# Supplementary material for: Whole Genome Resequencing of Capsicum baccatum and Capsicum annuum to Discover Single Nucleotide Polymorphism Related to Powdery Mildew Resistance
Source: Sci Rep. 2018 Mar 26;8:5188. doi: 10.1038/s41598-018-23279-5 (PMC5980001; doi:10.1038/s41598-018-23279-5)
Supplement: Supplementary file 2 — Supplementary Dataset 2 [file 41598_2018_23279_MOESM2_ESM.xls]

## Sheet: Polymorphic NBS-LRR SNPs
Whole Genome Resequencing of Capsicum baccatum and Capsicum annuum to Discover Single Nucleotide Polymorphism Related to Powdery Mildew Resistance
Yul-Kyun Ahn1*, Abinaya Manivannan1, Sandeep Karna1, Tae-Hwan Jun2, Eun-Young Yang1, Sena Choi1, Jin-Hee Kim1, Do-Sun Kim1, and Eun-Su Lee1
Ref. chr (Pepper 1.55)	Position	Ref	Saengryeg	Saengryeg depth	PRH1	PRH1 depth	Genic/Intergenic	Transcript	Gene.feature	Gene.desc
Pepper1.55ch01	2212526	C	C	8|8	T	4|4	CA01g01390	CA01g01390:CDS	CDS	PREDICTED: putative leucine-rich repeat-containing protein DDB_G0290503-like isoform X2 [Solanum tuberosum]
Pepper1.55ch01	2300445	G	G	5|5	A	7|7	CA01g01460	CA01g01460:CDS	CDS	Leucine-rich repeat protein kinase family protein isoform 1 [Theobroma cacao]
Pepper1.55ch01	2300859	C	C	14|14	T	6|6	CA01g01460	CA01g01460:CDS	CDS	Leucine-rich repeat protein kinase family protein isoform 1 [Theobroma cacao]
Pepper1.55ch01	2301047	T	T	5|5	A	6|6	CA01g01460	CA01g01460:Intron	Intron	Leucine-rich repeat protein kinase family protein isoform 1 [Theobroma cacao]
Pepper1.55ch01	2301125	T	T	8|8	A	8|8	CA01g01460	CA01g01460:Intron	Intron	Leucine-rich repeat protein kinase family protein isoform 1 [Theobroma cacao]
Pepper1.55ch01	2301342	C	C	9|9	T	4|4	CA01g01460	CA01g01460:Intron	Intron	Leucine-rich repeat protein kinase family protein isoform 1 [Theobroma cacao]
Pepper1.55ch01	2301441	A	A	5|5	G	3|3	CA01g01460	CA01g01460:Intron	Intron	Leucine-rich repeat protein kinase family protein isoform 1 [Theobroma cacao]
Pepper1.55ch01	2301531	T	T	10|10	C	5|5	CA01g01460	CA01g01460:Intron	Intron	Leucine-rich repeat protein kinase family protein isoform 1 [Theobroma cacao]
Pepper1.55ch01	2301558	C	C	9|9	T	5|5	CA01g01460	CA01g01460:Intron	Intron	Leucine-rich repeat protein kinase family protein isoform 1 [Theobroma cacao]
Pepper1.55ch01	2301832	A	A	5|5	G	4|4	CA01g01460	CA01g01460:Intron	Intron	Leucine-rich repeat protein kinase family protein isoform 1 [Theobroma cacao]
Pepper1.55ch01	2302128	A	A	6|6	G	3|3	CA01g01460	CA01g01460:Intron	Intron	Leucine-rich repeat protein kinase family protein isoform 1 [Theobroma cacao]
Pepper1.55ch01	2302246	C	C	3|3	T	6|6	CA01g01460	CA01g01460:Intron	Intron	Leucine-rich repeat protein kinase family protein isoform 1 [Theobroma cacao]
Pepper1.55ch01	2302296	T	T	4|4	C	7|7	CA01g01460	CA01g01460:Intron	Intron	Leucine-rich repeat protein kinase family protein isoform 1 [Theobroma cacao]
Pepper1.55ch01	2302314	G	G	4|4	A	7|7	CA01g01460	CA01g01460:Intron	Intron	Leucine-rich repeat protein kinase family protein isoform 1 [Theobroma cacao]
Pepper1.55ch01	2302401	A	A	4|4	G	3|3	CA01g01460	CA01g01460:Intron	Intron	Leucine-rich repeat protein kinase family protein isoform 1 [Theobroma cacao]
Pepper1.55ch01	2302510	G	G	5|5	A	4|4	CA01g01460	CA01g01460:Intron	Intron	Leucine-rich repeat protein kinase family protein isoform 1 [Theobroma cacao]
Pepper1.55ch01	2302753	C	C	7|7	T	3|3	CA01g01460	CA01g01460:CDS	CDS	Leucine-rich repeat protein kinase family protein isoform 1 [Theobroma cacao]
Pepper1.55ch01	2302983	A	A	6|6	T	8|8	CA01g01460	CA01g01460:CDS	CDS	Leucine-rich repeat protein kinase family protein isoform 1 [Theobroma cacao]
Pepper1.55ch01	2303238	G	G	10|10	T	8|8	CA01g01460	CA01g01460:CDS	CDS	Leucine-rich repeat protein kinase family protein isoform 1 [Theobroma cacao]
Pepper1.55ch01	2411403	T	A	3|3	T	7|7	CA01g01540	CA01g01540:CDS	CDS	NBS-LRR type resistance protein
Pepper1.55ch01	3551907	G	G	3|3	A	4|4	CA01g02380	CA01g02380:CDS	CDS	Tir-nbs resistance protein
Pepper1.55ch01	3552085	T	T	6|6	A	4|4	CA01g02380	CA01g02380:CDS	CDS	Tir-nbs resistance protein
Pepper1.55ch01	3552394	T	T	7|7	C	10|10	CA01g02380	CA01g02380:CDS	CDS	Tir-nbs resistance protein
Pepper1.55ch01	3552701	A	A	5|5	G	12|12	CA01g02380	CA01g02380:CDS	CDS	Tir-nbs resistance protein
Pepper1.55ch01	3553159	T	T	4|4	A	3|3	CA01g02380	CA01g02380:CDS	CDS	Tir-nbs resistance protein
Pepper1.55ch01	3553203	T	T	6|6	G	3|3	CA01g02380	CA01g02380:CDS	CDS	Tir-nbs resistance protein
Pepper1.55ch01	3553291	G	G	6|6	A	7|7	CA01g02380	CA01g02380:CDS	CDS	Tir-nbs resistance protein
Pepper1.55ch01	3553495	A	A	5|5	C	4|4	CA01g02380	CA01g02380:CDS	CDS	Tir-nbs resistance protein
Pepper1.55ch01	3553625	C	C	6|6	T	3|3	CA01g02380	CA01g02380:CDS	CDS	Tir-nbs resistance protein
Pepper1.55ch01	3553732	A	A	10|10	C	4|4	CA01g02380	CA01g02380:CDS	CDS	Tir-nbs resistance protein
Pepper1.55ch01	3553760	C	C	9|9	T	5|5	CA01g02380	CA01g02380:CDS	CDS	Tir-nbs resistance protein
Pepper1.55ch01	3553781	G	G	7|7	T	4|4	CA01g02380	CA01g02380:CDS	CDS	Tir-nbs resistance protein
Pepper1.55ch01	3553978	C	C	5|5	T	5|5	CA01g02380	CA01g02380:CDS	CDS	Tir-nbs resistance protein
Pepper1.55ch01	6209370	G	G	3|3	A	4|4	CA01g03960	CA01g03960:CDS	CDS	Leucine-rich repeat transmembrane protein kinase%2C putative
Pepper1.55ch01	6210374	G	G	4|4	A	5|5	CA01g03960	CA01g03960:CDS	CDS	Leucine-rich repeat transmembrane protein kinase%2C putative
Pepper1.55ch01	6210677	A	A	9|9	G	3|3	CA01g03960	CA01g03960:CDS	CDS	Leucine-rich repeat transmembrane protein kinase%2C putative
Pepper1.55ch01	6210689	T	T	9|9	A	3|3	CA01g03960	CA01g03960:CDS	CDS	Leucine-rich repeat transmembrane protein kinase%2C putative
Pepper1.55ch01	6211159	C	C	7|7	T	4|4	CA01g03960	CA01g03960:CDS	CDS	Leucine-rich repeat transmembrane protein kinase%2C putative
Pepper1.55ch01	6211246	C	C	5|5	T	6|6	CA01g03960	CA01g03960:CDS	CDS	Leucine-rich repeat transmembrane protein kinase%2C putative
Pepper1.55ch01	6211751	C	C	3|3	T	5|5	CA01g03960	CA01g03960:CDS	CDS	Leucine-rich repeat transmembrane protein kinase%2C putative
Pepper1.55ch01	6212023	T	T	6|6	G	5|5	CA01g03960	CA01g03960:CDS	CDS	Leucine-rich repeat transmembrane protein kinase%2C putative
Pepper1.55ch01	8217983	T	T	8|8	A	4|4	CA01g04860	CA01g04860:Intron	Intron	F-box/FBD/LRR-repeat protein
Pepper1.55ch01	8218201	C	C	6|6	G	5|5	CA01g04860	CA01g04860:CDS	CDS	F-box/FBD/LRR-repeat protein
Pepper1.55ch01	8218248	T	T	6|6	A	4|4	CA01g04860	CA01g04860:CDS	CDS	F-box/FBD/LRR-repeat protein
Pepper1.55ch01	8218418	A	A	7|7	G	3|3	CA01g04860	CA01g04860:CDS	CDS	F-box/FBD/LRR-repeat protein
Pepper1.55ch01	8218557	C	C	6|6	A	4|4	CA01g04860	CA01g04860:CDS	CDS	F-box/FBD/LRR-repeat protein
Pepper1.55ch01	8218601	T	T	6|6	A	4|4	CA01g04860	CA01g04860:CDS	CDS	F-box/FBD/LRR-repeat protein
Pepper1.55ch01	8218605	C	C	6|6	T	4|4	CA01g04860	CA01g04860:CDS	CDS	F-box/FBD/LRR-repeat protein
Pepper1.55ch01	8218640	T	T	7|7	G	3|3	CA01g04860	CA01g04860:CDS	CDS	F-box/FBD/LRR-repeat protein
Pepper1.55ch01	8218962	T	T	5|5	A	3|3	CA01g04860	CA01g04860:CDS	CDS	F-box/FBD/LRR-repeat protein
Pepper1.55ch01	8219441	T	T	7|7	C	4|4	CA01g04860	CA01g04860:CDS	CDS	F-box/FBD/LRR-repeat protein
Pepper1.55ch01	8219478	C	C	9|9	T	9|9	CA01g04860	CA01g04860:CDS	CDS	F-box/FBD/LRR-repeat protein
Pepper1.55ch01	13525930	G	G	11|11	A	3|3	CA01g06630	CA01g06630:CDS	CDS	PREDICTED: brassinosteroid LRR receptor kinase-like [Solanum tuberosum]
Pepper1.55ch01	13526552	A	A	5|5	G	6|6	CA01g06630	CA01g06630:CDS	CDS	PREDICTED: brassinosteroid LRR receptor kinase-like [Solanum tuberosum]
Pepper1.55ch01	13526553	C	C	5|5	T	6|6	CA01g06630	CA01g06630:CDS	CDS	PREDICTED: brassinosteroid LRR receptor kinase-like [Solanum tuberosum]
Pepper1.55ch01	13526991	A	A	6|6	C	5|5	CA01g06630	CA01g06630:CDS	CDS	PREDICTED: brassinosteroid LRR receptor kinase-like [Solanum tuberosum]
Pepper1.55ch01	13527063	G	G	10|10	C	5|5	CA01g06630	CA01g06630:CDS	CDS	PREDICTED: brassinosteroid LRR receptor kinase-like [Solanum tuberosum]
Pepper1.55ch01	13527210	C	C	12|12	A	9|9	CA01g06630	CA01g06630:CDS	CDS	PREDICTED: brassinosteroid LRR receptor kinase-like [Solanum tuberosum]
Pepper1.55ch01	13527284	G	G	10|10	A	7|7	CA01g06630	CA01g06630:CDS	CDS	PREDICTED: brassinosteroid LRR receptor kinase-like [Solanum tuberosum]
Pepper1.55ch01	13527316	C	C	7|7	T	6|6	CA01g06630	CA01g06630:CDS	CDS	PREDICTED: brassinosteroid LRR receptor kinase-like [Solanum tuberosum]
Pepper1.55ch01	13527378	A	A	9|9	G	4|4	CA01g06630	CA01g06630:CDS	CDS	PREDICTED: brassinosteroid LRR receptor kinase-like [Solanum tuberosum]
Pepper1.55ch01	13527406	G	G	8|8	A	4|4	CA01g06630	CA01g06630:CDS	CDS	PREDICTED: brassinosteroid LRR receptor kinase-like [Solanum tuberosum]
Pepper1.55ch01	13527428	T	T	6|6	G	4|4	CA01g06630	CA01g06630:CDS	CDS	PREDICTED: brassinosteroid LRR receptor kinase-like [Solanum tuberosum]
Pepper1.55ch01	13527459	G	G	8|8	A	4|4	CA01g06630	CA01g06630:CDS	CDS	PREDICTED: brassinosteroid LRR receptor kinase-like [Solanum tuberosum]
Pepper1.55ch01	13527490	A	A	7|7	G	5|5	CA01g06630	CA01g06630:CDS	CDS	PREDICTED: brassinosteroid LRR receptor kinase-like [Solanum tuberosum]
Pepper1.55ch01	13527823	C	C	7|7	A	3|3	CA01g06630	CA01g06630:CDS	CDS	PREDICTED: brassinosteroid LRR receptor kinase-like [Solanum tuberosum]
Pepper1.55ch01	13527845	C	C	8|8	G	3|3	CA01g06630	CA01g06630:CDS	CDS	PREDICTED: brassinosteroid LRR receptor kinase-like [Solanum tuberosum]
Pepper1.55ch01	13527854	T	T	8|8	C	3|3	CA01g06630	CA01g06630:CDS	CDS	PREDICTED: brassinosteroid LRR receptor kinase-like [Solanum tuberosum]
Pepper1.55ch01	13528267	C	C	4|4	T	3|3	CA01g06630	CA01g06630:CDS	CDS	PREDICTED: brassinosteroid LRR receptor kinase-like [Solanum tuberosum]
Pepper1.55ch01	13528270	G	G	4|4	A	3|3	CA01g06630	CA01g06630:CDS	CDS	PREDICTED: brassinosteroid LRR receptor kinase-like [Solanum tuberosum]
Pepper1.55ch01	13528288	T	T	3|3	C	5|5	CA01g06630	CA01g06630:CDS	CDS	PREDICTED: brassinosteroid LRR receptor kinase-like [Solanum tuberosum]
Pepper1.55ch01	13528294	C	T	4|4	C	5|5	CA01g06630	CA01g06630:CDS	CDS	PREDICTED: brassinosteroid LRR receptor kinase-like [Solanum tuberosum]
Pepper1.55ch01	13528361	A	A	9|9	G	5|5	CA01g06630	CA01g06630:CDS	CDS	PREDICTED: brassinosteroid LRR receptor kinase-like [Solanum tuberosum]
Pepper1.55ch01	13528591	T	T	9|9	A	5|5	CA01g06630	CA01g06630:CDS	CDS	PREDICTED: brassinosteroid LRR receptor kinase-like [Solanum tuberosum]
Pepper1.55ch01	13528671	T	T	9|9	G	4|4	CA01g06630	CA01g06630:CDS	CDS	PREDICTED: brassinosteroid LRR receptor kinase-like [Solanum tuberosum]
Pepper1.55ch01	13528744	A	A	7|7	G	5|5	CA01g06630	CA01g06630:CDS	CDS	PREDICTED: brassinosteroid LRR receptor kinase-like [Solanum tuberosum]
Pepper1.55ch01	18288479	C	T	4|4	C	5|5	CA01g07830	CA01g07830:CDS	CDS	PREDICTED: putative F-box/LRR-repeat protein At3g18150-like [Solanum tuberosum]
Pepper1.55ch01	18288787	G	T	5|5	G	8|8	CA01g07830	CA01g07830:CDS	CDS	PREDICTED: putative F-box/LRR-repeat protein At3g18150-like [Solanum tuberosum]
Pepper1.55ch01	18288866	T	T	3|3	A	8|8	CA01g07830	CA01g07830:CDS	CDS	PREDICTED: putative F-box/LRR-repeat protein At3g18150-like [Solanum tuberosum]
Pepper1.55ch01	18288871	G	T	4|4	G	8|8	CA01g07830	CA01g07830:CDS	CDS	PREDICTED: putative F-box/LRR-repeat protein At3g18150-like [Solanum tuberosum]
Pepper1.55ch01	18288908	G	G	3|3	A	8|8	CA01g07830	CA01g07830:CDS	CDS	PREDICTED: putative F-box/LRR-repeat protein At3g18150-like [Solanum tuberosum]
Pepper1.55ch01	18289032	G	G	6|6	A	10|10	CA01g07830	CA01g07830:CDS	CDS	PREDICTED: putative F-box/LRR-repeat protein At3g18150-like [Solanum tuberosum]
Pepper1.55ch01	18289168	A	A	3|3	G	10|10	CA01g07830	CA01g07830:CDS	CDS	PREDICTED: putative F-box/LRR-repeat protein At3g18150-like [Solanum tuberosum]
Pepper1.55ch01	18289321	T	T	7|7	A	6|6	CA01g07830	CA01g07830:Intron	Intron	PREDICTED: putative F-box/LRR-repeat protein At3g18150-like [Solanum tuberosum]
Pepper1.55ch01	18289377	T	T	5|5	G	7|7	CA01g07830	CA01g07830:Intron	Intron	PREDICTED: putative F-box/LRR-repeat protein At3g18150-like [Solanum tuberosum]
Pepper1.55ch01	18289533	T	T	3|3	A	5|5	CA01g07830	CA01g07830:Intron	Intron	PREDICTED: putative F-box/LRR-repeat protein At3g18150-like [Solanum tuberosum]
Pepper1.55ch01	18289586	C	C	3|3	T	9|9	CA01g07830	CA01g07830:Intron	Intron	PREDICTED: putative F-box/LRR-repeat protein At3g18150-like [Solanum tuberosum]
Pepper1.55ch01	18289786	C	C	5|5	T	8|8	CA01g07830	CA01g07830:Intron	Intron	PREDICTED: putative F-box/LRR-repeat protein At3g18150-like [Solanum tuberosum]
Pepper1.55ch01	18290040	T	T	7|7	C	3|3	CA01g07830	CA01g07830:CDS	CDS	PREDICTED: putative F-box/LRR-repeat protein At3g18150-like [Solanum tuberosum]
Pepper1.55ch01	18290081	C	C	10|10	T	5|5	CA01g07830	CA01g07830:Intron	Intron	PREDICTED: putative F-box/LRR-repeat protein At3g18150-like [Solanum tuberosum]
Pepper1.55ch01	18290097	A	A	9|9	G	5|5	CA01g07830	CA01g07830:Intron	Intron	PREDICTED: putative F-box/LRR-repeat protein At3g18150-like [Solanum tuberosum]
Pepper1.55ch01	18290428	G	G	6|6	T	3|3	CA01g07830	CA01g07830:Intron	Intron	PREDICTED: putative F-box/LRR-repeat protein At3g18150-like [Solanum tuberosum]
Pepper1.55ch01	18290452	A	A	5|5	T	4|4	CA01g07830	CA01g07830:Intron	Intron	PREDICTED: putative F-box/LRR-repeat protein At3g18150-like [Solanum tuberosum]
Pepper1.55ch01	18290697	C	C	9|9	T	3|3	CA01g07830	CA01g07830:Intron	Intron	PREDICTED: putative F-box/LRR-repeat protein At3g18150-like [Solanum tuberosum]
Pepper1.55ch01	18290993	C	C	6|6	T	4|4	CA01g07830	CA01g07830:CDS	CDS	PREDICTED: putative F-box/LRR-repeat protein At3g18150-like [Solanum tuberosum]
Pepper1.55ch01	18291005	G	G	5|5	C	5|5	CA01g07830	CA01g07830:CDS	CDS	PREDICTED: putative F-box/LRR-repeat protein At3g18150-like [Solanum tuberosum]
Pepper1.55ch01	18291060	A	A	4|4	G	4|4	CA01g07830	CA01g07830:CDS	CDS	PREDICTED: putative F-box/LRR-repeat protein At3g18150-like [Solanum tuberosum]
Pepper1.55ch01	18291095	T	T	5|5	C	5|5	CA01g07830	CA01g07830:CDS	CDS	PREDICTED: putative F-box/LRR-repeat protein At3g18150-like [Solanum tuberosum]
Pepper1.55ch01	18291152	A	A	3|3	C	4|4	CA01g07830	CA01g07830:CDS	CDS	PREDICTED: putative F-box/LRR-repeat protein At3g18150-like [Solanum tuberosum]
Pepper1.55ch01	18291172	T	T	3|3	G	5|5	CA01g07830	CA01g07830:CDS	CDS	PREDICTED: putative F-box/LRR-repeat protein At3g18150-like [Solanum tuberosum]
Pepper1.55ch01	18291259	A	A	3|3	G	4|4	CA01g07830	CA01g07830:CDS	CDS	PREDICTED: putative F-box/LRR-repeat protein At3g18150-like [Solanum tuberosum]
Pepper1.55ch01	18291265	T	T	3|3	C	4|4	CA01g07830	CA01g07830:CDS	CDS	PREDICTED: putative F-box/LRR-repeat protein At3g18150-like [Solanum tuberosum]
Pepper1.55ch01	18297962	G	G	4|4	A	3|3	CA01g07840	CA01g07840:CDS	CDS	PREDICTED: F-box/FBD/LRR-repeat protein At3g52680-like [Solanum tuberosum]
Pepper1.55ch01	20420391	C	C	4|4	A	4|4	CA01g08290	CA01g08290:CDS	CDS	NBS-LRR resistance protein
Pepper1.55ch01	20420434	A	A	5|5	C	4|4	CA01g08290	CA01g08290:CDS	CDS	NBS-LRR resistance protein
Pepper1.55ch01	22499799	G	G	4|4	T	7|7	CA01g08540	CA01g08540:CDS	CDS	PREDICTED: probable LRR receptor-like serine/threonine-protein kinase At3g47570-like [Solanum lycopersicum]
Pepper1.55ch01	22499991	G	G	3|3	A	3|3	CA01g08540	CA01g08540:CDS	CDS	PREDICTED: probable LRR receptor-like serine/threonine-protein kinase At3g47570-like [Solanum lycopersicum]
Pepper1.55ch01	22500461	G	G	8|8	A	4|4	CA01g08540	CA01g08540:Intron	Intron	PREDICTED: probable LRR receptor-like serine/threonine-protein kinase At3g47570-like [Solanum lycopersicum]
Pepper1.55ch01	22500484	T	T	6|6	G	6|6	CA01g08540	CA01g08540:Intron	Intron	PREDICTED: probable LRR receptor-like serine/threonine-protein kinase At3g47570-like [Solanum lycopersicum]
Pepper1.55ch01	22500571	T	T	5|5	C	5|5	CA01g08540	CA01g08540:Intron	Intron	PREDICTED: probable LRR receptor-like serine/threonine-protein kinase At3g47570-like [Solanum lycopersicum]
Pepper1.55ch01	22516479	C	C	7|7	G	3|3	CA01g08550	CA01g08550:CDS	CDS	PREDICTED: probable LRR receptor-like serine/threonine-protein kinase At3g47570-like [Solanum lycopersicum]
Pepper1.55ch01	22516742	G	G	6|6	A	5|5	CA01g08550	CA01g08550:CDS	CDS	PREDICTED: probable LRR receptor-like serine/threonine-protein kinase At3g47570-like [Solanum lycopersicum]
Pepper1.55ch01	22516789	G	G	7|7	T	7|7	CA01g08550	CA01g08550:CDS	CDS	PREDICTED: probable LRR receptor-like serine/threonine-protein kinase At3g47570-like [Solanum lycopersicum]
Pepper1.55ch01	22516821	G	G	7|7	A	7|7	CA01g08550	CA01g08550:CDS	CDS	PREDICTED: probable LRR receptor-like serine/threonine-protein kinase At3g47570-like [Solanum lycopersicum]
Pepper1.55ch01	22516953	A	A	8|8	G	3|3	CA01g08550	CA01g08550:CDS	CDS	PREDICTED: probable LRR receptor-like serine/threonine-protein kinase At3g47570-like [Solanum lycopersicum]
Pepper1.55ch01	22517006	C	C	10|10	T	4|4	CA01g08550	CA01g08550:CDS	CDS	PREDICTED: probable LRR receptor-like serine/threonine-protein kinase At3g47570-like [Solanum lycopersicum]
Pepper1.55ch01	22517055	C	C	11|11	T	3|3	CA01g08550	CA01g08550:CDS	CDS	PREDICTED: probable LRR receptor-like serine/threonine-protein kinase At3g47570-like [Solanum lycopersicum]
Pepper1.55ch01	22517231	T	T	7|7	C	5|5	CA01g08550	CA01g08550:CDS	CDS	PREDICTED: probable LRR receptor-like serine/threonine-protein kinase At3g47570-like [Solanum lycopersicum]
Pepper1.55ch01	22517417	C	C	11|11	G	4|4	CA01g08550	CA01g08550:CDS	CDS	PREDICTED: probable LRR receptor-like serine/threonine-protein kinase At3g47570-like [Solanum lycopersicum]
Pepper1.55ch01	22517575	T	T	5|5	G	13|13	CA01g08550	CA01g08550:CDS	CDS	PREDICTED: probable LRR receptor-like serine/threonine-protein kinase At3g47570-like [Solanum lycopersicum]
Pepper1.55ch01	22517588	C	C	4|4	T	14|14	CA01g08550	CA01g08550:CDS	CDS	PREDICTED: probable LRR receptor-like serine/threonine-protein kinase At3g47570-like [Solanum lycopersicum]
Pepper1.55ch01	22517719	G	G	4|4	A	10|10	CA01g08550	CA01g08550:CDS	CDS	PREDICTED: probable LRR receptor-like serine/threonine-protein kinase At3g47570-like [Solanum lycopersicum]
Pepper1.55ch01	22517772	G	G	4|4	A	8|8	CA01g08550	CA01g08550:CDS	CDS	PREDICTED: probable LRR receptor-like serine/threonine-protein kinase At3g47570-like [Solanum lycopersicum]
Pepper1.55ch01	22517974	T	T	5|5	G	6|6	CA01g08550	CA01g08550:Intron	Intron	PREDICTED: probable LRR receptor-like serine/threonine-protein kinase At3g47570-like [Solanum lycopersicum]
Pepper1.55ch01	22518106	T	T	6|6	C	5|5	CA01g08550	CA01g08550:Intron	Intron	PREDICTED: probable LRR receptor-like serine/threonine-protein kinase At3g47570-like [Solanum lycopersicum]
Pepper1.55ch01	22518266	A	A	6|6	G	3|3	CA01g08550	CA01g08550:CDS	CDS	PREDICTED: probable LRR receptor-like serine/threonine-protein kinase At3g47570-like [Solanum lycopersicum]
Pepper1.55ch01	22518358	G	G	5|5	C	4|4	CA01g08550	CA01g08550:CDS	CDS	PREDICTED: probable LRR receptor-like serine/threonine-protein kinase At3g47570-like [Solanum lycopersicum]
Pepper1.55ch01	22518362	C	C	5|5	A	3|3	CA01g08550	CA01g08550:CDS	CDS	PREDICTED: probable LRR receptor-like serine/threonine-protein kinase At3g47570-like [Solanum lycopersicum]
Pepper1.55ch01	22518427	C	C	7|7	T	3|3	CA01g08550	CA01g08550:CDS	CDS	PREDICTED: probable LRR receptor-like serine/threonine-protein kinase At3g47570-like [Solanum lycopersicum]
Pepper1.55ch01	23522968	T	T	3|3	G	7|7	CA01g08660	CA01g08660:Intron	Intron	PREDICTED: probable LRR receptor-like serine/threonine-protein kinase At3g47570-like [Solanum lycopersicum]
Pepper1.55ch01	23523270	C	C	4|4	T	5|5	CA01g08660	CA01g08660:Intron	Intron	PREDICTED: probable LRR receptor-like serine/threonine-protein kinase At3g47570-like [Solanum lycopersicum]
Pepper1.55ch01	23523359	T	T	4|4	C	4|4	CA01g08660	CA01g08660:Intron	Intron	PREDICTED: probable LRR receptor-like serine/threonine-protein kinase At3g47570-like [Solanum lycopersicum]
Pepper1.55ch01	23523513	A	T	5|5	A	4|4	CA01g08660	CA01g08660:CDS	CDS	PREDICTED: probable LRR receptor-like serine/threonine-protein kinase At3g47570-like [Solanum lycopersicum]
Pepper1.55ch01	23523614	C	C	3|3	A	5|5	CA01g08670	CA01g08670:CDS	CDS	Leucine-rich repeat protein kinase family protein%2C putative [Theobroma cacao]
Pepper1.55ch01	23523730	A	C	3|3	A	5|5	CA01g08670	CA01g08670:CDS	CDS	Leucine-rich repeat protein kinase family protein%2C putative [Theobroma cacao]
Pepper1.55ch01	23524044	C	C	7|7	T	9|9	CA01g08670	CA01g08670:Intron	Intron	Leucine-rich repeat protein kinase family protein%2C putative [Theobroma cacao]
Pepper1.55ch01	23524069	T	T	6|6	A	9|9	CA01g08670	CA01g08670:Intron	Intron	Leucine-rich repeat protein kinase family protein%2C putative [Theobroma cacao]
Pepper1.55ch01	23524192	A	A	4|4	G	7|7	CA01g08670	CA01g08670:Intron	Intron	Leucine-rich repeat protein kinase family protein%2C putative [Theobroma cacao]
Pepper1.55ch01	23524252	C	C	6|6	T	7|7	CA01g08670	CA01g08670:CDS	CDS	Leucine-rich repeat protein kinase family protein%2C putative [Theobroma cacao]
Pepper1.55ch01	23524402	G	T	7|7	G	3|3	CA01g08670	CA01g08670:CDS	CDS	Leucine-rich repeat protein kinase family protein%2C putative [Theobroma cacao]
Pepper1.55ch01	23525081	C	C	3|3	T	4|4	CA01g08670	CA01g08670:CDS	CDS	Leucine-rich repeat protein kinase family protein%2C putative [Theobroma cacao]
Pepper1.55ch01	25669414	A	A	5|5	G	3|3	CA01g08880	CA01g08880:CDS	CDS	PREDICTED: putative F-box/LRR-repeat protein At3g18150-like [Solanum tuberosum]
Pepper1.55ch01	25669434	T	T	5|5	C	3|3	CA01g08880	CA01g08880:CDS	CDS	PREDICTED: putative F-box/LRR-repeat protein At3g18150-like [Solanum tuberosum]
Pepper1.55ch01	25669451	T	T	4|4	A	3|3	CA01g08880	CA01g08880:CDS	CDS	PREDICTED: putative F-box/LRR-repeat protein At3g18150-like [Solanum tuberosum]
Pepper1.55ch01	25669693	A	A	7|7	G	6|6	CA01g08880	CA01g08880:Intron	Intron	PREDICTED: putative F-box/LRR-repeat protein At3g18150-like [Solanum tuberosum]
Pepper1.55ch01	25669782	C	T	6|6	C	6|6	CA01g08880	CA01g08880:Intron	Intron	PREDICTED: putative F-box/LRR-repeat protein At3g18150-like [Solanum tuberosum]
Pepper1.55ch01	25669790	T	T	7|7	C	5|5	CA01g08880	CA01g08880:Intron	Intron	PREDICTED: putative F-box/LRR-repeat protein At3g18150-like [Solanum tuberosum]
Pepper1.55ch01	25669798	T	T	7|7	G	4|4	CA01g08880	CA01g08880:Intron	Intron	PREDICTED: putative F-box/LRR-repeat protein At3g18150-like [Solanum tuberosum]
Pepper1.55ch01	25669854	T	T	6|6	A	5|5	CA01g08880	CA01g08880:Intron	Intron	PREDICTED: putative F-box/LRR-repeat protein At3g18150-like [Solanum tuberosum]
Pepper1.55ch01	25669877	T	A	4|4	T	6|6	CA01g08880	CA01g08880:Intron	Intron	PREDICTED: putative F-box/LRR-repeat protein At3g18150-like [Solanum tuberosum]
Pepper1.55ch01	25669932	G	T	3|3	G	4|4	CA01g08880	CA01g08880:Intron	Intron	PREDICTED: putative F-box/LRR-repeat protein At3g18150-like [Solanum tuberosum]
Pepper1.55ch01	25669940	G	G	3|3	T	5|5	CA01g08880	CA01g08880:Intron	Intron	PREDICTED: putative F-box/LRR-repeat protein At3g18150-like [Solanum tuberosum]
Pepper1.55ch01	25669952	A	A	3|3	G	5|5	CA01g08880	CA01g08880:Intron	Intron	PREDICTED: putative F-box/LRR-repeat protein At3g18150-like [Solanum tuberosum]
Pepper1.55ch01	25670072	A	A	7|7	G	5|5	CA01g08880	CA01g08880:CDS	CDS	PREDICTED: putative F-box/LRR-repeat protein At3g18150-like [Solanum tuberosum]
Pepper1.55ch01	25670194	G	G	4|4	A	5|5	CA01g08880	CA01g08880:CDS	CDS	PREDICTED: putative F-box/LRR-repeat protein At3g18150-like [Solanum tuberosum]
Pepper1.55ch01	25670306	A	A	5|5	T	5|5	CA01g08880	CA01g08880:CDS	CDS	PREDICTED: putative F-box/LRR-repeat protein At3g18150-like [Solanum tuberosum]
Pepper1.55ch01	25670550	A	A	6|6	C	7|7	CA01g08880	CA01g08880:Intron	Intron	PREDICTED: putative F-box/LRR-repeat protein At3g18150-like [Solanum tuberosum]
Pepper1.55ch01	25670649	T	T	8|8	C	6|6	CA01g08880	CA01g08880:Intron	Intron	PREDICTED: putative F-box/LRR-repeat protein At3g18150-like [Solanum tuberosum]
Pepper1.55ch01	25670691	G	G	7|7	T	9|9	CA01g08880	CA01g08880:Intron	Intron	PREDICTED: putative F-box/LRR-repeat protein At3g18150-like [Solanum tuberosum]
Pepper1.55ch01	31112256	G	G	5|5	A	5|5	CA01g09570	CA01g09570:Intron	Intron	PREDICTED: F-box/FBD/LRR-repeat protein At1g13570-like [Solanum tuberosum]
Pepper1.55ch01	31112656	C	C	5|5	G	3|3	CA01g09580	CA01g09580:CDS	CDS	PREDICTED: F-box/FBD/LRR-repeat protein At1g13570-like [Solanum tuberosum]
Pepper1.55ch01	31112732	G	G	3|3	A	7|7	CA01g09580	CA01g09580:CDS	CDS	PREDICTED: F-box/FBD/LRR-repeat protein At1g13570-like [Solanum tuberosum]
Pepper1.55ch01	31112836	C	C	6|6	T	6|6	CA01g09580	CA01g09580:CDS	CDS	PREDICTED: F-box/FBD/LRR-repeat protein At1g13570-like [Solanum tuberosum]
Pepper1.55ch01	31112885	C	A	5|5	C	3|3	CA01g09580	CA01g09580:CDS	CDS	PREDICTED: F-box/FBD/LRR-repeat protein At1g13570-like [Solanum tuberosum]
Pepper1.55ch01	31834895	G	T	5|5	G	4|4	CA01g09690	CA01g09690:CDS	CDS	putative LRR receptor-like serine/threonine-protein kinase [Arabidopsis thaliana]
Pepper1.55ch01	31835270	T	T	6|6	C	3|3	CA01g09690	CA01g09690:CDS	CDS	putative LRR receptor-like serine/threonine-protein kinase [Arabidopsis thaliana]
Pepper1.55ch01	31835401	T	T	3|3	G	4|4	CA01g09690	CA01g09690:CDS	CDS	putative LRR receptor-like serine/threonine-protein kinase [Arabidopsis thaliana]
Pepper1.55ch01	35078054	A	A	8|8	G	3|3	CA01g09960	CA01g09960:CDS	CDS	Leucine-rich repeat protein kinase family protein%2C putative [Theobroma cacao]
Pepper1.55ch01	35078440	G	G	9|9	C	3|3	CA01g09960	CA01g09960:CDS	CDS	Leucine-rich repeat protein kinase family protein%2C putative [Theobroma cacao]
Pepper1.55ch01	35078488	G	G	11|11	T	5|5	CA01g09960	CA01g09960:CDS	CDS	Leucine-rich repeat protein kinase family protein%2C putative [Theobroma cacao]
Pepper1.55ch01	35078703	G	G	5|5	C	4|4	CA01g09960	CA01g09960:Intron	Intron	Leucine-rich repeat protein kinase family protein%2C putative [Theobroma cacao]
Pepper1.55ch01	35078860	G	G	4|4	A	11|11	CA01g09960	CA01g09960:Intron	Intron	Leucine-rich repeat protein kinase family protein%2C putative [Theobroma cacao]
Pepper1.55ch01	35078909	G	G	6|6	T	7|7	CA01g09960	CA01g09960:Intron	Intron	Leucine-rich repeat protein kinase family protein%2C putative [Theobroma cacao]
Pepper1.55ch01	35078938	A	T	6|6	A	8|8	CA01g09960	CA01g09960:Intron	Intron	Leucine-rich repeat protein kinase family protein%2C putative [Theobroma cacao]
Pepper1.55ch01	35078943	G	G	7|7	A	8|8	CA01g09960	CA01g09960:Intron	Intron	Leucine-rich repeat protein kinase family protein%2C putative [Theobroma cacao]
Pepper1.55ch01	35078978	A	A	8|8	G	8|8	CA01g09960	CA01g09960:Intron	Intron	Leucine-rich repeat protein kinase family protein%2C putative [Theobroma cacao]
Pepper1.55ch01	35079003	T	T	6|6	C	8|8	CA01g09960	CA01g09960:Intron	Intron	Leucine-rich repeat protein kinase family protein%2C putative [Theobroma cacao]
Pepper1.55ch01	35079039	A	A	7|7	T	8|8	CA01g09960	CA01g09960:Intron	Intron	Leucine-rich repeat protein kinase family protein%2C putative [Theobroma cacao]
Pepper1.55ch01	35079141	A	A	6|6	G	4|4	CA01g09960	CA01g09960:Intron	Intron	Leucine-rich repeat protein kinase family protein%2C putative [Theobroma cacao]
Pepper1.55ch01	35079181	A	A	3|3	T	5|5	CA01g09960	CA01g09960:Intron	Intron	Leucine-rich repeat protein kinase family protein%2C putative [Theobroma cacao]
Pepper1.55ch01	35080101	A	A	5|5	G	5|5	CA01g09960	CA01g09960:Intron	Intron	Leucine-rich repeat protein kinase family protein%2C putative [Theobroma cacao]
Pepper1.55ch01	35080112	T	T	7|7	C	4|4	CA01g09960	CA01g09960:Intron	Intron	Leucine-rich repeat protein kinase family protein%2C putative [Theobroma cacao]
Pepper1.55ch01	35080207	A	A	6|6	C	6|6	CA01g09960	CA01g09960:Intron	Intron	Leucine-rich repeat protein kinase family protein%2C putative [Theobroma cacao]
Pepper1.55ch01	35080332	T	T	5|5	G	5|5	CA01g09960	CA01g09960:Intron	Intron	Leucine-rich repeat protein kinase family protein%2C putative [Theobroma cacao]
Pepper1.55ch01	35080480	C	C	5|5	T	4|4	CA01g09960	CA01g09960:Intron	Intron	Leucine-rich repeat protein kinase family protein%2C putative [Theobroma cacao]
Pepper1.55ch01	35080524	T	T	6|6	C	3|3	CA01g09960	CA01g09960:Intron	Intron	Leucine-rich repeat protein kinase family protein%2C putative [Theobroma cacao]
Pepper1.55ch01	35080534	T	T	6|6	A	4|4	CA01g09960	CA01g09960:Intron	Intron	Leucine-rich repeat protein kinase family protein%2C putative [Theobroma cacao]
Pepper1.55ch01	35080591	G	G	4|4	A	5|5	CA01g09960	CA01g09960:Intron	Intron	Leucine-rich repeat protein kinase family protein%2C putative [Theobroma cacao]
Pepper1.55ch01	35080597	A	A	3|3	T	6|6	CA01g09960	CA01g09960:Intron	Intron	Leucine-rich repeat protein kinase family protein%2C putative [Theobroma cacao]
Pepper1.55ch01	35080608	T	T	4|4	C	5|5	CA01g09960	CA01g09960:Intron	Intron	Leucine-rich repeat protein kinase family protein%2C putative [Theobroma cacao]
Pepper1.55ch01	35080670	C	C	8|8	T	4|4	CA01g09960	CA01g09960:Intron	Intron	Leucine-rich repeat protein kinase family protein%2C putative [Theobroma cacao]
Pepper1.55ch01	35080676	G	G	9|9	A	4|4	CA01g09960	CA01g09960:Intron	Intron	Leucine-rich repeat protein kinase family protein%2C putative [Theobroma cacao]
Pepper1.55ch01	35080865	A	A	8|8	G	9|9	CA01g09960	CA01g09960:Intron	Intron	Leucine-rich repeat protein kinase family protein%2C putative [Theobroma cacao]
Pepper1.55ch01	35080971	T	T	7|7	C	10|10	CA01g09960	CA01g09960:Intron	Intron	Leucine-rich repeat protein kinase family protein%2C putative [Theobroma cacao]
Pepper1.55ch01	35081127	T	T	7|7	A	6|6	CA01g09960	CA01g09960:CDS	CDS	Leucine-rich repeat protein kinase family protein%2C putative [Theobroma cacao]
Pepper1.55ch01	35081312	T	T	7|7	A	13|13	CA01g09960	CA01g09960:CDS	CDS	Leucine-rich repeat protein kinase family protein%2C putative [Theobroma cacao]
Pepper1.55ch01	35081560	T	T	5|5	A	6|6	CA01g09960	CA01g09960:CDS	CDS	Leucine-rich repeat protein kinase family protein%2C putative [Theobroma cacao]
Pepper1.55ch01	35081799	C	C	4|4	T	17|17	CA01g09960	CA01g09960:Intron	Intron	Leucine-rich repeat protein kinase family protein%2C putative [Theobroma cacao]
Pepper1.55ch01	35081946	T	T	3|3	C	3|3	CA01g09960	CA01g09960:Intron	Intron	Leucine-rich repeat protein kinase family protein%2C putative [Theobroma cacao]
Pepper1.55ch01	35082002	C	C	3|3	A	4|4	CA01g09960	CA01g09960:CDS	CDS	Leucine-rich repeat protein kinase family protein%2C putative [Theobroma cacao]
Pepper1.55ch01	35082282	C	C	7|7	T	4|4	CA01g09960	CA01g09960:CDS	CDS	Leucine-rich repeat protein kinase family protein%2C putative [Theobroma cacao]
Pepper1.55ch01	40000741	T	T	3|3	A	4|4	CA01g10670	CA01g10670:CDS	CDS	Leucine-rich repeat-containing protein 50 [Theobroma cacao]
Pepper1.55ch01	40000984	A	A	4|4	G	6|6	CA01g10670	CA01g10670:CDS	CDS	Leucine-rich repeat-containing protein 50 [Theobroma cacao]
Pepper1.55ch01	40001100	C	C	7|7	T	7|7	CA01g10670	CA01g10670:Intron	Intron	Leucine-rich repeat-containing protein 50 [Theobroma cacao]
Pepper1.55ch01	40001263	T	T	4|4	G	5|5	CA01g10670	CA01g10670:CDS	CDS	Leucine-rich repeat-containing protein 50 [Theobroma cacao]
Pepper1.55ch01	40001338	C	C	8|8	A	5|5	CA01g10670	CA01g10670:Intron	Intron	Leucine-rich repeat-containing protein 50 [Theobroma cacao]
Pepper1.55ch01	40001409	C	C	11|11	T	7|7	CA01g10670	CA01g10670:Intron	Intron	Leucine-rich repeat-containing protein 50 [Theobroma cacao]
Pepper1.55ch01	40001511	T	T	8|8	A	3|3	CA01g10670	CA01g10670:Intron	Intron	Leucine-rich repeat-containing protein 50 [Theobroma cacao]
Pepper1.55ch01	40001561	C	C	7|7	T	5|5	CA01g10670	CA01g10670:Intron	Intron	Leucine-rich repeat-containing protein 50 [Theobroma cacao]
Pepper1.55ch01	40001796	G	G	4|4	C	3|3	CA01g10670	CA01g10670:CDS	CDS	Leucine-rich repeat-containing protein 50 [Theobroma cacao]
Pepper1.55ch01	40001877	G	G	7|7	A	5|5	CA01g10670	CA01g10670:CDS	CDS	Leucine-rich repeat-containing protein 50 [Theobroma cacao]
Pepper1.55ch01	40775690	A	A	9|9	G	6|6	CA01g10970	CA01g10970:CDS	CDS	PREDICTED: probable LRR receptor-like serine/threonine-protein kinase At1g34110-like [Solanum lycopersicum]
Pepper1.55ch01	40775727	C	C	10|10	T	6|6	CA01g10970	CA01g10970:CDS	CDS	PREDICTED: probable LRR receptor-like serine/threonine-protein kinase At1g34110-like [Solanum lycopersicum]
Pepper1.55ch01	40775860	T	T	9|9	C	7|7	CA01g10970	CA01g10970:CDS	CDS	PREDICTED: probable LRR receptor-like serine/threonine-protein kinase At1g34110-like [Solanum lycopersicum]
Pepper1.55ch01	40776015	T	T	3|3	C	8|8	CA01g10970	CA01g10970:CDS	CDS	PREDICTED: probable LRR receptor-like serine/threonine-protein kinase At1g34110-like [Solanum lycopersicum]
Pepper1.55ch01	40777015	G	G	7|7	A	6|6	CA01g10970	CA01g10970:Intron	Intron	PREDICTED: probable LRR receptor-like serine/threonine-protein kinase At1g34110-like [Solanum lycopersicum]
Pepper1.55ch01	40777256	G	G	7|7	C	7|7	CA01g10970	CA01g10970:CDS	CDS	PREDICTED: probable LRR receptor-like serine/threonine-protein kinase At1g34110-like [Solanum lycopersicum]
Pepper1.55ch01	40777287	T	T	7|7	C	5|5	CA01g10970	CA01g10970:CDS	CDS	PREDICTED: probable LRR receptor-like serine/threonine-protein kinase At1g34110-like [Solanum lycopersicum]
Pepper1.55ch01	40777306	A	A	6|6	G	3|3	CA01g10970	CA01g10970:CDS	CDS	PREDICTED: probable LRR receptor-like serine/threonine-protein kinase At1g34110-like [Solanum lycopersicum]
Pepper1.55ch01	40777924	T	T	4|4	C	6|6	CA01g10970	CA01g10970:Intron	Intron	PREDICTED: probable LRR receptor-like serine/threonine-protein kinase At1g34110-like [Solanum lycopersicum]
Pepper1.55ch01	40778333	C	C	4|4	T	7|7	CA01g10970	CA01g10970:CDS	CDS	PREDICTED: probable LRR receptor-like serine/threonine-protein kinase At1g34110-like [Solanum lycopersicum]
Pepper1.55ch01	130739109	T	T	3|3	A	3|3	CA01g17380	CA01g17380:CDS	CDS	NBS-LRR type disease resistance protein (Fragment)
Pepper1.55ch01	130739648	G	G	4|4	C	6|6	CA01g17390	CA01g17390:CDS	CDS	Nbs-lrr resistance protein
Pepper1.55ch01	130739666	G	G	3|3	C	5|5	CA01g17390	CA01g17390:CDS	CDS	Nbs-lrr resistance protein
Pepper1.55ch01	130739671	G	G	3|3	A	6|6	CA01g17390	CA01g17390:CDS	CDS	Nbs-lrr resistance protein
Pepper1.55ch01	130739850	A	A	8|8	G	5|5	CA01g17390	CA01g17390:CDS	CDS	Nbs-lrr resistance protein
Pepper1.55ch01	130739857	C	C	9|9	T	5|5	CA01g17390	CA01g17390:CDS	CDS	Nbs-lrr resistance protein
Pepper1.55ch01	130739871	G	T	10|10	G	5|5	CA01g17390	CA01g17390:CDS	CDS	Nbs-lrr resistance protein
Pepper1.55ch01	130739886	A	A	7|7	T	5|5	CA01g17390	CA01g17390:CDS	CDS	Nbs-lrr resistance protein
Pepper1.55ch01	130739960	T	T	4|4	C	5|5	CA01g17390	CA01g17390:CDS	CDS	Nbs-lrr resistance protein
Pepper1.55ch01	130739968	G	G	4|4	A	4|4	CA01g17390	CA01g17390:CDS	CDS	Nbs-lrr resistance protein
Pepper1.55ch01	130740068	G	G	10|10	A	3|3	CA01g17390	CA01g17390:CDS	CDS	Nbs-lrr resistance protein
Pepper1.55ch01	130740129	C	C	8|8	A	4|4	CA01g17390	CA01g17390:CDS	CDS	Nbs-lrr resistance protein
Pepper1.55ch01	130740158	G	G	4|4	C	3|3	CA01g17390	CA01g17390:CDS	CDS	Nbs-lrr resistance protein
Pepper1.55ch01	130740483	A	A	5|5	C	3|3	CA01g17390	CA01g17390:CDS	CDS	Nbs-lrr resistance protein
Pepper1.55ch01	130740517	C	C	3|3	T	4|4	CA01g17390	CA01g17390:CDS	CDS	Nbs-lrr resistance protein
Pepper1.55ch01	148694467	A	A	3|3	G	3|3	CA01g18010	CA01g18010:CDS	CDS	Putative leucine-rich repeat resistance protein%2C identical
Pepper1.55ch01	148694491	T	T	5|5	A	3|3	CA01g18010	CA01g18010:CDS	CDS	Putative leucine-rich repeat resistance protein%2C identical
Pepper1.55ch01	148699422	C	C	8|8	T	3|3	CA01g18050	CA01g18050:CDS	CDS	Putative leucine-rich repeat resistance protein%2C identical
Pepper1.55ch01	148699449	G	G	8|8	A	3|3	CA01g18050	CA01g18050:CDS	CDS	Putative leucine-rich repeat resistance protein%2C identical
Pepper1.55ch01	148699731	C	C	5|5	T	7|7	CA01g18050	CA01g18050:CDS	CDS	Putative leucine-rich repeat resistance protein%2C identical
Pepper1.55ch01	148699736	G	A	4|4	G	7|7	CA01g18050	CA01g18050:CDS	CDS	Putative leucine-rich repeat resistance protein%2C identical
Pepper1.55ch01	156115226	T	C	4|4	T	7|7	CA01g18520	CA01g18520:CDS	CDS	Nbs-lrr resistance protein
Pepper1.55ch01	156115986	A	A	4|4	G	8|8	CA01g18520	CA01g18520:CDS	CDS	Nbs-lrr resistance protein
Pepper1.55ch01	156116036	A	A	5|5	G	11|11	CA01g18520	CA01g18520:CDS	CDS	Nbs-lrr resistance protein
Pepper1.55ch01	156116077	C	C	6|6	T	11|11	CA01g18520	CA01g18520:CDS	CDS	Nbs-lrr resistance protein
Pepper1.55ch01	156116110	G	G	5|5	A	10|10	CA01g18520	CA01g18520:CDS	CDS	Nbs-lrr resistance protein
Pepper1.55ch01	156116167	C	T	7|7	C	13|13	CA01g18520	CA01g18520:CDS	CDS	Nbs-lrr resistance protein
Pepper1.55ch01	156116169	G	G	7|7	A	13|13	CA01g18520	CA01g18520:CDS	CDS	Nbs-lrr resistance protein
Pepper1.55ch01	156116197	C	C	7|7	T	15|15	CA01g18520	CA01g18520:CDS	CDS	Nbs-lrr resistance protein
Pepper1.55ch01	157589309	A	A	8|8	G	7|7	CA01g18830	CA01g18830:CDS	CDS	PREDICTED: putative leucine-rich repeat-containing protein DDB_G0290503-like [Cicer arietinum]
Pepper1.55ch01	165589013	C	C	4|4	T	3|3	CA01g21220	CA01g21220:CDS	CDS	PREDICTED: putative leucine-rich repeat-containing protein DDB_G0290503-like [Solanum tuberosum]
Pepper1.55ch01	165589037	G	A	5|5	G	3|3	CA01g21220	CA01g21220:CDS	CDS	PREDICTED: putative leucine-rich repeat-containing protein DDB_G0290503-like [Solanum tuberosum]
Pepper1.55ch01	165589068	G	G	5|5	T	4|4	CA01g21220	CA01g21220:CDS	CDS	PREDICTED: putative leucine-rich repeat-containing protein DDB_G0290503-like [Solanum tuberosum]
Pepper1.55ch01	165589115	C	C	3|3	A	4|4	CA01g21220	CA01g21220:CDS	CDS	PREDICTED: putative leucine-rich repeat-containing protein DDB_G0290503-like [Solanum tuberosum]
Pepper1.55ch01	165589123	T	T	4|4	C	4|4	CA01g21220	CA01g21220:CDS	CDS	PREDICTED: putative leucine-rich repeat-containing protein DDB_G0290503-like [Solanum tuberosum]
Pepper1.55ch01	166158040	T	T	4|4	C	11|11	CA01g21350	CA01g21350:CDS	CDS	Cc-nbs-lrr resistance protein
Pepper1.55ch01	166158199	G	G	5|5	C	8|8	CA01g21350	CA01g21350:CDS	CDS	Cc-nbs-lrr resistance protein
Pepper1.55ch01	166158206	G	G	5|5	A	7|7	CA01g21350	CA01g21350:CDS	CDS	Cc-nbs-lrr resistance protein
Pepper1.55ch01	166158234	T	T	5|5	C	7|7	CA01g21350	CA01g21350:CDS	CDS	Cc-nbs-lrr resistance protein
Pepper1.55ch01	166158273	A	A	5|5	G	7|7	CA01g21350	CA01g21350:CDS	CDS	Cc-nbs-lrr resistance protein
Pepper1.55ch01	166158681	G	G	10|10	C	3|3	CA01g21350	CA01g21350:Intron	Intron	Cc-nbs-lrr resistance protein
Pepper1.55ch01	166158838	A	A	8|8	G	8|8	CA01g21350	CA01g21350:CDS	CDS	Cc-nbs-lrr resistance protein
Pepper1.55ch01	166158979	C	C	8|8	A	6|6	CA01g21350	CA01g21350:CDS	CDS	Cc-nbs-lrr resistance protein
Pepper1.55ch01	166159026	A	A	8|8	T	4|4	CA01g21350	CA01g21350:CDS	CDS	Cc-nbs-lrr resistance protein
Pepper1.55ch01	166159234	C	C	5|5	T	5|5	CA01g21350	CA01g21350:CDS	CDS	Cc-nbs-lrr resistance protein
Pepper1.55ch01	166159304	G	G	6|6	A	8|8	CA01g21350	CA01g21350:CDS	CDS	Cc-nbs-lrr resistance protein
Pepper1.55ch01	166159381	T	T	5|5	C	9|9	CA01g21350	CA01g21350:CDS	CDS	Cc-nbs-lrr resistance protein
Pepper1.55ch01	166159546	T	T	6|6	C	8|8	CA01g21350	CA01g21350:Intron	Intron	Cc-nbs-lrr resistance protein
Pepper1.55ch01	166159985	C	C	5|5	T	3|3	CA01g21350	CA01g21350:CDS	CDS	Cc-nbs-lrr resistance protein
Pepper1.55ch01	166160661	C	C	9|9	T	4|4	CA01g21360	CA01g21360:CDS	CDS	Leucine-rich repeat containing protein%2C putative
Pepper1.55ch01	166160697	G	G	10|10	T	5|5	CA01g21360	CA01g21360:CDS	CDS	Leucine-rich repeat containing protein%2C putative
Pepper1.55ch01	166160941	C	C	10|10	T	4|4	CA01g21360	CA01g21360:CDS	CDS	Leucine-rich repeat containing protein%2C putative
Pepper1.55ch01	166160967	G	A	12|12	G	4|4	CA01g21360	CA01g21360:CDS	CDS	Leucine-rich repeat containing protein%2C putative
Pepper1.55ch01	206335595	T	T	4|4	A	9|9	CA01g25310	CA01g25310:CDS	CDS	PREDICTED: F-box/FBD/LRR-repeat protein At1g13570-like [Solanum tuberosum]
Pepper1.55ch01	206335782	A	A	8|8	C	8|8	CA01g25310	CA01g25310:Intron	Intron	PREDICTED: F-box/FBD/LRR-repeat protein At1g13570-like [Solanum tuberosum]
Pepper1.55ch01	206336109	T	T	13|13	A	3|3	CA01g25310	CA01g25310:Intron	Intron	PREDICTED: F-box/FBD/LRR-repeat protein At1g13570-like [Solanum tuberosum]
Pepper1.55ch01	206336225	T	T	9|9	C	6|6	CA01g25310	CA01g25310:Intron	Intron	PREDICTED: F-box/FBD/LRR-repeat protein At1g13570-like [Solanum tuberosum]
Pepper1.55ch01	206336251	C	C	4|4	T	4|4	CA01g25310	CA01g25310:Intron	Intron	PREDICTED: F-box/FBD/LRR-repeat protein At1g13570-like [Solanum tuberosum]
Pepper1.55ch01	206336392	C	C	8|8	T	4|4	CA01g25310	CA01g25310:Intron	Intron	PREDICTED: F-box/FBD/LRR-repeat protein At1g13570-like [Solanum tuberosum]
Pepper1.55ch01	206336535	T	T	13|13	C	4|4	CA01g25310	CA01g25310:CDS	CDS	PREDICTED: F-box/FBD/LRR-repeat protein At1g13570-like [Solanum tuberosum]
Pepper1.55ch01	206336693	T	T	6|6	C	8|8	CA01g25310	CA01g25310:CDS	CDS	PREDICTED: F-box/FBD/LRR-repeat protein At1g13570-like [Solanum tuberosum]
Pepper1.55ch01	206336737	G	G	6|6	A	8|8	CA01g25310	CA01g25310:CDS	CDS	PREDICTED: F-box/FBD/LRR-repeat protein At1g13570-like [Solanum tuberosum]
Pepper1.55ch01	225260149	A	A	10|10	G	5|5	CA01g28120	CA01g28120:CDS	CDS	PREDICTED: F-box/FBD/LRR-repeat protein At3g52680-like [Solanum tuberosum]
Pepper1.55ch01	225260200	G	G	9|9	C	5|5	CA01g28120	CA01g28120:CDS	CDS	PREDICTED: F-box/FBD/LRR-repeat protein At3g52680-like [Solanum tuberosum]
Pepper1.55ch01	225268651	A	A	6|6	G	4|4	CA01g28130	CA01g28130:CDS	CDS	F-box/FBD/LRR-repeat protein
Pepper1.55ch01	225268802	A	A	10|10	T	4|4	CA01g28130	CA01g28130:CDS	CDS	F-box/FBD/LRR-repeat protein
Pepper1.55ch01	225268813	T	T	9|9	A	4|4	CA01g28130	CA01g28130:CDS	CDS	F-box/FBD/LRR-repeat protein
Pepper1.55ch01	225269343	A	A	10|10	G	6|6	CA01g28140	CA01g28140:CDS	CDS	PREDICTED: F-box/FBD/LRR-repeat protein At3g52680-like [Solanum tuberosum]
Pepper1.55ch01	225269437	A	A	11|11	T	4|4	CA01g28140	CA01g28140:Intron	Intron	PREDICTED: F-box/FBD/LRR-repeat protein At3g52680-like [Solanum tuberosum]
Pepper1.55ch01	225269468	G	G	9|9	C	4|4	CA01g28140	CA01g28140:Intron	Intron	PREDICTED: F-box/FBD/LRR-repeat protein At3g52680-like [Solanum tuberosum]
Pepper1.55ch01	225269484	G	G	9|9	A	3|3	CA01g28140	CA01g28140:Intron	Intron	PREDICTED: F-box/FBD/LRR-repeat protein At3g52680-like [Solanum tuberosum]
Pepper1.55ch01	225269640	G	G	8|8	A	6|6	CA01g28140	CA01g28140:Intron	Intron	PREDICTED: F-box/FBD/LRR-repeat protein At3g52680-like [Solanum tuberosum]
Pepper1.55ch01	225269762	T	T	7|7	A	3|3	CA01g28140	CA01g28140:Intron	Intron	PREDICTED: F-box/FBD/LRR-repeat protein At3g52680-like [Solanum tuberosum]
Pepper1.55ch01	225269819	G	G	3|3	A	11|11	CA01g28140	CA01g28140:Intron	Intron	PREDICTED: F-box/FBD/LRR-repeat protein At3g52680-like [Solanum tuberosum]
Pepper1.55ch01	225269998	A	A	4|4	T	6|6	CA01g28140	CA01g28140:Intron	Intron	PREDICTED: F-box/FBD/LRR-repeat protein At3g52680-like [Solanum tuberosum]
Pepper1.55ch01	225270067	T	T	3|3	A	8|8	CA01g28140	CA01g28140:Intron	Intron	PREDICTED: F-box/FBD/LRR-repeat protein At3g52680-like [Solanum tuberosum]
Pepper1.55ch01	225270207	C	C	7|7	G	6|6	CA01g28140	CA01g28140:Intron	Intron	PREDICTED: F-box/FBD/LRR-repeat protein At3g52680-like [Solanum tuberosum]
Pepper1.55ch01	225270511	G	G	5|5	A	6|6	CA01g28140	CA01g28140:Intron	Intron	PREDICTED: F-box/FBD/LRR-repeat protein At3g52680-like [Solanum tuberosum]
Pepper1.55ch01	225270581	A	A	10|10	G	6|6	CA01g28140	CA01g28140:Intron	Intron	PREDICTED: F-box/FBD/LRR-repeat protein At3g52680-like [Solanum tuberosum]
Pepper1.55ch01	225270595	T	T	10|10	G	7|7	CA01g28140	CA01g28140:Intron	Intron	PREDICTED: F-box/FBD/LRR-repeat protein At3g52680-like [Solanum tuberosum]
Pepper1.55ch01	225270743	T	T	6|6	G	5|5	CA01g28140	CA01g28140:Intron	Intron	PREDICTED: F-box/FBD/LRR-repeat protein At3g52680-like [Solanum tuberosum]
Pepper1.55ch01	225270978	C	C	11|11	G	4|4	CA01g28140	CA01g28140:CDS	CDS	PREDICTED: F-box/FBD/LRR-repeat protein At3g52680-like [Solanum tuberosum]
Pepper1.55ch01	245070500	C	C	7|7	T	4|4	CA01g29400	CA01g29400:CDS	CDS	PREDICTED: pollen-specific leucine-rich repeat extensin-like protein 2-like [Solanum tuberosum]
Pepper1.55ch01	252539742	C	C	6|6	G	3|3	CA01g29940	CA01g29940:CDS	CDS	PREDICTED: LRR receptor-like serine/threonine-protein kinase GSO1-like [Solanum tuberosum]
Pepper1.55ch01	252539813	C	C	4|4	T	3|3	CA01g29940	CA01g29940:CDS	CDS	PREDICTED: LRR receptor-like serine/threonine-protein kinase GSO1-like [Solanum tuberosum]
Pepper1.55ch01	252539849	T	T	3|3	G	3|3	CA01g29940	CA01g29940:CDS	CDS	PREDICTED: LRR receptor-like serine/threonine-protein kinase GSO1-like [Solanum tuberosum]
Pepper1.55ch01	252539879	A	A	5|5	T	3|3	CA01g29940	CA01g29940:CDS	CDS	PREDICTED: LRR receptor-like serine/threonine-protein kinase GSO1-like [Solanum tuberosum]
Pepper1.55ch01	252539888	A	A	6|6	G	3|3	CA01g29940	CA01g29940:CDS	CDS	PREDICTED: LRR receptor-like serine/threonine-protein kinase GSO1-like [Solanum tuberosum]
Pepper1.55ch01	252539905	T	T	7|7	C	3|3	CA01g29940	CA01g29940:CDS	CDS	PREDICTED: LRR receptor-like serine/threonine-protein kinase GSO1-like [Solanum tuberosum]
Pepper1.55ch01	252539962	G	G	8|8	T	4|4	CA01g29940	CA01g29940:CDS	CDS	PREDICTED: LRR receptor-like serine/threonine-protein kinase GSO1-like [Solanum tuberosum]
Pepper1.55ch01	252539964	A	A	9|9	T	4|4	CA01g29940	CA01g29940:CDS	CDS	PREDICTED: LRR receptor-like serine/threonine-protein kinase GSO1-like [Solanum tuberosum]
Pepper1.55ch01	252801253	T	T	10|10	C	6|6	CA01g30000	CA01g30000:CDS	CDS	Cc-nbs-lrr resistance protein
Pepper1.55ch01	252801503	T	T	6|6	C	4|4	CA01g30000	CA01g30000:CDS	CDS	Cc-nbs-lrr resistance protein
Pepper1.55ch01	252801918	A	A	6|6	T	4|4	CA01g30000	CA01g30000:CDS	CDS	Cc-nbs-lrr resistance protein
Pepper1.55ch01	252802103	A	A	7|7	G	9|9	CA01g30000	CA01g30000:CDS	CDS	Cc-nbs-lrr resistance protein
Pepper1.55ch01	252802582	C	C	5|5	T	3|3	CA01g30000	CA01g30000:CDS	CDS	Cc-nbs-lrr resistance protein
Pepper1.55ch01	252802666	C	C	6|6	G	5|5	CA01g30000	CA01g30000:CDS	CDS	Cc-nbs-lrr resistance protein
Pepper1.55ch01	252802919	G	G	3|3	A	5|5	CA01g30000	CA01g30000:CDS	CDS	Cc-nbs-lrr resistance protein
Pepper1.55ch01	252980248	A	A	9|9	T	8|8	CA01g30080	CA01g30080:CDS	CDS	PREDICTED: putative F-box/LRR-repeat protein At3g28410-like [Solanum tuberosum]
Pepper1.55ch01	252980348	T	T	6|6	A	4|4	CA01g30080	CA01g30080:Intron	Intron	PREDICTED: putative F-box/LRR-repeat protein At3g28410-like [Solanum tuberosum]
Pepper1.55ch01	252980717	G	G	5|5	C	3|3	CA01g30080	CA01g30080:Intron	Intron	PREDICTED: putative F-box/LRR-repeat protein At3g28410-like [Solanum tuberosum]
Pepper1.55ch01	252981491	T	T	8|8	C	3|3	CA01g30090	CA01g30090:CDS	CDS	PREDICTED: F-box/LRR-repeat protein 25-like [Solanum tuberosum]
Pepper1.55ch01	252981806	A	A	4|4	T	3|3	CA01g30090	CA01g30090:CDS	CDS	PREDICTED: F-box/LRR-repeat protein 25-like [Solanum tuberosum]
Pepper1.55ch01	253026114	T	T	5|5	C	9|9	CA01g30100	CA01g30100:CDS	CDS	PREDICTED: putative F-box/LRR-repeat protein At3g28410-like [Solanum tuberosum]
Pepper1.55ch01	253026154	A	A	3|3	G	9|9	CA01g30100	CA01g30100:CDS	CDS	PREDICTED: putative F-box/LRR-repeat protein At3g28410-like [Solanum tuberosum]
Pepper1.55ch01	253026283	G	G	4|4	A	7|7	CA01g30100	CA01g30100:CDS	CDS	PREDICTED: putative F-box/LRR-repeat protein At3g28410-like [Solanum tuberosum]
Pepper1.55ch01	253026514	G	G	4|4	T	4|4	CA01g30100	CA01g30100:Intron	Intron	PREDICTED: putative F-box/LRR-repeat protein At3g28410-like [Solanum tuberosum]
Pepper1.55ch01	253026519	G	G	3|3	A	4|4	CA01g30100	CA01g30100:Intron	Intron	PREDICTED: putative F-box/LRR-repeat protein At3g28410-like [Solanum tuberosum]
Pepper1.55ch01	253026665	G	G	7|7	A	4|4	CA01g30100	CA01g30100:Intron	Intron	PREDICTED: putative F-box/LRR-repeat protein At3g28410-like [Solanum tuberosum]
Pepper1.55ch01	253026723	A	A	7|7	T	3|3	CA01g30100	CA01g30100:Intron	Intron	PREDICTED: putative F-box/LRR-repeat protein At3g28410-like [Solanum tuberosum]
Pepper1.55ch01	253026743	T	T	5|5	C	3|3	CA01g30100	CA01g30100:Intron	Intron	PREDICTED: putative F-box/LRR-repeat protein At3g28410-like [Solanum tuberosum]
Pepper1.55ch01	253027004	A	A	9|9	G	3|3	CA01g30100	CA01g30100:CDS	CDS	PREDICTED: putative F-box/LRR-repeat protein At3g28410-like [Solanum tuberosum]
Pepper1.55ch01	253027154	G	G	9|9	A	4|4	CA01g30100	CA01g30100:Intron	Intron	PREDICTED: putative F-box/LRR-repeat protein At3g28410-like [Solanum tuberosum]
Pepper1.55ch01	253027159	G	G	9|9	C	4|4	CA01g30100	CA01g30100:Intron	Intron	PREDICTED: putative F-box/LRR-repeat protein At3g28410-like [Solanum tuberosum]
Pepper1.55ch01	253027197	A	A	8|8	G	6|6	CA01g30100	CA01g30100:Intron	Intron	PREDICTED: putative F-box/LRR-repeat protein At3g28410-like [Solanum tuberosum]
Pepper1.55ch01	253027355	G	G	5|5	A	6|6	CA01g30100	CA01g30100:Intron	Intron	PREDICTED: putative F-box/LRR-repeat protein At3g28410-like [Solanum tuberosum]
Pepper1.55ch01	253027387	A	A	8|8	C	4|4	CA01g30100	CA01g30100:Intron	Intron	PREDICTED: putative F-box/LRR-repeat protein At3g28410-like [Solanum tuberosum]
Pepper1.55ch01	253027448	C	C	8|8	A	9|9	CA01g30100	CA01g30100:Intron	Intron	PREDICTED: putative F-box/LRR-repeat protein At3g28410-like [Solanum tuberosum]
Pepper1.55ch01	253027548	G	G	9|9	A	12|12	CA01g30100	CA01g30100:CDS	CDS	PREDICTED: putative F-box/LRR-repeat protein At3g28410-like [Solanum tuberosum]
Pepper1.55ch01	253027599	A	A	6|6	G	6|6	CA01g30100	CA01g30100:CDS	CDS	PREDICTED: putative F-box/LRR-repeat protein At3g28410-like [Solanum tuberosum]
Pepper1.55ch01	253027734	G	G	10|10	A	3|3	CA01g30100	CA01g30100:CDS	CDS	PREDICTED: putative F-box/LRR-repeat protein At3g28410-like [Solanum tuberosum]
Pepper1.55ch01	253028318	T	T	5|5	A	3|3	CA01g30100	CA01g30100:Intron	Intron	PREDICTED: putative F-box/LRR-repeat protein At3g28410-like [Solanum tuberosum]
Pepper1.55ch01	253028392	T	T	8|8	C	8|8	CA01g30100	CA01g30100:Intron	Intron	PREDICTED: putative F-box/LRR-repeat protein At3g28410-like [Solanum tuberosum]
Pepper1.55ch01	253028408	C	C	6|6	T	8|8	CA01g30100	CA01g30100:Intron	Intron	PREDICTED: putative F-box/LRR-repeat protein At3g28410-like [Solanum tuberosum]
Pepper1.55ch01	253029118	A	A	4|4	G	4|4	CA01g30100	CA01g30100:Intron	Intron	PREDICTED: putative F-box/LRR-repeat protein At3g28410-like [Solanum tuberosum]
Pepper1.55ch01	253029353	T	T	5|5	C	3|3	CA01g30100	CA01g30100:Intron	Intron	PREDICTED: putative F-box/LRR-repeat protein At3g28410-like [Solanum tuberosum]
Pepper1.55ch01	253029431	G	G	8|8	A	5|5	CA01g30100	CA01g30100:Intron	Intron	PREDICTED: putative F-box/LRR-repeat protein At3g28410-like [Solanum tuberosum]
Pepper1.55ch01	253029500	A	A	6|6	T	4|4	CA01g30100	CA01g30100:Intron	Intron	PREDICTED: putative F-box/LRR-repeat protein At3g28410-like [Solanum tuberosum]
Pepper1.55ch01	253029534	G	G	7|7	A	3|3	CA01g30100	CA01g30100:Intron	Intron	PREDICTED: putative F-box/LRR-repeat protein At3g28410-like [Solanum tuberosum]
Pepper1.55ch01	253029550	G	G	5|5	A	4|4	CA01g30100	CA01g30100:Intron	Intron	PREDICTED: putative F-box/LRR-repeat protein At3g28410-like [Solanum tuberosum]
Pepper1.55ch01	253029607	C	C	4|4	T	4|4	CA01g30100	CA01g30100:Intron	Intron	PREDICTED: putative F-box/LRR-repeat protein At3g28410-like [Solanum tuberosum]
Pepper1.55ch01	253029709	A	A	5|5	T	4|4	CA01g30100	CA01g30100:Intron	Intron	PREDICTED: putative F-box/LRR-repeat protein At3g28410-like [Solanum tuberosum]
Pepper1.55ch01	253029720	G	G	5|5	C	4|4	CA01g30100	CA01g30100:Intron	Intron	PREDICTED: putative F-box/LRR-repeat protein At3g28410-like [Solanum tuberosum]
Pepper1.55ch01	253029909	A	A	3|3	G	3|3	CA01g30100	CA01g30100:Intron	Intron	PREDICTED: putative F-box/LRR-repeat protein At3g28410-like [Solanum tuberosum]
Pepper1.55ch01	253029935	G	G	4|4	A	5|5	CA01g30100	CA01g30100:Intron	Intron	PREDICTED: putative F-box/LRR-repeat protein At3g28410-like [Solanum tuberosum]
Pepper1.55ch01	253030111	G	G	6|6	T	7|7	CA01g30100	CA01g30100:Intron	Intron	PREDICTED: putative F-box/LRR-repeat protein At3g28410-like [Solanum tuberosum]
Pepper1.55ch01	253030568	A	A	7|7	G	5|5	CA01g30100	CA01g30100:Intron	Intron	PREDICTED: putative F-box/LRR-repeat protein At3g28410-like [Solanum tuberosum]
Pepper1.55ch01	253030596	G	G	5|5	A	4|4	CA01g30100	CA01g30100:Intron	Intron	PREDICTED: putative F-box/LRR-repeat protein At3g28410-like [Solanum tuberosum]
Pepper1.55ch01	253030639	T	T	7|7	G	7|7	CA01g30100	CA01g30100:Intron	Intron	PREDICTED: putative F-box/LRR-repeat protein At3g28410-like [Solanum tuberosum]
Pepper1.55ch01	253030970	C	C	7|7	G	5|5	CA01g30100	CA01g30100:Intron	Intron	PREDICTED: putative F-box/LRR-repeat protein At3g28410-like [Solanum tuberosum]
Pepper1.55ch01	253031084	G	G	6|6	A	3|3	CA01g30100	CA01g30100:Intron	Intron	PREDICTED: putative F-box/LRR-repeat protein At3g28410-like [Solanum tuberosum]
Pepper1.55ch01	253031207	C	C	7|7	G	10|10	CA01g30100	CA01g30100:Intron	Intron	PREDICTED: putative F-box/LRR-repeat protein At3g28410-like [Solanum tuberosum]
Pepper1.55ch01	253031304	G	G	6|6	A	9|9	CA01g30100	CA01g30100:Intron	Intron	PREDICTED: putative F-box/LRR-repeat protein At3g28410-like [Solanum tuberosum]
Pepper1.55ch01	253031467	C	C	7|7	G	6|6	CA01g30100	CA01g30100:Intron	Intron	PREDICTED: putative F-box/LRR-repeat protein At3g28410-like [Solanum tuberosum]
Pepper1.55ch01	253031503	C	C	7|7	T	7|7	CA01g30100	CA01g30100:Intron	Intron	PREDICTED: putative F-box/LRR-repeat protein At3g28410-like [Solanum tuberosum]
Pepper1.55ch01	253031530	T	T	6|6	G	4|4	CA01g30100	CA01g30100:Intron	Intron	PREDICTED: putative F-box/LRR-repeat protein At3g28410-like [Solanum tuberosum]
Pepper1.55ch01	253031538	A	A	6|6	G	4|4	CA01g30100	CA01g30100:Intron	Intron	PREDICTED: putative F-box/LRR-repeat protein At3g28410-like [Solanum tuberosum]
Pepper1.55ch01	253031734	C	C	9|9	T	5|5	CA01g30100	CA01g30100:Intron	Intron	PREDICTED: putative F-box/LRR-repeat protein At3g28410-like [Solanum tuberosum]
Pepper1.55ch01	253031987	A	A	6|6	T	4|4	CA01g30100	CA01g30100:Intron	Intron	PREDICTED: putative F-box/LRR-repeat protein At3g28410-like [Solanum tuberosum]
Pepper1.55ch01	253032036	C	C	8|8	T	7|7	CA01g30100	CA01g30100:Intron	Intron	PREDICTED: putative F-box/LRR-repeat protein At3g28410-like [Solanum tuberosum]
Pepper1.55ch01	253032071	C	C	9|9	G	5|5	CA01g30100	CA01g30100:Intron	Intron	PREDICTED: putative F-box/LRR-repeat protein At3g28410-like [Solanum tuberosum]
Pepper1.55ch01	253032218	C	C	5|5	T	5|5	CA01g30100	CA01g30100:Intron	Intron	PREDICTED: putative F-box/LRR-repeat protein At3g28410-like [Solanum tuberosum]
Pepper1.55ch01	253032499	T	T	8|8	C	6|6	CA01g30100	CA01g30100:CDS	CDS	PREDICTED: putative F-box/LRR-repeat protein At3g28410-like [Solanum tuberosum]
Pepper1.55ch01	257909796	A	A	9|9	G	4|4	CA01g31430	CA01g31430:CDS	CDS	Cc-nbs-lrr resistance protein
Pepper1.55ch01	257909804	A	A	8|8	C	3|3	CA01g31430	CA01g31430:CDS	CDS	Cc-nbs-lrr resistance protein
Pepper1.55ch01	257909884	G	G	6|6	T	5|5	CA01g31430	CA01g31430:CDS	CDS	Cc-nbs-lrr resistance protein
Pepper1.55ch01	257910042	G	G	7|7	A	3|3	CA01g31430	CA01g31430:CDS	CDS	Cc-nbs-lrr resistance protein
Pepper1.55ch01	257910123	T	T	7|7	A	3|3	CA01g31430	CA01g31430:CDS	CDS	Cc-nbs-lrr resistance protein
Pepper1.55ch01	257910273	G	G	8|8	A	4|4	CA01g31430	CA01g31430:CDS	CDS	Cc-nbs-lrr resistance protein
Pepper1.55ch01	257911014	C	C	4|4	G	8|8	CA01g31430	CA01g31430:CDS	CDS	Cc-nbs-lrr resistance protein
Pepper1.55ch01	257911045	G	G	3|3	T	7|7	CA01g31430	CA01g31430:CDS	CDS	Cc-nbs-lrr resistance protein
Pepper1.55ch01	257911115	A	A	4|4	C	5|5	CA01g31430	CA01g31430:CDS	CDS	Cc-nbs-lrr resistance protein
Pepper1.55ch01	257911124	C	C	5|5	T	4|4	CA01g31430	CA01g31430:CDS	CDS	Cc-nbs-lrr resistance protein
Pepper1.55ch01	257911159	G	G	5|5	T	10|10	CA01g31430	CA01g31430:CDS	CDS	Cc-nbs-lrr resistance protein
Pepper1.55ch01	257911295	G	G	4|4	T	4|4	CA01g31430	CA01g31430:CDS	CDS	Cc-nbs-lrr resistance protein
Pepper1.55ch01	257911462	T	T	7|7	C	9|9	CA01g31430	CA01g31430:CDS	CDS	Cc-nbs-lrr resistance protein
Pepper1.55ch01	257911505	A	A	7|7	G	4|4	CA01g31430	CA01g31430:CDS	CDS	Cc-nbs-lrr resistance protein
Pepper1.55ch01	257911528	G	G	7|7	A	3|3	CA01g31430	CA01g31430:CDS	CDS	Cc-nbs-lrr resistance protein
Pepper1.55ch01	257911587	T	T	9|9	C	3|3	CA01g31430	CA01g31430:CDS	CDS	Cc-nbs-lrr resistance protein
Pepper1.55ch01	257911692	C	C	7|7	T	8|8	CA01g31430	CA01g31430:CDS	CDS	Cc-nbs-lrr resistance protein
Pepper1.55ch01	257911721	G	G	6|6	A	6|6	CA01g31430	CA01g31430:CDS	CDS	Cc-nbs-lrr resistance protein
Pepper1.55ch01	257911948	C	C	8|8	A	4|4	CA01g31430	CA01g31430:CDS	CDS	Cc-nbs-lrr resistance protein
Pepper1.55ch01	257912013	C	C	7|7	G	4|4	CA01g31430	CA01g31430:CDS	CDS	Cc-nbs-lrr resistance protein
Pepper1.55ch01	257914983	G	G	10|10	C	3|3	CA01g31440	CA01g31440:CDS	CDS	Leucine-rich repeat containing protein%2C putative
Pepper1.55ch01	257915072	A	A	5|5	G	3|3	CA01g31440	CA01g31440:CDS	CDS	Leucine-rich repeat containing protein%2C putative
Pepper1.55ch01	257915127	A	A	8|8	G	3|3	CA01g31440	CA01g31440:CDS	CDS	Leucine-rich repeat containing protein%2C putative
Pepper1.55ch01	257915179	G	G	6|6	A	4|4	CA01g31440	CA01g31440:CDS	CDS	Leucine-rich repeat containing protein%2C putative
Pepper1.55ch01	257915184	G	G	8|8	A	6|6	CA01g31440	CA01g31440:CDS	CDS	Leucine-rich repeat containing protein%2C putative
Pepper1.55ch01	257915226	C	C	5|5	G	4|4	CA01g31440	CA01g31440:CDS	CDS	Leucine-rich repeat containing protein%2C putative
Pepper1.55ch01	257915651	C	C	9|9	G	5|5	CA01g31440	CA01g31440:CDS	CDS	Leucine-rich repeat containing protein%2C putative
Pepper1.55ch01	257915663	G	G	8|8	A	8|8	CA01g31440	CA01g31440:CDS	CDS	Leucine-rich repeat containing protein%2C putative
Pepper1.55ch01	257915812	T	T	4|4	A	5|5	CA01g31440	CA01g31440:CDS	CDS	Leucine-rich repeat containing protein%2C putative
Pepper1.55ch01	257915845	A	A	7|7	G	3|3	CA01g31440	CA01g31440:CDS	CDS	Leucine-rich repeat containing protein%2C putative
Pepper1.55ch01	257916005	G	G	8|8	A	7|7	CA01g31440	CA01g31440:CDS	CDS	Leucine-rich repeat containing protein%2C putative
Pepper1.55ch01	257916149	T	T	4|4	C	5|5	CA01g31440	CA01g31440:CDS	CDS	Leucine-rich repeat containing protein%2C putative
Pepper1.55ch01	257916248	G	G	8|8	C	10|10	CA01g31440	CA01g31440:CDS	CDS	Leucine-rich repeat containing protein%2C putative
Pepper1.55ch01	257917706	C	C	8|8	T	5|5	CA01g31440	CA01g31440:CDS	CDS	Leucine-rich repeat containing protein%2C putative
Pepper1.55ch01	257917857	G	G	3|3	A	5|5	CA01g31440	CA01g31440:CDS	CDS	Leucine-rich repeat containing protein%2C putative
Pepper1.55ch01	257917880	C	C	5|5	A	5|5	CA01g31440	CA01g31440:CDS	CDS	Leucine-rich repeat containing protein%2C putative
Pepper1.55ch01	257918106	C	C	4|4	T	7|7	CA01g31440	CA01g31440:CDS	CDS	Leucine-rich repeat containing protein%2C putative
Pepper1.55ch01	257918166	A	A	9|9	G	5|5	CA01g31440	CA01g31440:CDS	CDS	Leucine-rich repeat containing protein%2C putative
Pepper1.55ch01	266199918	T	T	3|3	G	8|8	CA01g32670	CA01g32670:Intron	Intron	Leucine-rich repeat transmembrane protein kinase
Pepper1.55ch01	266200584	T	T	5|5	A	4|4	CA01g32670	CA01g32670:Intron	Intron	Leucine-rich repeat transmembrane protein kinase
Pepper1.55ch01	266200596	A	A	5|5	G	5|5	CA01g32670	CA01g32670:Intron	Intron	Leucine-rich repeat transmembrane protein kinase
Pepper1.55ch01	266200940	C	C	7|7	A	4|4	CA01g32670	CA01g32670:Intron	Intron	Leucine-rich repeat transmembrane protein kinase
Pepper1.55ch01	266201232	A	A	5|5	T	3|3	CA01g32670	CA01g32670:Intron	Intron	Leucine-rich repeat transmembrane protein kinase
Pepper1.55ch01	266201641	C	C	9|9	T	4|4	CA01g32670	CA01g32670:Intron	Intron	Leucine-rich repeat transmembrane protein kinase
Pepper1.55ch01	266201704	G	G	11|11	A	6|6	CA01g32670	CA01g32670:Intron	Intron	Leucine-rich repeat transmembrane protein kinase
Pepper1.55ch01	266201729	A	A	11|11	G	5|5	CA01g32670	CA01g32670:Intron	Intron	Leucine-rich repeat transmembrane protein kinase
Pepper1.55ch01	266201788	C	C	10|10	T	5|5	CA01g32670	CA01g32670:Intron	Intron	Leucine-rich repeat transmembrane protein kinase
Pepper1.55ch01	266201925	A	A	6|6	G	5|5	CA01g32670	CA01g32670:Intron	Intron	Leucine-rich repeat transmembrane protein kinase
Pepper1.55ch01	266201948	T	T	7|7	C	4|4	CA01g32670	CA01g32670:Intron	Intron	Leucine-rich repeat transmembrane protein kinase
Pepper1.55ch01	266202093	A	A	8|8	T	3|3	CA01g32670	CA01g32670:Intron	Intron	Leucine-rich repeat transmembrane protein kinase
Pepper1.55ch01	266202243	A	A	3|3	C	5|5	CA01g32670	CA01g32670:Intron	Intron	Leucine-rich repeat transmembrane protein kinase
Pepper1.55ch01	266202350	T	T	6|6	A	5|5	CA01g32670	CA01g32670:Intron	Intron	Leucine-rich repeat transmembrane protein kinase
Pepper1.55ch01	266202451	C	C	5|5	T	5|5	CA01g32670	CA01g32670:Intron	Intron	Leucine-rich repeat transmembrane protein kinase
Pepper1.55ch01	266202491	A	A	5|5	G	6|6	CA01g32670	CA01g32670:Intron	Intron	Leucine-rich repeat transmembrane protein kinase
Pepper1.55ch01	266202534	A	A	6|6	G	4|4	CA01g32670	CA01g32670:Intron	Intron	Leucine-rich repeat transmembrane protein kinase
Pepper1.55ch01	266203501	C	C	5|5	T	3|3	CA01g32670	CA01g32670:Intron	Intron	Leucine-rich repeat transmembrane protein kinase
Pepper1.55ch01	266203569	A	A	4|4	T	4|4	CA01g32670	CA01g32670:Intron	Intron	Leucine-rich repeat transmembrane protein kinase
Pepper1.55ch01	266203591	G	G	4|4	T	3|3	CA01g32670	CA01g32670:Intron	Intron	Leucine-rich repeat transmembrane protein kinase
Pepper1.55ch01	266203935	C	C	12|12	G	7|7	CA01g32670	CA01g32670:Intron	Intron	Leucine-rich repeat transmembrane protein kinase
Pepper1.55ch01	266203946	C	C	10|10	A	7|7	CA01g32670	CA01g32670:Intron	Intron	Leucine-rich repeat transmembrane protein kinase
Pepper1.55ch01	266204140	A	A	6|6	G	8|8	CA01g32670	CA01g32670:Intron	Intron	Leucine-rich repeat transmembrane protein kinase
Pepper1.55ch01	266204574	T	T	3|3	G	4|4	CA01g32670	CA01g32670:Intron	Intron	Leucine-rich repeat transmembrane protein kinase
Pepper1.55ch01	266204696	G	G	4|4	A	4|4	CA01g32670	CA01g32670:CDS	CDS	Leucine-rich repeat transmembrane protein kinase
Pepper1.55ch01	266204811	A	A	5|5	G	6|6	CA01g32670	CA01g32670:Intron	Intron	Leucine-rich repeat transmembrane protein kinase
Pepper1.55ch02	10216415	A	A	3|3	G	3|3	CA02g01520	CA02g01520:CDS	CDS	Elicitor-inducible LRR receptor-like protein EILP
Pepper1.55ch02	15143536	C	C	6|6	T	6|6	CA02g01870	CA02g01870:CDS	CDS	Leucine-rich repeat-containing protein
Pepper1.55ch02	15143543	G	G	6|6	C	5|5	CA02g01870	CA02g01870:CDS	CDS	Leucine-rich repeat-containing protein
Pepper1.55ch02	15143634	G	G	8|8	T	4|4	CA02g01870	CA02g01870:CDS	CDS	Leucine-rich repeat-containing protein
Pepper1.55ch02	15143790	T	T	7|7	C	3|3	CA02g01870	CA02g01870:CDS	CDS	Leucine-rich repeat-containing protein
Pepper1.55ch02	15143980	G	G	9|9	T	4|4	CA02g01870	CA02g01870:CDS	CDS	Leucine-rich repeat-containing protein
Pepper1.55ch02	15144136	A	A	6|6	G	4|4	CA02g01870	CA02g01870:CDS	CDS	Leucine-rich repeat-containing protein
Pepper1.55ch02	15144193	A	A	4|4	T	8|8	CA02g01870	CA02g01870:CDS	CDS	Leucine-rich repeat-containing protein
Pepper1.55ch02	17807588	A	A	3|3	G	3|3	CA02g02060	CA02g02060:CDS	CDS	PREDICTED: leucine-rich repeat-containing protein 40-like [Solanum lycopersicum]
Pepper1.55ch02	17807820	A	A	5|5	G	4|4	CA02g02060	CA02g02060:Intron	Intron	PREDICTED: leucine-rich repeat-containing protein 40-like [Solanum lycopersicum]
Pepper1.55ch02	17807988	C	C	6|6	A	3|3	CA02g02060	CA02g02060:Intron	Intron	PREDICTED: leucine-rich repeat-containing protein 40-like [Solanum lycopersicum]
Pepper1.55ch02	17808122	G	G	7|7	C	6|6	CA02g02060	CA02g02060:CDS	CDS	PREDICTED: leucine-rich repeat-containing protein 40-like [Solanum lycopersicum]
Pepper1.55ch02	17808931	G	G	8|8	A	4|4	CA02g02060	CA02g02060:CDS	CDS	PREDICTED: leucine-rich repeat-containing protein 40-like [Solanum lycopersicum]
Pepper1.55ch02	17809118	T	T	3|3	C	4|4	CA02g02060	CA02g02060:Intron	Intron	PREDICTED: leucine-rich repeat-containing protein 40-like [Solanum lycopersicum]
Pepper1.55ch02	17809175	C	C	6|6	T	7|7	CA02g02060	CA02g02060:CDS	CDS	PREDICTED: leucine-rich repeat-containing protein 40-like [Solanum lycopersicum]
Pepper1.55ch02	17809262	A	A	4|4	G	6|6	CA02g02060	CA02g02060:CDS	CDS	PREDICTED: leucine-rich repeat-containing protein 40-like [Solanum lycopersicum]
Pepper1.55ch02	108282741	A	A	13|13	G	3|3	CA02g07450	CA02g07450:CDS	CDS	Putative leucine-rich repeat resistance protein%2C identical
Pepper1.55ch02	108282993	A	A	3|3	G	5|5	CA02g07450	CA02g07450:CDS	CDS	Putative leucine-rich repeat resistance protein%2C identical
Pepper1.55ch02	108283038	G	G	5|5	A	3|3	CA02g07450	CA02g07450:CDS	CDS	Putative leucine-rich repeat resistance protein%2C identical
Pepper1.55ch02	108283065	A	A	8|8	G	4|4	CA02g07450	CA02g07450:CDS	CDS	Putative leucine-rich repeat resistance protein%2C identical
Pepper1.55ch02	108283176	A	A	7|7	G	7|7	CA02g07450	CA02g07450:CDS	CDS	Putative leucine-rich repeat resistance protein%2C identical
Pepper1.55ch02	108283235	C	C	8|8	T	7|7	CA02g07450	CA02g07450:CDS	CDS	Putative leucine-rich repeat resistance protein%2C identical
Pepper1.55ch02	111743714	A	A	3|3	G	7|7	CA02g07840	CA02g07840:CDS	CDS	PREDICTED: putative F-box/LRR-repeat protein At5g02700-like [Solanum tuberosum]
Pepper1.55ch02	111743850	T	T	3|3	C	6|6	CA02g07840	CA02g07840:CDS	CDS	PREDICTED: putative F-box/LRR-repeat protein At5g02700-like [Solanum tuberosum]
Pepper1.55ch02	111743990	T	T	3|3	C	6|6	CA02g07840	CA02g07840:CDS	CDS	PREDICTED: putative F-box/LRR-repeat protein At5g02700-like [Solanum tuberosum]
Pepper1.55ch02	111744021	T	A	3|3	T	8|8	CA02g07840	CA02g07840:Intron	Intron	PREDICTED: putative F-box/LRR-repeat protein At5g02700-like [Solanum tuberosum]
Pepper1.55ch02	111744039	A	A	3|3	G	8|8	CA02g07840	CA02g07840:Intron	Intron	PREDICTED: putative F-box/LRR-repeat protein At5g02700-like [Solanum tuberosum]
Pepper1.55ch02	111744738	T	C	3|3	T	7|7	CA02g07840	CA02g07840:CDS	CDS	PREDICTED: putative F-box/LRR-repeat protein At5g02700-like [Solanum tuberosum]
Pepper1.55ch02	111744748	G	G	4|4	C	6|6	CA02g07840	CA02g07840:CDS	CDS	PREDICTED: putative F-box/LRR-repeat protein At5g02700-like [Solanum tuberosum]
Pepper1.55ch02	111744865	C	C	3|3	A	8|8	CA02g07840	CA02g07840:CDS	CDS	PREDICTED: putative F-box/LRR-repeat protein At5g02700-like [Solanum tuberosum]
Pepper1.55ch02	111744946	A	A	4|4	T	6|6	CA02g07840	CA02g07840:Intron	Intron	PREDICTED: putative F-box/LRR-repeat protein At5g02700-like [Solanum tuberosum]
Pepper1.55ch02	111744984	G	G	4|4	A	3|3	CA02g07840	CA02g07840:CDS	CDS	PREDICTED: putative F-box/LRR-repeat protein At5g02700-like [Solanum tuberosum]
Pepper1.55ch02	111745009	G	G	5|5	A	6|6	CA02g07840	CA02g07840:CDS	CDS	PREDICTED: putative F-box/LRR-repeat protein At5g02700-like [Solanum tuberosum]
Pepper1.55ch02	111745256	C	T	3|3	C	8|8	CA02g07840	CA02g07840:CDS	CDS	PREDICTED: putative F-box/LRR-repeat protein At5g02700-like [Solanum tuberosum]
Pepper1.55ch02	121172760	A	G	10|10	A	6|6	CA02g09120	CA02g09120:CDS	CDS	Leucine-rich repeat protein%2C putative
Pepper1.55ch02	121173209	A	G	11|11	A	6|6	CA02g09120	CA02g09120:CDS	CDS	Leucine-rich repeat protein%2C putative
Pepper1.55ch02	121173231	G	G	10|10	A	5|5	CA02g09120	CA02g09120:CDS	CDS	Leucine-rich repeat protein%2C putative
Pepper1.55ch02	121173290	T	T	5|5	A	7|7	CA02g09120	CA02g09120:CDS	CDS	Leucine-rich repeat protein%2C putative
Pepper1.55ch02	121173607	T	T	7|7	C	8|8	CA02g09120	CA02g09120:CDS	CDS	Leucine-rich repeat protein%2C putative
Pepper1.55ch02	121174243	G	G	6|6	A	6|6	CA02g09120	CA02g09120:CDS	CDS	Leucine-rich repeat protein%2C putative
Pepper1.55ch02	121174492	T	T	3|3	G	7|7	CA02g09120	CA02g09120:Intron	Intron	Leucine-rich repeat protein%2C putative
Pepper1.55ch02	121174512	G	G	4|4	A	9|9	CA02g09120	CA02g09120:Intron	Intron	Leucine-rich repeat protein%2C putative
Pepper1.55ch02	121174556	T	T	4|4	A	8|8	CA02g09120	CA02g09120:Intron	Intron	Leucine-rich repeat protein%2C putative
Pepper1.55ch02	121174893	C	C	7|7	T	3|3	CA02g09120	CA02g09120:Intron	Intron	Leucine-rich repeat protein%2C putative
Pepper1.55ch02	121175508	C	C	6|6	A	5|5	CA02g09120	CA02g09120:Intron	Intron	Leucine-rich repeat protein%2C putative
Pepper1.55ch02	121175543	T	T	6|6	C	7|7	CA02g09120	CA02g09120:Intron	Intron	Leucine-rich repeat protein%2C putative
Pepper1.55ch02	121176481	A	A	5|5	G	11|11	CA02g09120	CA02g09120:Intron	Intron	Leucine-rich repeat protein%2C putative
Pepper1.55ch02	121176567	A	G	6|6	A	11|11	CA02g09120	CA02g09120:Intron	Intron	Leucine-rich repeat protein%2C putative
Pepper1.55ch02	121176691	C	C	11|11	A	3|3	CA02g09120	CA02g09120:CDS	CDS	Leucine-rich repeat protein%2C putative
Pepper1.55ch02	121177008	T	C	5|5	T	4|4	CA02g09120	CA02g09120:CDS	CDS	Leucine-rich repeat protein%2C putative
Pepper1.55ch02	124716882	G	G	4|4	C	5|5	CA02g09820	CA02g09820:CDS	CDS	PREDICTED: LRR receptor-like serine/threonine-protein kinase RPK2-like [Glycine max]
Pepper1.55ch02	124716906	T	T	5|5	C	5|5	CA02g09820	CA02g09820:CDS	CDS	PREDICTED: LRR receptor-like serine/threonine-protein kinase RPK2-like [Glycine max]
Pepper1.55ch02	124717154	C	C	7|7	T	3|3	CA02g09820	CA02g09820:CDS	CDS	PREDICTED: LRR receptor-like serine/threonine-protein kinase RPK2-like [Glycine max]
Pepper1.55ch02	124717173	A	A	5|5	G	3|3	CA02g09820	CA02g09820:CDS	CDS	PREDICTED: LRR receptor-like serine/threonine-protein kinase RPK2-like [Glycine max]
Pepper1.55ch02	124717230	T	T	4|4	G	3|3	CA02g09820	CA02g09820:CDS	CDS	PREDICTED: LRR receptor-like serine/threonine-protein kinase RPK2-like [Glycine max]
Pepper1.55ch02	124717240	G	G	3|3	C	3|3	CA02g09820	CA02g09820:CDS	CDS	PREDICTED: LRR receptor-like serine/threonine-protein kinase RPK2-like [Glycine max]
Pepper1.55ch02	124717384	C	C	6|6	G	5|5	CA02g09820	CA02g09820:CDS	CDS	PREDICTED: LRR receptor-like serine/threonine-protein kinase RPK2-like [Glycine max]
Pepper1.55ch02	124717408	G	G	7|7	C	4|4	CA02g09820	CA02g09820:CDS	CDS	PREDICTED: LRR receptor-like serine/threonine-protein kinase RPK2-like [Glycine max]
Pepper1.55ch02	124717677	G	G	7|7	A	6|6	CA02g09820	CA02g09820:CDS	CDS	PREDICTED: LRR receptor-like serine/threonine-protein kinase RPK2-like [Glycine max]
Pepper1.55ch02	124717830	T	T	4|4	C	5|5	CA02g09820	CA02g09820:CDS	CDS	PREDICTED: LRR receptor-like serine/threonine-protein kinase RPK2-like [Glycine max]
Pepper1.55ch02	124717926	T	T	11|11	A	4|4	CA02g09820	CA02g09820:CDS	CDS	PREDICTED: LRR receptor-like serine/threonine-protein kinase RPK2-like [Glycine max]
Pepper1.55ch02	124717933	T	T	9|9	C	5|5	CA02g09820	CA02g09820:CDS	CDS	PREDICTED: LRR receptor-like serine/threonine-protein kinase RPK2-like [Glycine max]
Pepper1.55ch02	124717969	T	T	8|8	G	3|3	CA02g09820	CA02g09820:CDS	CDS	PREDICTED: LRR receptor-like serine/threonine-protein kinase RPK2-like [Glycine max]
Pepper1.55ch02	125503263	C	C	4|4	T	4|4	CA02g09900	CA02g09900:CDS	CDS	PREDICTED: probable LRR receptor-like serine/threonine-protein kinase At3g47570-like [Solanum tuberosum]
Pepper1.55ch02	125503290	A	A	4|4	G	3|3	CA02g09900	CA02g09900:CDS	CDS	PREDICTED: probable LRR receptor-like serine/threonine-protein kinase At3g47570-like [Solanum tuberosum]
Pepper1.55ch02	125503314	A	A	3|3	C	3|3	CA02g09900	CA02g09900:CDS	CDS	PREDICTED: probable LRR receptor-like serine/threonine-protein kinase At3g47570-like [Solanum tuberosum]
Pepper1.55ch02	125503811	T	T	3|3	C	4|4	CA02g09900	CA02g09900:Intron	Intron	PREDICTED: probable LRR receptor-like serine/threonine-protein kinase At3g47570-like [Solanum tuberosum]
Pepper1.55ch02	125503921	G	G	5|5	A	3|3	CA02g09900	CA02g09900:Intron	Intron	PREDICTED: probable LRR receptor-like serine/threonine-protein kinase At3g47570-like [Solanum tuberosum]
Pepper1.55ch02	125504106	G	G	5|5	T	3|3	CA02g09900	CA02g09900:Intron	Intron	PREDICTED: probable LRR receptor-like serine/threonine-protein kinase At3g47570-like [Solanum tuberosum]
Pepper1.55ch02	125504153	C	C	4|4	A	3|3	CA02g09900	CA02g09900:Intron	Intron	PREDICTED: probable LRR receptor-like serine/threonine-protein kinase At3g47570-like [Solanum tuberosum]
Pepper1.55ch02	125504511	G	G	6|6	A	5|5	CA02g09900	CA02g09900:CDS	CDS	PREDICTED: probable LRR receptor-like serine/threonine-protein kinase At3g47570-like [Solanum tuberosum]
Pepper1.55ch02	125504515	T	T	5|5	A	5|5	CA02g09900	CA02g09900:CDS	CDS	PREDICTED: probable LRR receptor-like serine/threonine-protein kinase At3g47570-like [Solanum tuberosum]
Pepper1.55ch02	125504718	G	G	7|7	A	6|6	CA02g09900	CA02g09900:Intron	Intron	PREDICTED: probable LRR receptor-like serine/threonine-protein kinase At3g47570-like [Solanum tuberosum]
Pepper1.55ch02	125504731	C	C	7|7	T	4|4	CA02g09900	CA02g09900:Intron	Intron	PREDICTED: probable LRR receptor-like serine/threonine-protein kinase At3g47570-like [Solanum tuberosum]
Pepper1.55ch02	125504739	C	C	8|8	G	4|4	CA02g09900	CA02g09900:Intron	Intron	PREDICTED: probable LRR receptor-like serine/threonine-protein kinase At3g47570-like [Solanum tuberosum]
Pepper1.55ch02	125504755	C	C	8|8	A	5|5	CA02g09900	CA02g09900:Intron	Intron	PREDICTED: probable LRR receptor-like serine/threonine-protein kinase At3g47570-like [Solanum tuberosum]
Pepper1.55ch02	125504982	A	A	8|8	T	6|6	CA02g09900	CA02g09900:Intron	Intron	PREDICTED: probable LRR receptor-like serine/threonine-protein kinase At3g47570-like [Solanum tuberosum]
Pepper1.55ch02	125505086	C	C	4|4	G	6|6	CA02g09900	CA02g09900:Intron	Intron	PREDICTED: probable LRR receptor-like serine/threonine-protein kinase At3g47570-like [Solanum tuberosum]
Pepper1.55ch02	125505091	A	A	4|4	G	6|6	CA02g09900	CA02g09900:Intron	Intron	PREDICTED: probable LRR receptor-like serine/threonine-protein kinase At3g47570-like [Solanum tuberosum]
Pepper1.55ch02	125505120	T	T	3|3	A	4|4	CA02g09900	CA02g09900:Intron	Intron	PREDICTED: probable LRR receptor-like serine/threonine-protein kinase At3g47570-like [Solanum tuberosum]
Pepper1.55ch02	125505174	C	C	3|3	A	3|3	CA02g09900	CA02g09900:Intron	Intron	PREDICTED: probable LRR receptor-like serine/threonine-protein kinase At3g47570-like [Solanum tuberosum]
Pepper1.55ch02	125505218	T	T	5|5	C	5|5	CA02g09900	CA02g09900:Intron	Intron	PREDICTED: probable LRR receptor-like serine/threonine-protein kinase At3g47570-like [Solanum tuberosum]
Pepper1.55ch02	125505237	C	C	5|5	T	4|4	CA02g09900	CA02g09900:Intron	Intron	PREDICTED: probable LRR receptor-like serine/threonine-protein kinase At3g47570-like [Solanum tuberosum]
Pepper1.55ch02	125505249	G	G	5|5	A	4|4	CA02g09900	CA02g09900:Intron	Intron	PREDICTED: probable LRR receptor-like serine/threonine-protein kinase At3g47570-like [Solanum tuberosum]
Pepper1.55ch02	125505310	T	T	9|9	G	4|4	CA02g09900	CA02g09900:Intron	Intron	PREDICTED: probable LRR receptor-like serine/threonine-protein kinase At3g47570-like [Solanum tuberosum]
Pepper1.55ch02	125505333	T	T	7|7	C	3|3	CA02g09900	CA02g09900:Intron	Intron	PREDICTED: probable LRR receptor-like serine/threonine-protein kinase At3g47570-like [Solanum tuberosum]
Pepper1.55ch02	125505486	G	G	5|5	A	5|5	CA02g09900	CA02g09900:CDS	CDS	PREDICTED: probable LRR receptor-like serine/threonine-protein kinase At3g47570-like [Solanum tuberosum]
Pepper1.55ch02	125505541	C	C	5|5	T	8|8	CA02g09900	CA02g09900:CDS	CDS	PREDICTED: probable LRR receptor-like serine/threonine-protein kinase At3g47570-like [Solanum tuberosum]
Pepper1.55ch02	125704034	C	C	4|4	T	3|3	CA02g09930	CA02g09930:CDS	CDS	Putative leucine-rich repeat resistance protein%2C identical
Pepper1.55ch02	126992993	G	T	7|7	G	3|3	CA02g10000	CA02g10000:CDS	CDS	PREDICTED: probable LRR receptor-like serine/threonine-protein kinase At3g47570-like [Solanum tuberosum]
Pepper1.55ch02	126993406	G	G	4|4	A	4|4	CA02g10000	CA02g10000:CDS	CDS	PREDICTED: probable LRR receptor-like serine/threonine-protein kinase At3g47570-like [Solanum tuberosum]
Pepper1.55ch02	126993859	A	A	10|10	T	4|4	CA02g10000	CA02g10000:CDS	CDS	PREDICTED: probable LRR receptor-like serine/threonine-protein kinase At3g47570-like [Solanum tuberosum]
Pepper1.55ch02	126993869	A	A	11|11	C	5|5	CA02g10000	CA02g10000:CDS	CDS	PREDICTED: probable LRR receptor-like serine/threonine-protein kinase At3g47570-like [Solanum tuberosum]
Pepper1.55ch02	126994516	C	C	7|7	T	9|9	CA02g10000	CA02g10000:CDS	CDS	PREDICTED: probable LRR receptor-like serine/threonine-protein kinase At3g47570-like [Solanum tuberosum]
Pepper1.55ch02	126994802	A	A	5|5	G	5|5	CA02g10000	CA02g10000:CDS	CDS	PREDICTED: probable LRR receptor-like serine/threonine-protein kinase At3g47570-like [Solanum tuberosum]
Pepper1.55ch02	126995362	T	T	3|3	C	4|4	CA02g10000	CA02g10000:CDS	CDS	PREDICTED: probable LRR receptor-like serine/threonine-protein kinase At3g47570-like [Solanum tuberosum]
Pepper1.55ch02	127254656	A	T	3|3	A	7|7	CA02g10020	CA02g10020:CDS	CDS	PREDICTED: probable LRR receptor-like serine/threonine-protein kinase At3g47570-like [Solanum tuberosum]
Pepper1.55ch02	127360649	T	A	4|4	T	3|3	CA02g10040	CA02g10040:CDS	CDS	PREDICTED: probable LRR receptor-like serine/threonine-protein kinase At3g47570-like [Solanum lycopersicum]
Pepper1.55ch02	127360662	T	T	4|4	C	3|3	CA02g10040	CA02g10040:CDS	CDS	PREDICTED: probable LRR receptor-like serine/threonine-protein kinase At3g47570-like [Solanum lycopersicum]
Pepper1.55ch02	127360977	A	A	4|4	G	4|4	CA02g10040	CA02g10040:CDS	CDS	PREDICTED: probable LRR receptor-like serine/threonine-protein kinase At3g47570-like [Solanum lycopersicum]
Pepper1.55ch02	127361054	G	G	3|3	C	4|4	CA02g10040	CA02g10040:CDS	CDS	PREDICTED: probable LRR receptor-like serine/threonine-protein kinase At3g47570-like [Solanum lycopersicum]
Pepper1.55ch02	127361149	T	T	5|5	C	3|3	CA02g10040	CA02g10040:CDS	CDS	PREDICTED: probable LRR receptor-like serine/threonine-protein kinase At3g47570-like [Solanum lycopersicum]
Pepper1.55ch02	127361195	A	A	6|6	T	4|4	CA02g10040	CA02g10040:CDS	CDS	PREDICTED: probable LRR receptor-like serine/threonine-protein kinase At3g47570-like [Solanum lycopersicum]
Pepper1.55ch02	127824765	T	T	11|11	C	3|3	CA02g10060	CA02g10060:CDS	CDS	PREDICTED: probable LRR receptor-like serine/threonine-protein kinase At3g47570-like [Solanum lycopersicum]
Pepper1.55ch02	127824802	C	C	8|8	T	5|5	CA02g10060	CA02g10060:CDS	CDS	PREDICTED: probable LRR receptor-like serine/threonine-protein kinase At3g47570-like [Solanum lycopersicum]
Pepper1.55ch02	127824864	T	T	6|6	C	4|4	CA02g10060	CA02g10060:Intron	Intron	PREDICTED: probable LRR receptor-like serine/threonine-protein kinase At3g47570-like [Solanum lycopersicum]
Pepper1.55ch02	127825006	T	T	7|7	G	5|5	CA02g10060	CA02g10060:CDS	CDS	PREDICTED: probable LRR receptor-like serine/threonine-protein kinase At3g47570-like [Solanum lycopersicum]
Pepper1.55ch02	127825192	T	T	5|5	C	5|5	CA02g10060	CA02g10060:CDS	CDS	PREDICTED: probable LRR receptor-like serine/threonine-protein kinase At3g47570-like [Solanum lycopersicum]
Pepper1.55ch02	127825234	T	T	6|6	A	7|7	CA02g10060	CA02g10060:CDS	CDS	PREDICTED: probable LRR receptor-like serine/threonine-protein kinase At3g47570-like [Solanum lycopersicum]
Pepper1.55ch02	127825447	A	A	5|5	G	4|4	CA02g10060	CA02g10060:CDS	CDS	PREDICTED: probable LRR receptor-like serine/threonine-protein kinase At3g47570-like [Solanum lycopersicum]
Pepper1.55ch02	127825574	A	A	7|7	T	5|5	CA02g10060	CA02g10060:CDS	CDS	PREDICTED: probable LRR receptor-like serine/threonine-protein kinase At3g47570-like [Solanum lycopersicum]
Pepper1.55ch02	127825993	A	A	6|6	T	3|3	CA02g10060	CA02g10060:CDS	CDS	PREDICTED: probable LRR receptor-like serine/threonine-protein kinase At3g47570-like [Solanum lycopersicum]
Pepper1.55ch02	127826008	A	A	5|5	C	3|3	CA02g10060	CA02g10060:CDS	CDS	PREDICTED: probable LRR receptor-like serine/threonine-protein kinase At3g47570-like [Solanum lycopersicum]
Pepper1.55ch02	127826019	A	A	5|5	G	4|4	CA02g10060	CA02g10060:CDS	CDS	PREDICTED: probable LRR receptor-like serine/threonine-protein kinase At3g47570-like [Solanum lycopersicum]
Pepper1.55ch02	127826073	T	T	5|5	C	6|6	CA02g10060	CA02g10060:CDS	CDS	PREDICTED: probable LRR receptor-like serine/threonine-protein kinase At3g47570-like [Solanum lycopersicum]
Pepper1.55ch02	127826098	T	T	4|4	G	7|7	CA02g10060	CA02g10060:CDS	CDS	PREDICTED: probable LRR receptor-like serine/threonine-protein kinase At3g47570-like [Solanum lycopersicum]
Pepper1.55ch02	127826205	C	C	6|6	T	5|5	CA02g10060	CA02g10060:CDS	CDS	PREDICTED: probable LRR receptor-like serine/threonine-protein kinase At3g47570-like [Solanum lycopersicum]
Pepper1.55ch02	127826221	C	C	4|4	T	5|5	CA02g10060	CA02g10060:CDS	CDS	PREDICTED: probable LRR receptor-like serine/threonine-protein kinase At3g47570-like [Solanum lycopersicum]
Pepper1.55ch02	127826527	T	T	3|3	A	6|6	CA02g10060	CA02g10060:CDS	CDS	PREDICTED: probable LRR receptor-like serine/threonine-protein kinase At3g47570-like [Solanum lycopersicum]
Pepper1.55ch02	127826708	A	A	5|5	T	5|5	CA02g10060	CA02g10060:CDS	CDS	PREDICTED: probable LRR receptor-like serine/threonine-protein kinase At3g47570-like [Solanum lycopersicum]
Pepper1.55ch02	127826775	A	A	5|5	T	5|5	CA02g10060	CA02g10060:CDS	CDS	PREDICTED: probable LRR receptor-like serine/threonine-protein kinase At3g47570-like [Solanum lycopersicum]
Pepper1.55ch02	127827260	G	G	4|4	A	4|4	CA02g10060	CA02g10060:CDS	CDS	PREDICTED: probable LRR receptor-like serine/threonine-protein kinase At3g47570-like [Solanum lycopersicum]
Pepper1.55ch02	127827409	T	T	4|4	C	3|3	CA02g10060	CA02g10060:CDS	CDS	PREDICTED: probable LRR receptor-like serine/threonine-protein kinase At3g47570-like [Solanum lycopersicum]
Pepper1.55ch02	127827415	T	T	4|4	G	3|3	CA02g10060	CA02g10060:CDS	CDS	PREDICTED: probable LRR receptor-like serine/threonine-protein kinase At3g47570-like [Solanum lycopersicum]
Pepper1.55ch02	127827606	T	T	6|6	C	3|3	CA02g10060	CA02g10060:CDS	CDS	PREDICTED: probable LRR receptor-like serine/threonine-protein kinase At3g47570-like [Solanum lycopersicum]
Pepper1.55ch02	127893056	C	C	6|6	T	4|4	CA02g10070	CA02g10070:CDS	CDS	PREDICTED: probable LRR receptor-like serine/threonine-protein kinase At3g47570-like [Solanum tuberosum]
Pepper1.55ch02	127893077	T	T	6|6	G	3|3	CA02g10070	CA02g10070:CDS	CDS	PREDICTED: probable LRR receptor-like serine/threonine-protein kinase At3g47570-like [Solanum tuberosum]
Pepper1.55ch02	127893082	A	A	7|7	T	4|4	CA02g10070	CA02g10070:CDS	CDS	PREDICTED: probable LRR receptor-like serine/threonine-protein kinase At3g47570-like [Solanum tuberosum]
Pepper1.55ch02	127893258	G	G	6|6	T	4|4	CA02g10070	CA02g10070:CDS	CDS	PREDICTED: probable LRR receptor-like serine/threonine-protein kinase At3g47570-like [Solanum tuberosum]
Pepper1.55ch02	127893262	A	A	6|6	G	5|5	CA02g10070	CA02g10070:CDS	CDS	PREDICTED: probable LRR receptor-like serine/threonine-protein kinase At3g47570-like [Solanum tuberosum]
Pepper1.55ch02	127893643	A	A	5|5	G	7|7	CA02g10070	CA02g10070:CDS	CDS	PREDICTED: probable LRR receptor-like serine/threonine-protein kinase At3g47570-like [Solanum tuberosum]
Pepper1.55ch02	127893722	A	A	8|8	G	9|9	CA02g10070	CA02g10070:CDS	CDS	PREDICTED: probable LRR receptor-like serine/threonine-protein kinase At3g47570-like [Solanum tuberosum]
Pepper1.55ch02	127893799	T	T	10|10	G	9|9	CA02g10070	CA02g10070:CDS	CDS	PREDICTED: probable LRR receptor-like serine/threonine-protein kinase At3g47570-like [Solanum tuberosum]
Pepper1.55ch02	127894062	G	G	8|8	C	3|3	CA02g10070	CA02g10070:Intron	Intron	PREDICTED: probable LRR receptor-like serine/threonine-protein kinase At3g47570-like [Solanum tuberosum]
Pepper1.55ch02	127895475	T	T	3|3	C	4|4	CA02g10070	CA02g10070:Intron	Intron	PREDICTED: probable LRR receptor-like serine/threonine-protein kinase At3g47570-like [Solanum tuberosum]
Pepper1.55ch02	127895572	A	A	6|6	C	3|3	CA02g10070	CA02g10070:Intron	Intron	PREDICTED: probable LRR receptor-like serine/threonine-protein kinase At3g47570-like [Solanum tuberosum]
Pepper1.55ch02	127895832	C	T	3|3	C	3|3	CA02g10070	CA02g10070:CDS	CDS	PREDICTED: probable LRR receptor-like serine/threonine-protein kinase At3g47570-like [Solanum tuberosum]
Pepper1.55ch02	127896140	A	A	7|7	T	11|11	CA02g10070	CA02g10070:CDS	CDS	PREDICTED: probable LRR receptor-like serine/threonine-protein kinase At3g47570-like [Solanum tuberosum]
Pepper1.55ch02	127896279	T	T	5|5	C	7|7	CA02g10070	CA02g10070:CDS	CDS	PREDICTED: probable LRR receptor-like serine/threonine-protein kinase At3g47570-like [Solanum tuberosum]
Pepper1.55ch02	127896364	C	A	5|5	C	9|9	CA02g10070	CA02g10070:CDS	CDS	PREDICTED: probable LRR receptor-like serine/threonine-protein kinase At3g47570-like [Solanum tuberosum]
Pepper1.55ch02	127896434	A	G	4|4	A	7|7	CA02g10070	CA02g10070:CDS	CDS	PREDICTED: probable LRR receptor-like serine/threonine-protein kinase At3g47570-like [Solanum tuberosum]
Pepper1.55ch02	127897140	A	A	6|6	T	6|6	CA02g10070	CA02g10070:CDS	CDS	PREDICTED: probable LRR receptor-like serine/threonine-protein kinase At3g47570-like [Solanum tuberosum]
Pepper1.55ch02	127897342	G	G	6|6	A	4|4	CA02g10070	CA02g10070:CDS	CDS	PREDICTED: probable LRR receptor-like serine/threonine-protein kinase At3g47570-like [Solanum tuberosum]
Pepper1.55ch02	127897348	A	A	6|6	C	5|5	CA02g10070	CA02g10070:CDS	CDS	PREDICTED: probable LRR receptor-like serine/threonine-protein kinase At3g47570-like [Solanum tuberosum]
Pepper1.55ch02	127897392	T	T	6|6	C	8|8	CA02g10070	CA02g10070:CDS	CDS	PREDICTED: probable LRR receptor-like serine/threonine-protein kinase At3g47570-like [Solanum tuberosum]
Pepper1.55ch02	127897520	C	A	8|8	C	9|9	CA02g10070	CA02g10070:CDS	CDS	PREDICTED: probable LRR receptor-like serine/threonine-protein kinase At3g47570-like [Solanum tuberosum]
Pepper1.55ch02	127897772	C	G	5|5	C	3|3	CA02g10070	CA02g10070:CDS	CDS	PREDICTED: probable LRR receptor-like serine/threonine-protein kinase At3g47570-like [Solanum tuberosum]
Pepper1.55ch02	127897920	C	T	8|8	C	10|10	CA02g10070	CA02g10070:CDS	CDS	PREDICTED: probable LRR receptor-like serine/threonine-protein kinase At3g47570-like [Solanum tuberosum]
Pepper1.55ch02	127897936	G	G	9|9	A	8|8	CA02g10070	CA02g10070:CDS	CDS	PREDICTED: probable LRR receptor-like serine/threonine-protein kinase At3g47570-like [Solanum tuberosum]
Pepper1.55ch02	127898017	T	T	8|8	C	7|7	CA02g10070	CA02g10070:CDS	CDS	PREDICTED: probable LRR receptor-like serine/threonine-protein kinase At3g47570-like [Solanum tuberosum]
Pepper1.55ch02	127919750	G	G	6|6	A	4|4	CA02g10080	CA02g10080:CDS	CDS	PREDICTED: probable LRR receptor-like serine/threonine-protein kinase At3g47570-like [Solanum tuberosum]
Pepper1.55ch02	127919806	G	G	4|4	C	6|6	CA02g10080	CA02g10080:CDS	CDS	PREDICTED: probable LRR receptor-like serine/threonine-protein kinase At3g47570-like [Solanum tuberosum]
Pepper1.55ch02	127919835	C	C	4|4	A	4|4	CA02g10080	CA02g10080:CDS	CDS	PREDICTED: probable LRR receptor-like serine/threonine-protein kinase At3g47570-like [Solanum tuberosum]
Pepper1.55ch02	127919882	T	T	3|3	A	3|3	CA02g10080	CA02g10080:CDS	CDS	PREDICTED: probable LRR receptor-like serine/threonine-protein kinase At3g47570-like [Solanum tuberosum]
Pepper1.55ch02	127919883	T	G	3|3	T	3|3	CA02g10080	CA02g10080:CDS	CDS	PREDICTED: probable LRR receptor-like serine/threonine-protein kinase At3g47570-like [Solanum tuberosum]
Pepper1.55ch02	127919977	C	C	6|6	T	3|3	CA02g10080	CA02g10080:CDS	CDS	PREDICTED: probable LRR receptor-like serine/threonine-protein kinase At3g47570-like [Solanum tuberosum]
Pepper1.55ch02	127919982	A	A	6|6	G	3|3	CA02g10080	CA02g10080:CDS	CDS	PREDICTED: probable LRR receptor-like serine/threonine-protein kinase At3g47570-like [Solanum tuberosum]
Pepper1.55ch02	127920014	A	A	7|7	T	3|3	CA02g10080	CA02g10080:CDS	CDS	PREDICTED: probable LRR receptor-like serine/threonine-protein kinase At3g47570-like [Solanum tuberosum]
Pepper1.55ch02	127946679	G	G	5|5	A	4|4	CA02g10090	CA02g10090:CDS	CDS	PREDICTED: probable LRR receptor-like serine/threonine-protein kinase At3g47570-like [Solanum tuberosum]
Pepper1.55ch02	127947183	G	G	8|8	A	6|6	CA02g10090	CA02g10090:CDS	CDS	PREDICTED: probable LRR receptor-like serine/threonine-protein kinase At3g47570-like [Solanum tuberosum]
Pepper1.55ch02	127947252	A	A	9|9	T	4|4	CA02g10090	CA02g10090:CDS	CDS	PREDICTED: probable LRR receptor-like serine/threonine-protein kinase At3g47570-like [Solanum tuberosum]
Pepper1.55ch02	127947286	A	A	5|5	C	6|6	CA02g10090	CA02g10090:CDS	CDS	PREDICTED: probable LRR receptor-like serine/threonine-protein kinase At3g47570-like [Solanum tuberosum]
Pepper1.55ch02	127947826	A	A	5|5	C	4|4	CA02g10090	CA02g10090:CDS	CDS	PREDICTED: probable LRR receptor-like serine/threonine-protein kinase At3g47570-like [Solanum tuberosum]
Pepper1.55ch02	127947856	A	A	6|6	C	3|3	CA02g10090	CA02g10090:CDS	CDS	PREDICTED: probable LRR receptor-like serine/threonine-protein kinase At3g47570-like [Solanum tuberosum]
Pepper1.55ch02	127947953	G	G	3|3	A	7|7	CA02g10090	CA02g10090:CDS	CDS	PREDICTED: probable LRR receptor-like serine/threonine-protein kinase At3g47570-like [Solanum tuberosum]
Pepper1.55ch02	127947959	T	T	3|3	C	7|7	CA02g10090	CA02g10090:CDS	CDS	PREDICTED: probable LRR receptor-like serine/threonine-protein kinase At3g47570-like [Solanum tuberosum]
Pepper1.55ch02	127947989	A	A	4|4	T	4|4	CA02g10090	CA02g10090:CDS	CDS	PREDICTED: probable LRR receptor-like serine/threonine-protein kinase At3g47570-like [Solanum tuberosum]
Pepper1.55ch02	127948115	T	T	5|5	C	5|5	CA02g10090	CA02g10090:CDS	CDS	PREDICTED: probable LRR receptor-like serine/threonine-protein kinase At3g47570-like [Solanum tuberosum]
Pepper1.55ch02	127948228	A	A	5|5	G	4|4	CA02g10090	CA02g10090:CDS	CDS	PREDICTED: probable LRR receptor-like serine/threonine-protein kinase At3g47570-like [Solanum tuberosum]
Pepper1.55ch02	127948262	G	G	5|5	T	4|4	CA02g10090	CA02g10090:CDS	CDS	PREDICTED: probable LRR receptor-like serine/threonine-protein kinase At3g47570-like [Solanum tuberosum]
Pepper1.55ch02	127948397	A	A	10|10	T	3|3	CA02g10090	CA02g10090:CDS	CDS	PREDICTED: probable LRR receptor-like serine/threonine-protein kinase At3g47570-like [Solanum tuberosum]
Pepper1.55ch02	127948863	A	A	8|8	G	7|7	CA02g10090	CA02g10090:CDS	CDS	PREDICTED: probable LRR receptor-like serine/threonine-protein kinase At3g47570-like [Solanum tuberosum]
Pepper1.55ch02	127949498	C	C	6|6	T	6|6	CA02g10090	CA02g10090:CDS	CDS	PREDICTED: probable LRR receptor-like serine/threonine-protein kinase At3g47570-like [Solanum tuberosum]
Pepper1.55ch02	127949577	G	A	6|6	G	3|3	CA02g10090	CA02g10090:Intron	Intron	PREDICTED: probable LRR receptor-like serine/threonine-protein kinase At3g47570-like [Solanum tuberosum]
Pepper1.55ch02	127949628	T	G	10|10	T	5|5	CA02g10090	CA02g10090:Intron	Intron	PREDICTED: probable LRR receptor-like serine/threonine-protein kinase At3g47570-like [Solanum tuberosum]
Pepper1.55ch02	127949651	G	G	7|7	A	4|4	CA02g10090	CA02g10090:Intron	Intron	PREDICTED: probable LRR receptor-like serine/threonine-protein kinase At3g47570-like [Solanum tuberosum]
Pepper1.55ch02	127949662	C	C	6|6	T	4|4	CA02g10090	CA02g10090:CDS	CDS	PREDICTED: probable LRR receptor-like serine/threonine-protein kinase At3g47570-like [Solanum tuberosum]
Pepper1.55ch02	131148496	C	C	10|10	T	3|3	CA02g10680	CA02g10680:CDS	CDS	PREDICTED: putative F-box/LRR-repeat protein 23-like [Solanum tuberosum]
Pepper1.55ch02	131148498	G	A	10|10	G	3|3	CA02g10680	CA02g10680:CDS	CDS	PREDICTED: putative F-box/LRR-repeat protein 23-like [Solanum tuberosum]
Pepper1.55ch02	131148701	C	C	10|10	G	4|4	CA02g10680	CA02g10680:Intron	Intron	PREDICTED: putative F-box/LRR-repeat protein 23-like [Solanum tuberosum]
Pepper1.55ch02	131148782	A	A	7|7	G	4|4	CA02g10680	CA02g10680:Intron	Intron	PREDICTED: putative F-box/LRR-repeat protein 23-like [Solanum tuberosum]
Pepper1.55ch02	131148786	C	A	7|7	C	4|4	CA02g10680	CA02g10680:Intron	Intron	PREDICTED: putative F-box/LRR-repeat protein 23-like [Solanum tuberosum]
Pepper1.55ch02	131148792	A	A	7|7	G	4|4	CA02g10680	CA02g10680:Intron	Intron	PREDICTED: putative F-box/LRR-repeat protein 23-like [Solanum tuberosum]
Pepper1.55ch02	131148814	G	G	6|6	T	5|5	CA02g10680	CA02g10680:Intron	Intron	PREDICTED: putative F-box/LRR-repeat protein 23-like [Solanum tuberosum]
Pepper1.55ch02	131149480	A	A	7|7	G	8|8	CA02g10680	CA02g10680:Intron	Intron	PREDICTED: putative F-box/LRR-repeat protein 23-like [Solanum tuberosum]
Pepper1.55ch02	131149702	C	T	6|6	C	4|4	CA02g10680	CA02g10680:Intron	Intron	PREDICTED: putative F-box/LRR-repeat protein 23-like [Solanum tuberosum]
Pepper1.55ch02	131149704	T	T	6|6	A	4|4	CA02g10680	CA02g10680:Intron	Intron	PREDICTED: putative F-box/LRR-repeat protein 23-like [Solanum tuberosum]
Pepper1.55ch02	131149799	T	T	4|4	C	7|7	CA02g10680	CA02g10680:Intron	Intron	PREDICTED: putative F-box/LRR-repeat protein 23-like [Solanum tuberosum]
Pepper1.55ch02	131149914	T	T	5|5	C	3|3	CA02g10680	CA02g10680:Intron	Intron	PREDICTED: putative F-box/LRR-repeat protein 23-like [Solanum tuberosum]
Pepper1.55ch02	131150308	C	C	4|4	T	7|7	CA02g10680	CA02g10680:Intron	Intron	PREDICTED: putative F-box/LRR-repeat protein 23-like [Solanum tuberosum]
Pepper1.55ch02	131151425	A	A	3|3	G	4|4	CA02g10680	CA02g10680:Intron	Intron	PREDICTED: putative F-box/LRR-repeat protein 23-like [Solanum tuberosum]
Pepper1.55ch02	131151561	C	C	6|6	A	3|3	CA02g10680	CA02g10680:Intron	Intron	PREDICTED: putative F-box/LRR-repeat protein 23-like [Solanum tuberosum]
Pepper1.55ch02	131151566	G	G	6|6	A	4|4	CA02g10680	CA02g10680:Intron	Intron	PREDICTED: putative F-box/LRR-repeat protein 23-like [Solanum tuberosum]
Pepper1.55ch02	131151672	A	G	3|3	A	11|11	CA02g10680	CA02g10680:Intron	Intron	PREDICTED: putative F-box/LRR-repeat protein 23-like [Solanum tuberosum]
Pepper1.55ch02	131151906	C	C	6|6	T	7|7	CA02g10680	CA02g10680:Intron	Intron	PREDICTED: putative F-box/LRR-repeat protein 23-like [Solanum tuberosum]
Pepper1.55ch02	131151946	T	T	3|3	C	4|4	CA02g10680	CA02g10680:Intron	Intron	PREDICTED: putative F-box/LRR-repeat protein 23-like [Solanum tuberosum]
Pepper1.55ch02	131152081	A	A	9|9	G	3|3	CA02g10680	CA02g10680:Intron	Intron	PREDICTED: putative F-box/LRR-repeat protein 23-like [Solanum tuberosum]
Pepper1.55ch02	131152323	C	T	7|7	C	3|3	CA02g10680	CA02g10680:Intron	Intron	PREDICTED: putative F-box/LRR-repeat protein 23-like [Solanum tuberosum]
Pepper1.55ch02	131152469	A	A	7|7	G	3|3	CA02g10680	CA02g10680:Intron	Intron	PREDICTED: putative F-box/LRR-repeat protein 23-like [Solanum tuberosum]
Pepper1.55ch02	131156843	A	A	5|5	G	3|3	CA02g10680	CA02g10680:Intron	Intron	PREDICTED: putative F-box/LRR-repeat protein 23-like [Solanum tuberosum]
Pepper1.55ch02	131156862	A	A	4|4	C	3|3	CA02g10680	CA02g10680:Intron	Intron	PREDICTED: putative F-box/LRR-repeat protein 23-like [Solanum tuberosum]
Pepper1.55ch02	131157357	G	G	7|7	A	3|3	CA02g10680	CA02g10680:Intron	Intron	PREDICTED: putative F-box/LRR-repeat protein 23-like [Solanum tuberosum]
Pepper1.55ch02	131157585	G	G	5|5	C	4|4	CA02g10680	CA02g10680:Intron	Intron	PREDICTED: putative F-box/LRR-repeat protein 23-like [Solanum tuberosum]
Pepper1.55ch02	131157648	A	A	4|4	G	9|9	CA02g10680	CA02g10680:Intron	Intron	PREDICTED: putative F-box/LRR-repeat protein 23-like [Solanum tuberosum]
Pepper1.55ch02	131157820	T	T	7|7	C	4|4	CA02g10680	CA02g10680:Intron	Intron	PREDICTED: putative F-box/LRR-repeat protein 23-like [Solanum tuberosum]
Pepper1.55ch02	131157894	T	T	8|8	C	6|6	CA02g10680	CA02g10680:Intron	Intron	PREDICTED: putative F-box/LRR-repeat protein 23-like [Solanum tuberosum]
Pepper1.55ch02	131157981	A	A	5|5	G	4|4	CA02g10680	CA02g10680:Intron	Intron	PREDICTED: putative F-box/LRR-repeat protein 23-like [Solanum tuberosum]
Pepper1.55ch02	131157991	T	T	4|4	C	4|4	CA02g10680	CA02g10680:Intron	Intron	PREDICTED: putative F-box/LRR-repeat protein 23-like [Solanum tuberosum]
Pepper1.55ch02	131158283	C	C	6|6	A	5|5	CA02g10680	CA02g10680:Intron	Intron	PREDICTED: putative F-box/LRR-repeat protein 23-like [Solanum tuberosum]
Pepper1.55ch02	131158325	C	C	7|7	T	6|6	CA02g10680	CA02g10680:Intron	Intron	PREDICTED: putative F-box/LRR-repeat protein 23-like [Solanum tuberosum]
Pepper1.55ch02	131158331	G	A	7|7	G	6|6	CA02g10680	CA02g10680:Intron	Intron	PREDICTED: putative F-box/LRR-repeat protein 23-like [Solanum tuberosum]
Pepper1.55ch02	131158378	T	T	7|7	G	8|8	CA02g10680	CA02g10680:Intron	Intron	PREDICTED: putative F-box/LRR-repeat protein 23-like [Solanum tuberosum]
Pepper1.55ch02	131158414	A	A	7|7	C	6|6	CA02g10680	CA02g10680:Intron	Intron	PREDICTED: putative F-box/LRR-repeat protein 23-like [Solanum tuberosum]
Pepper1.55ch02	131158517	C	C	6|6	A	8|8	CA02g10680	CA02g10680:Intron	Intron	PREDICTED: putative F-box/LRR-repeat protein 23-like [Solanum tuberosum]
Pepper1.55ch02	131158551	G	G	4|4	C	10|10	CA02g10680	CA02g10680:Intron	Intron	PREDICTED: putative F-box/LRR-repeat protein 23-like [Solanum tuberosum]
Pepper1.55ch02	131158676	A	A	7|7	T	5|5	CA02g10680	CA02g10680:Intron	Intron	PREDICTED: putative F-box/LRR-repeat protein 23-like [Solanum tuberosum]
Pepper1.55ch02	131158811	G	A	5|5	G	7|7	CA02g10680	CA02g10680:Intron	Intron	PREDICTED: putative F-box/LRR-repeat protein 23-like [Solanum tuberosum]
Pepper1.55ch02	131158921	C	C	4|4	T	6|6	CA02g10680	CA02g10680:Intron	Intron	PREDICTED: putative F-box/LRR-repeat protein 23-like [Solanum tuberosum]
Pepper1.55ch02	131158960	T	T	5|5	C	3|3	CA02g10680	CA02g10680:Intron	Intron	PREDICTED: putative F-box/LRR-repeat protein 23-like [Solanum tuberosum]
Pepper1.55ch02	131159104	A	A	8|8	G	3|3	CA02g10680	CA02g10680:Intron	Intron	PREDICTED: putative F-box/LRR-repeat protein 23-like [Solanum tuberosum]
Pepper1.55ch02	131159171	G	G	9|9	A	6|6	CA02g10680	CA02g10680:Intron	Intron	PREDICTED: putative F-box/LRR-repeat protein 23-like [Solanum tuberosum]
Pepper1.55ch02	131159263	T	T	9|9	C	3|3	CA02g10680	CA02g10680:Intron	Intron	PREDICTED: putative F-box/LRR-repeat protein 23-like [Solanum tuberosum]
Pepper1.55ch02	131159947	T	A	9|9	T	5|5	CA02g10680	CA02g10680:Intron	Intron	PREDICTED: putative F-box/LRR-repeat protein 23-like [Solanum tuberosum]
Pepper1.55ch02	131160323	T	T	10|10	C	4|4	CA02g10680	CA02g10680:Intron	Intron	PREDICTED: putative F-box/LRR-repeat protein 23-like [Solanum tuberosum]
Pepper1.55ch02	131160431	A	A	7|7	G	7|7	CA02g10680	CA02g10680:Intron	Intron	PREDICTED: putative F-box/LRR-repeat protein 23-like [Solanum tuberosum]
Pepper1.55ch02	131160458	G	C	9|9	G	7|7	CA02g10680	CA02g10680:Intron	Intron	PREDICTED: putative F-box/LRR-repeat protein 23-like [Solanum tuberosum]
Pepper1.55ch02	131160535	G	A	7|7	G	6|6	CA02g10680	CA02g10680:Intron	Intron	PREDICTED: putative F-box/LRR-repeat protein 23-like [Solanum tuberosum]
Pepper1.55ch02	131160610	T	T	4|4	C	4|4	CA02g10680	CA02g10680:Intron	Intron	PREDICTED: putative F-box/LRR-repeat protein 23-like [Solanum tuberosum]
Pepper1.55ch02	131160802	T	T	11|11	G	5|5	CA02g10680	CA02g10680:Intron	Intron	PREDICTED: putative F-box/LRR-repeat protein 23-like [Solanum tuberosum]
Pepper1.55ch02	131160835	C	C	10|10	A	4|4	CA02g10680	CA02g10680:Intron	Intron	PREDICTED: putative F-box/LRR-repeat protein 23-like [Solanum tuberosum]
Pepper1.55ch02	131160975	G	G	5|5	T	4|4	CA02g10680	CA02g10680:Intron	Intron	PREDICTED: putative F-box/LRR-repeat protein 23-like [Solanum tuberosum]
Pepper1.55ch02	131161045	C	C	5|5	T	4|4	CA02g10680	CA02g10680:Intron	Intron	PREDICTED: putative F-box/LRR-repeat protein 23-like [Solanum tuberosum]
Pepper1.55ch02	131161161	C	C	6|6	T	4|4	CA02g10680	CA02g10680:Intron	Intron	PREDICTED: putative F-box/LRR-repeat protein 23-like [Solanum tuberosum]
Pepper1.55ch02	131161324	A	A	5|5	G	5|5	CA02g10680	CA02g10680:Intron	Intron	PREDICTED: putative F-box/LRR-repeat protein 23-like [Solanum tuberosum]
Pepper1.55ch02	131161425	G	G	9|9	A	4|4	CA02g10680	CA02g10680:CDS	CDS	PREDICTED: putative F-box/LRR-repeat protein 23-like [Solanum tuberosum]
Pepper1.55ch02	131244774	G	A	5|5	G	4|4	CA02g10720	CA02g10720:CDS	CDS	Nbs-lrr resistance protein
Pepper1.55ch02	131244858	A	G	7|7	A	5|5	CA02g10720	CA02g10720:CDS	CDS	Nbs-lrr resistance protein
Pepper1.55ch02	131245016	T	A	9|9	T	6|6	CA02g10720	CA02g10720:CDS	CDS	Nbs-lrr resistance protein
Pepper1.55ch02	131245127	T	T	6|6	C	7|7	CA02g10720	CA02g10720:CDS	CDS	Nbs-lrr resistance protein
Pepper1.55ch02	131245146	C	T	5|5	C	7|7	CA02g10720	CA02g10720:CDS	CDS	Nbs-lrr resistance protein
Pepper1.55ch02	131245394	C	A	5|5	C	8|8	CA02g10730	CA02g10730:CDS	CDS	Nbs-lrr resistance protein
Pepper1.55ch02	131245769	A	A	5|5	T	4|4	CA02g10730	CA02g10730:CDS	CDS	Nbs-lrr resistance protein
Pepper1.55ch02	131245782	C	T	5|5	C	3|3	CA02g10730	CA02g10730:CDS	CDS	Nbs-lrr resistance protein
Pepper1.55ch02	131245810	C	T	5|5	C	3|3	CA02g10730	CA02g10730:CDS	CDS	Nbs-lrr resistance protein
Pepper1.55ch02	131246281	A	A	4|4	G	3|3	CA02g10730	CA02g10730:CDS	CDS	Nbs-lrr resistance protein
Pepper1.55ch02	131246306	C	T	4|4	C	4|4	CA02g10730	CA02g10730:CDS	CDS	Nbs-lrr resistance protein
Pepper1.55ch02	131246330	G	A	3|3	G	5|5	CA02g10730	CA02g10730:CDS	CDS	Nbs-lrr resistance protein
Pepper1.55ch02	131289171	C	C	3|3	T	3|3	CA02g10750	CA02g10750:CDS	CDS	NBS-coding resistance gene analog (Fragment)
Pepper1.55ch02	131289184	T	C	3|3	T	4|4	CA02g10750	CA02g10750:CDS	CDS	NBS-coding resistance gene analog (Fragment)
Pepper1.55ch02	131289284	T	A	3|3	T	3|3	CA02g10750	CA02g10750:CDS	CDS	NBS-coding resistance gene analog (Fragment)
Pepper1.55ch02	131289320	G	G	3|3	A	5|5	CA02g10750	CA02g10750:CDS	CDS	NBS-coding resistance gene analog (Fragment)
Pepper1.55ch02	131289349	T	C	3|3	T	6|6	CA02g10750	CA02g10750:CDS	CDS	NBS-coding resistance gene analog (Fragment)
Pepper1.55ch02	135792614	C	C	9|9	T	6|6	CA02g11830	CA02g11830:CDS	CDS	Nbs-lrr resistance protein
Pepper1.55ch02	135792629	T	T	10|10	C	4|4	CA02g11830	CA02g11830:CDS	CDS	Nbs-lrr resistance protein
Pepper1.55ch02	135792646	T	T	11|11	C	4|4	CA02g11830	CA02g11830:CDS	CDS	Nbs-lrr resistance protein
Pepper1.55ch02	135792654	G	T	9|9	G	5|5	CA02g11830	CA02g11830:CDS	CDS	Nbs-lrr resistance protein
Pepper1.55ch02	135792803	T	T	4|4	C	4|4	CA02g11830	CA02g11830:CDS	CDS	Nbs-lrr resistance protein
Pepper1.55ch02	135792810	C	C	5|5	T	4|4	CA02g11830	CA02g11830:CDS	CDS	Nbs-lrr resistance protein
Pepper1.55ch02	135792832	G	G	6|6	A	4|4	CA02g11830	CA02g11830:CDS	CDS	Nbs-lrr resistance protein
Pepper1.55ch02	135792894	T	T	7|7	A	4|4	CA02g11830	CA02g11830:CDS	CDS	Nbs-lrr resistance protein
Pepper1.55ch02	135793007	C	T	6|6	C	7|7	CA02g11830	CA02g11830:CDS	CDS	Nbs-lrr resistance protein
Pepper1.55ch02	135793058	G	G	5|5	A	5|5	CA02g11830	CA02g11830:CDS	CDS	Nbs-lrr resistance protein
Pepper1.55ch02	135793070	C	A	5|5	C	4|4	CA02g11830	CA02g11830:CDS	CDS	Nbs-lrr resistance protein
Pepper1.55ch02	135793267	C	C	6|6	A	5|5	CA02g11830	CA02g11830:CDS	CDS	Nbs-lrr resistance protein
Pepper1.55ch02	135793362	T	T	3|3	A	6|6	CA02g11830	CA02g11830:CDS	CDS	Nbs-lrr resistance protein
Pepper1.55ch02	135793434	G	G	4|4	A	9|9	CA02g11830	CA02g11830:CDS	CDS	Nbs-lrr resistance protein
Pepper1.55ch02	135793734	A	C	7|7	A	10|10	CA02g11830	CA02g11830:CDS	CDS	Nbs-lrr resistance protein
Pepper1.55ch02	135793779	C	T	7|7	C	11|11	CA02g11830	CA02g11830:CDS	CDS	Nbs-lrr resistance protein
Pepper1.55ch02	135793917	G	G	5|5	C	6|6	CA02g11830	CA02g11830:CDS	CDS	Nbs-lrr resistance protein
Pepper1.55ch02	135794234	T	T	4|4	G	12|12	CA02g11830	CA02g11830:CDS	CDS	Nbs-lrr resistance protein
Pepper1.55ch02	135794443	A	A	10|10	C	7|7	CA02g11830	CA02g11830:CDS	CDS	Nbs-lrr resistance protein
Pepper1.55ch02	135794509	G	A	3|3	G	9|9	CA02g11830	CA02g11830:CDS	CDS	Nbs-lrr resistance protein
Pepper1.55ch02	135794604	G	G	8|8	C	6|6	CA02g11830	CA02g11830:CDS	CDS	Nbs-lrr resistance protein
Pepper1.55ch02	135794841	C	C	6|6	T	6|6	CA02g11830	CA02g11830:CDS	CDS	Nbs-lrr resistance protein
Pepper1.55ch02	135794933	C	C	7|7	T	4|4	CA02g11830	CA02g11830:CDS	CDS	Nbs-lrr resistance protein
Pepper1.55ch02	135795000	T	T	10|10	G	3|3	CA02g11830	CA02g11830:CDS	CDS	Nbs-lrr resistance protein
Pepper1.55ch02	135937113	T	T	4|4	C	5|5	CA02g11860	CA02g11860:CDS	CDS	Nbs-lrr resistance protein
Pepper1.55ch02	135937117	T	T	3|3	A	5|5	CA02g11860	CA02g11860:CDS	CDS	Nbs-lrr resistance protein
Pepper1.55ch02	135937249	C	C	5|5	T	10|10	CA02g11860	CA02g11860:CDS	CDS	Nbs-lrr resistance protein
Pepper1.55ch02	135937396	G	C	7|7	G	8|8	CA02g11860	CA02g11860:CDS	CDS	Nbs-lrr resistance protein
Pepper1.55ch02	135937675	G	G	5|5	T	3|3	CA02g11860	CA02g11860:CDS	CDS	Nbs-lrr resistance protein
Pepper1.55ch02	135937736	T	T	12|12	A	4|4	CA02g11860	CA02g11860:CDS	CDS	Nbs-lrr resistance protein
Pepper1.55ch02	135937922	A	A	7|7	T	4|4	CA02g11860	CA02g11860:CDS	CDS	Nbs-lrr resistance protein
Pepper1.55ch02	135938173	T	T	6|6	A	4|4	CA02g11860	CA02g11860:CDS	CDS	Nbs-lrr resistance protein
Pepper1.55ch02	135938174	A	G	6|6	A	4|4	CA02g11860	CA02g11860:CDS	CDS	Nbs-lrr resistance protein
Pepper1.55ch02	135938413	A	A	4|4	G	4|4	CA02g11860	CA02g11860:CDS	CDS	Nbs-lrr resistance protein
Pepper1.55ch02	135938530	C	G	7|7	C	3|3	CA02g11860	CA02g11860:CDS	CDS	Nbs-lrr resistance protein
Pepper1.55ch02	135938616	C	C	7|7	T	5|5	CA02g11860	CA02g11860:CDS	CDS	Nbs-lrr resistance protein
Pepper1.55ch02	135938713	A	A	3|3	T	3|3	CA02g11860	CA02g11860:CDS	CDS	Nbs-lrr resistance protein
Pepper1.55ch02	135938939	T	T	3|3	C	3|3	CA02g11860	CA02g11860:CDS	CDS	Nbs-lrr resistance protein
Pepper1.55ch02	135944802	G	G	4|4	T	3|3	CA02g11870	CA02g11870:CDS	CDS	Nbs-lrr resistance protein
Pepper1.55ch02	135944949	A	A	4|4	C	7|7	CA02g11870	CA02g11870:Intron	Intron	Nbs-lrr resistance protein
Pepper1.55ch02	135944963	A	A	4|4	C	5|5	CA02g11870	CA02g11870:Intron	Intron	Nbs-lrr resistance protein
Pepper1.55ch02	135945061	T	T	3|3	C	6|6	CA02g11870	CA02g11870:CDS	CDS	Nbs-lrr resistance protein
Pepper1.55ch02	135945075	T	T	3|3	A	6|6	CA02g11870	CA02g11870:CDS	CDS	Nbs-lrr resistance protein
Pepper1.55ch02	135945273	G	G	4|4	A	3|3	CA02g11870	CA02g11870:CDS	CDS	Nbs-lrr resistance protein
Pepper1.55ch02	135945556	A	A	3|3	G	3|3	CA02g11870	CA02g11870:CDS	CDS	Nbs-lrr resistance protein
Pepper1.55ch02	135945572	T	T	3|3	C	3|3	CA02g11870	CA02g11870:CDS	CDS	Nbs-lrr resistance protein
Pepper1.55ch02	135945578	C	C	4|4	T	3|3	CA02g11870	CA02g11870:CDS	CDS	Nbs-lrr resistance protein
Pepper1.55ch02	136337445	G	G	4|4	A	3|3	CA02g12010	CA02g12010:CDS	CDS	PREDICTED: LRR receptor-like serine/threonine-protein kinase FLS2-like [Solanum tuberosum]
Pepper1.55ch02	136337489	A	A	4|4	G	4|4	CA02g12010	CA02g12010:CDS	CDS	PREDICTED: LRR receptor-like serine/threonine-protein kinase FLS2-like [Solanum tuberosum]
Pepper1.55ch02	136337884	G	G	10|10	A	7|7	CA02g12010	CA02g12010:CDS	CDS	PREDICTED: LRR receptor-like serine/threonine-protein kinase FLS2-like [Solanum tuberosum]
Pepper1.55ch02	136337939	G	G	8|8	A	4|4	CA02g12010	CA02g12010:CDS	CDS	PREDICTED: LRR receptor-like serine/threonine-protein kinase FLS2-like [Solanum tuberosum]
Pepper1.55ch02	136338273	G	G	3|3	A	4|4	CA02g12010	CA02g12010:CDS	CDS	PREDICTED: LRR receptor-like serine/threonine-protein kinase FLS2-like [Solanum tuberosum]
Pepper1.55ch02	136338554	C	C	10|10	A	5|5	CA02g12010	CA02g12010:CDS	CDS	PREDICTED: LRR receptor-like serine/threonine-protein kinase FLS2-like [Solanum tuberosum]
Pepper1.55ch02	136338678	A	A	4|4	T	5|5	CA02g12010	CA02g12010:CDS	CDS	PREDICTED: LRR receptor-like serine/threonine-protein kinase FLS2-like [Solanum tuberosum]
Pepper1.55ch02	136338973	T	T	8|8	G	3|3	CA02g12010	CA02g12010:CDS	CDS	PREDICTED: LRR receptor-like serine/threonine-protein kinase FLS2-like [Solanum tuberosum]
Pepper1.55ch02	136339820	A	A	4|4	G	8|8	CA02g12010	CA02g12010:CDS	CDS	PREDICTED: LRR receptor-like serine/threonine-protein kinase FLS2-like [Solanum tuberosum]
Pepper1.55ch02	136340256	C	C	10|10	A	4|4	CA02g12010	CA02g12010:CDS	CDS	PREDICTED: LRR receptor-like serine/threonine-protein kinase FLS2-like [Solanum tuberosum]
Pepper1.55ch02	136340563	G	G	8|8	T	3|3	CA02g12010	CA02g12010:CDS	CDS	PREDICTED: LRR receptor-like serine/threonine-protein kinase FLS2-like [Solanum tuberosum]
Pepper1.55ch02	136362117	C	C	11|11	A	5|5	CA02g12030	CA02g12030:CDS	CDS	PREDICTED: LRR receptor-like serine/threonine-protein kinase FLS2-like [Solanum tuberosum]
Pepper1.55ch02	136362244	C	C	7|7	T	3|3	CA02g12030	CA02g12030:CDS	CDS	PREDICTED: LRR receptor-like serine/threonine-protein kinase FLS2-like [Solanum tuberosum]
Pepper1.55ch02	136362398	G	G	4|4	T	3|3	CA02g12030	CA02g12030:CDS	CDS	PREDICTED: LRR receptor-like serine/threonine-protein kinase FLS2-like [Solanum tuberosum]
Pepper1.55ch02	136362505	C	C	4|4	G	6|6	CA02g12030	CA02g12030:CDS	CDS	PREDICTED: LRR receptor-like serine/threonine-protein kinase FLS2-like [Solanum tuberosum]
Pepper1.55ch02	136362529	T	T	7|7	C	3|3	CA02g12030	CA02g12030:CDS	CDS	PREDICTED: LRR receptor-like serine/threonine-protein kinase FLS2-like [Solanum tuberosum]
Pepper1.55ch02	136362821	A	A	4|4	C	3|3	CA02g12030	CA02g12030:CDS	CDS	PREDICTED: LRR receptor-like serine/threonine-protein kinase FLS2-like [Solanum tuberosum]
Pepper1.55ch02	136362831	C	C	4|4	T	3|3	CA02g12030	CA02g12030:CDS	CDS	PREDICTED: LRR receptor-like serine/threonine-protein kinase FLS2-like [Solanum tuberosum]
Pepper1.55ch02	136363312	T	A	5|5	T	8|8	CA02g12030	CA02g12030:CDS	CDS	PREDICTED: LRR receptor-like serine/threonine-protein kinase FLS2-like [Solanum tuberosum]
Pepper1.55ch02	136363386	T	T	3|3	A	6|6	CA02g12030	CA02g12030:CDS	CDS	PREDICTED: LRR receptor-like serine/threonine-protein kinase FLS2-like [Solanum tuberosum]
Pepper1.55ch02	136363657	G	G	8|8	A	5|5	CA02g12030	CA02g12030:CDS	CDS	PREDICTED: LRR receptor-like serine/threonine-protein kinase FLS2-like [Solanum tuberosum]
Pepper1.55ch02	136363970	A	A	8|8	T	4|4	CA02g12030	CA02g12030:CDS	CDS	PREDICTED: LRR receptor-like serine/threonine-protein kinase FLS2-like [Solanum tuberosum]
Pepper1.55ch02	136364577	G	A	8|8	G	4|4	CA02g12030	CA02g12030:CDS	CDS	PREDICTED: LRR receptor-like serine/threonine-protein kinase FLS2-like [Solanum tuberosum]
Pepper1.55ch02	136364784	A	A	7|7	C	4|4	CA02g12030	CA02g12030:CDS	CDS	PREDICTED: LRR receptor-like serine/threonine-protein kinase FLS2-like [Solanum tuberosum]
Pepper1.55ch02	136365290	A	G	3|3	A	6|6	CA02g12030	CA02g12030:Intron	Intron	PREDICTED: LRR receptor-like serine/threonine-protein kinase FLS2-like [Solanum tuberosum]
Pepper1.55ch02	136365302	T	T	4|4	C	7|7	CA02g12030	CA02g12030:Intron	Intron	PREDICTED: LRR receptor-like serine/threonine-protein kinase FLS2-like [Solanum tuberosum]
Pepper1.55ch02	136365453	A	A	3|3	T	8|8	CA02g12030	CA02g12030:Intron	Intron	PREDICTED: LRR receptor-like serine/threonine-protein kinase FLS2-like [Solanum tuberosum]
Pepper1.55ch02	136365662	A	A	4|4	T	7|7	CA02g12030	CA02g12030:CDS	CDS	PREDICTED: LRR receptor-like serine/threonine-protein kinase FLS2-like [Solanum tuberosum]
Pepper1.55ch02	136365756	A	G	3|3	A	7|7	CA02g12030	CA02g12030:CDS	CDS	PREDICTED: LRR receptor-like serine/threonine-protein kinase FLS2-like [Solanum tuberosum]
Pepper1.55ch02	136365788	C	C	5|5	T	5|5	CA02g12030	CA02g12030:CDS	CDS	PREDICTED: LRR receptor-like serine/threonine-protein kinase FLS2-like [Solanum tuberosum]
Pepper1.55ch02	136365804	T	C	4|4	T	6|6	CA02g12030	CA02g12030:CDS	CDS	PREDICTED: LRR receptor-like serine/threonine-protein kinase FLS2-like [Solanum tuberosum]
Pepper1.55ch02	136365859	G	A	6|6	G	6|6	CA02g12030	CA02g12030:CDS	CDS	PREDICTED: LRR receptor-like serine/threonine-protein kinase FLS2-like [Solanum tuberosum]
Pepper1.55ch02	139119423	T	T	4|4	C	5|5	CA02g13090	CA02g13090:CDS	CDS	Leucine-rich repeat family protein / protein kinase family protein
Pepper1.55ch02	139119497	A	A	3|3	C	6|6	CA02g13090	CA02g13090:CDS	CDS	Leucine-rich repeat family protein / protein kinase family protein
Pepper1.55ch02	139119652	A	A	10|10	G	12|12	CA02g13090	CA02g13090:Intron	Intron	Leucine-rich repeat family protein / protein kinase family protein
Pepper1.55ch02	139119708	A	G	3|3	A	10|10	CA02g13090	CA02g13090:Intron	Intron	Leucine-rich repeat family protein / protein kinase family protein
Pepper1.55ch02	139119913	C	C	4|4	T	7|7	CA02g13090	CA02g13090:Intron	Intron	Leucine-rich repeat family protein / protein kinase family protein
Pepper1.55ch02	139120131	A	A	6|6	G	4|4	CA02g13090	CA02g13090:CDS	CDS	Leucine-rich repeat family protein / protein kinase family protein
Pepper1.55ch02	139120188	A	A	6|6	G	4|4	CA02g13090	CA02g13090:CDS	CDS	Leucine-rich repeat family protein / protein kinase family protein
Pepper1.55ch02	139263839	C	C	5|5	T	4|4	CA02g13110	CA02g13110:Intron	Intron	Leucine-rich repeat family protein / protein kinase family protein
Pepper1.55ch02	139263852	T	T	5|5	A	4|4	CA02g13110	CA02g13110:Intron	Intron	Leucine-rich repeat family protein / protein kinase family protein
Pepper1.55ch02	139264083	G	G	4|4	A	5|5	CA02g13110	CA02g13110:Intron	Intron	Leucine-rich repeat family protein / protein kinase family protein
Pepper1.55ch02	139264118	A	A	4|4	G	5|5	CA02g13110	CA02g13110:Intron	Intron	Leucine-rich repeat family protein / protein kinase family protein
Pepper1.55ch02	139264176	G	G	7|7	T	6|6	CA02g13110	CA02g13110:CDS	CDS	Leucine-rich repeat family protein / protein kinase family protein
Pepper1.55ch02	139312614	G	C	7|7	G	4|4	CA02g13130	CA02g13130:CDS	CDS	PREDICTED: probable LRR receptor-like serine/threonine-protein kinase At1g07650-like [Solanum tuberosum]
Pepper1.55ch02	139312623	T	T	7|7	C	4|4	CA02g13130	CA02g13130:CDS	CDS	PREDICTED: probable LRR receptor-like serine/threonine-protein kinase At1g07650-like [Solanum tuberosum]
Pepper1.55ch02	139312982	T	T	4|4	C	6|6	CA02g13130	CA02g13130:Intron	Intron	PREDICTED: probable LRR receptor-like serine/threonine-protein kinase At1g07650-like [Solanum tuberosum]
Pepper1.55ch02	139312989	G	G	4|4	T	6|6	CA02g13130	CA02g13130:Intron	Intron	PREDICTED: probable LRR receptor-like serine/threonine-protein kinase At1g07650-like [Solanum tuberosum]
Pepper1.55ch02	139312998	G	G	4|4	A	8|8	CA02g13130	CA02g13130:Intron	Intron	PREDICTED: probable LRR receptor-like serine/threonine-protein kinase At1g07650-like [Solanum tuberosum]
Pepper1.55ch02	139313282	A	A	5|5	C	4|4	CA02g13130	CA02g13130:Intron	Intron	PREDICTED: probable LRR receptor-like serine/threonine-protein kinase At1g07650-like [Solanum tuberosum]
Pepper1.55ch02	139313547	T	T	5|5	C	5|5	CA02g13130	CA02g13130:Intron	Intron	PREDICTED: probable LRR receptor-like serine/threonine-protein kinase At1g07650-like [Solanum tuberosum]
Pepper1.55ch02	139313559	A	A	3|3	C	7|7	CA02g13130	CA02g13130:Intron	Intron	PREDICTED: probable LRR receptor-like serine/threonine-protein kinase At1g07650-like [Solanum tuberosum]
Pepper1.55ch02	139314466	C	C	6|6	T	3|3	CA02g13130	CA02g13130:Intron	Intron	PREDICTED: probable LRR receptor-like serine/threonine-protein kinase At1g07650-like [Solanum tuberosum]
Pepper1.55ch02	139314553	A	A	6|6	C	3|3	CA02g13130	CA02g13130:Intron	Intron	PREDICTED: probable LRR receptor-like serine/threonine-protein kinase At1g07650-like [Solanum tuberosum]
Pepper1.55ch02	139314879	T	T	8|8	C	6|6	CA02g13130	CA02g13130:CDS	CDS	PREDICTED: probable LRR receptor-like serine/threonine-protein kinase At1g07650-like [Solanum tuberosum]
Pepper1.55ch02	139314932	C	C	10|10	T	8|8	CA02g13130	CA02g13130:CDS	CDS	PREDICTED: probable LRR receptor-like serine/threonine-protein kinase At1g07650-like [Solanum tuberosum]
Pepper1.55ch02	139315466	G	G	12|12	A	4|4	CA02g13140	CA02g13140:CDS	CDS	PREDICTED: probable LRR receptor-like serine/threonine-protein kinase At1g07650-like [Solanum tuberosum]
Pepper1.55ch02	139315470	G	G	11|11	C	3|3	CA02g13140	CA02g13140:CDS	CDS	PREDICTED: probable LRR receptor-like serine/threonine-protein kinase At1g07650-like [Solanum tuberosum]
Pepper1.55ch02	139315732	G	G	4|4	A	6|6	CA02g13140	CA02g13140:Intron	Intron	PREDICTED: probable LRR receptor-like serine/threonine-protein kinase At1g07650-like [Solanum tuberosum]
Pepper1.55ch02	139315939	C	C	3|3	A	3|3	CA02g13140	CA02g13140:CDS	CDS	PREDICTED: probable LRR receptor-like serine/threonine-protein kinase At1g07650-like [Solanum tuberosum]
Pepper1.55ch02	139316034	A	A	6|6	C	4|4	CA02g13140	CA02g13140:CDS	CDS	PREDICTED: probable LRR receptor-like serine/threonine-protein kinase At1g07650-like [Solanum tuberosum]
Pepper1.55ch02	139316067	G	G	3|3	T	3|3	CA02g13140	CA02g13140:CDS	CDS	PREDICTED: probable LRR receptor-like serine/threonine-protein kinase At1g07650-like [Solanum tuberosum]
Pepper1.55ch02	139316113	G	G	3|3	A	4|4	CA02g13140	CA02g13140:CDS	CDS	PREDICTED: probable LRR receptor-like serine/threonine-protein kinase At1g07650-like [Solanum tuberosum]
Pepper1.55ch02	139316245	T	C	6|6	T	6|6	CA02g13140	CA02g13140:Intron	Intron	PREDICTED: probable LRR receptor-like serine/threonine-protein kinase At1g07650-like [Solanum tuberosum]
Pepper1.55ch02	139316285	G	G	6|6	T	7|7	CA02g13140	CA02g13140:Intron	Intron	PREDICTED: probable LRR receptor-like serine/threonine-protein kinase At1g07650-like [Solanum tuberosum]
Pepper1.55ch02	139316383	T	A	5|5	T	3|3	CA02g13140	CA02g13140:CDS	CDS	PREDICTED: probable LRR receptor-like serine/threonine-protein kinase At1g07650-like [Solanum tuberosum]
Pepper1.55ch02	139316431	A	A	4|4	G	4|4	CA02g13140	CA02g13140:Intron	Intron	PREDICTED: probable LRR receptor-like serine/threonine-protein kinase At1g07650-like [Solanum tuberosum]
Pepper1.55ch02	139316585	C	C	7|7	G	4|4	CA02g13140	CA02g13140:Intron	Intron	PREDICTED: probable LRR receptor-like serine/threonine-protein kinase At1g07650-like [Solanum tuberosum]
Pepper1.55ch02	139316899	A	A	10|10	G	3|3	CA02g13140	CA02g13140:Intron	Intron	PREDICTED: probable LRR receptor-like serine/threonine-protein kinase At1g07650-like [Solanum tuberosum]
Pepper1.55ch02	139317070	G	G	10|10	A	3|3	CA02g13140	CA02g13140:Intron	Intron	PREDICTED: probable LRR receptor-like serine/threonine-protein kinase At1g07650-like [Solanum tuberosum]
Pepper1.55ch02	139317206	A	A	8|8	G	5|5	CA02g13140	CA02g13140:CDS	CDS	PREDICTED: probable LRR receptor-like serine/threonine-protein kinase At1g07650-like [Solanum tuberosum]
Pepper1.55ch02	139317245	T	T	7|7	G	4|4	CA02g13140	CA02g13140:CDS	CDS	PREDICTED: probable LRR receptor-like serine/threonine-protein kinase At1g07650-like [Solanum tuberosum]
Pepper1.55ch02	139317255	A	A	8|8	T	3|3	CA02g13140	CA02g13140:CDS	CDS	PREDICTED: probable LRR receptor-like serine/threonine-protein kinase At1g07650-like [Solanum tuberosum]
Pepper1.55ch02	139317491	C	C	7|7	T	3|3	CA02g13140	CA02g13140:Intron	Intron	PREDICTED: probable LRR receptor-like serine/threonine-protein kinase At1g07650-like [Solanum tuberosum]
Pepper1.55ch02	139317997	A	A	6|6	G	4|4	CA02g13140	CA02g13140:Intron	Intron	PREDICTED: probable LRR receptor-like serine/threonine-protein kinase At1g07650-like [Solanum tuberosum]
Pepper1.55ch02	139318141	C	C	10|10	A	5|5	CA02g13140	CA02g13140:Intron	Intron	PREDICTED: probable LRR receptor-like serine/threonine-protein kinase At1g07650-like [Solanum tuberosum]
Pepper1.55ch02	139318171	C	C	7|7	A	4|4	CA02g13140	CA02g13140:Intron	Intron	PREDICTED: probable LRR receptor-like serine/threonine-protein kinase At1g07650-like [Solanum tuberosum]
Pepper1.55ch02	139318543	C	C	5|5	T	4|4	CA02g13140	CA02g13140:Intron	Intron	PREDICTED: probable LRR receptor-like serine/threonine-protein kinase At1g07650-like [Solanum tuberosum]
Pepper1.55ch02	139318733	T	T	8|8	C	3|3	CA02g13140	CA02g13140:CDS	CDS	PREDICTED: probable LRR receptor-like serine/threonine-protein kinase At1g07650-like [Solanum tuberosum]
Pepper1.55ch02	139319170	G	G	11|11	T	8|8	CA02g13140	CA02g13140:CDS	CDS	PREDICTED: probable LRR receptor-like serine/threonine-protein kinase At1g07650-like [Solanum tuberosum]
Pepper1.55ch02	139319385	C	C	5|5	A	9|9	CA02g13140	CA02g13140:CDS	CDS	PREDICTED: probable LRR receptor-like serine/threonine-protein kinase At1g07650-like [Solanum tuberosum]
Pepper1.55ch02	139319442	C	C	4|4	T	8|8	CA02g13140	CA02g13140:Intron	Intron	PREDICTED: probable LRR receptor-like serine/threonine-protein kinase At1g07650-like [Solanum tuberosum]
Pepper1.55ch02	139319523	G	G	5|5	A	7|7	CA02g13140	CA02g13140:CDS	CDS	PREDICTED: probable LRR receptor-like serine/threonine-protein kinase At1g07650-like [Solanum tuberosum]
Pepper1.55ch02	139319610	A	A	3|3	G	3|3	CA02g13140	CA02g13140:Intron	Intron	PREDICTED: probable LRR receptor-like serine/threonine-protein kinase At1g07650-like [Solanum tuberosum]
Pepper1.55ch02	139319618	G	C	3|3	G	3|3	CA02g13140	CA02g13140:Intron	Intron	PREDICTED: probable LRR receptor-like serine/threonine-protein kinase At1g07650-like [Solanum tuberosum]
Pepper1.55ch02	139355797	C	C	4|4	A	3|3	CA02g13150	CA02g13150:CDS	CDS	PREDICTED: probable LRR receptor-like serine/threonine-protein kinase At1g07650-like [Solanum tuberosum]
Pepper1.55ch02	139355845	C	C	3|3	T	4|4	CA02g13150	CA02g13150:CDS	CDS	PREDICTED: probable LRR receptor-like serine/threonine-protein kinase At1g07650-like [Solanum tuberosum]
Pepper1.55ch02	139356116	T	T	5|5	C	4|4	CA02g13150	CA02g13150:CDS	CDS	PREDICTED: probable LRR receptor-like serine/threonine-protein kinase At1g07650-like [Solanum tuberosum]
Pepper1.55ch02	139356312	G	G	8|8	C	3|3	CA02g13150	CA02g13150:Intron	Intron	PREDICTED: probable LRR receptor-like serine/threonine-protein kinase At1g07650-like [Solanum tuberosum]
Pepper1.55ch02	139356582	T	T	4|4	C	4|4	CA02g13150	CA02g13150:Intron	Intron	PREDICTED: probable LRR receptor-like serine/threonine-protein kinase At1g07650-like [Solanum tuberosum]
Pepper1.55ch02	139356627	C	C	6|6	G	6|6	CA02g13150	CA02g13150:Intron	Intron	PREDICTED: probable LRR receptor-like serine/threonine-protein kinase At1g07650-like [Solanum tuberosum]
Pepper1.55ch02	139356795	A	A	5|5	T	5|5	CA02g13150	CA02g13150:CDS	CDS	PREDICTED: probable LRR receptor-like serine/threonine-protein kinase At1g07650-like [Solanum tuberosum]
Pepper1.55ch02	139356897	C	C	5|5	G	6|6	CA02g13150	CA02g13150:CDS	CDS	PREDICTED: probable LRR receptor-like serine/threonine-protein kinase At1g07650-like [Solanum tuberosum]
Pepper1.55ch02	139356968	C	C	9|9	A	3|3	CA02g13150	CA02g13150:Intron	Intron	PREDICTED: probable LRR receptor-like serine/threonine-protein kinase At1g07650-like [Solanum tuberosum]
Pepper1.55ch02	139411159	G	G	9|9	A	4|4	CA02g13160	CA02g13160:Intron	Intron	PREDICTED: probable LRR receptor-like serine/threonine-protein kinase At1g07650-like [Solanum tuberosum]
Pepper1.55ch02	139411312	T	T	8|8	G	5|5	CA02g13160	CA02g13160:Intron	Intron	PREDICTED: probable LRR receptor-like serine/threonine-protein kinase At1g07650-like [Solanum tuberosum]
Pepper1.55ch02	139411321	T	T	10|10	G	6|6	CA02g13160	CA02g13160:Intron	Intron	PREDICTED: probable LRR receptor-like serine/threonine-protein kinase At1g07650-like [Solanum tuberosum]
Pepper1.55ch02	139411354	G	G	8|8	T	4|4	CA02g13160	CA02g13160:Intron	Intron	PREDICTED: probable LRR receptor-like serine/threonine-protein kinase At1g07650-like [Solanum tuberosum]
Pepper1.55ch02	139411698	T	T	10|10	G	5|5	CA02g13160	CA02g13160:CDS	CDS	PREDICTED: probable LRR receptor-like serine/threonine-protein kinase At1g07650-like [Solanum tuberosum]
Pepper1.55ch02	139411763	T	T	6|6	C	5|5	CA02g13160	CA02g13160:Intron	Intron	PREDICTED: probable LRR receptor-like serine/threonine-protein kinase At1g07650-like [Solanum tuberosum]
Pepper1.55ch02	139411972	T	T	3|3	C	6|6	CA02g13160	CA02g13160:Intron	Intron	PREDICTED: probable LRR receptor-like serine/threonine-protein kinase At1g07650-like [Solanum tuberosum]
Pepper1.55ch02	139412000	A	A	4|4	C	6|6	CA02g13160	CA02g13160:Intron	Intron	PREDICTED: probable LRR receptor-like serine/threonine-protein kinase At1g07650-like [Solanum tuberosum]
Pepper1.55ch02	139412013	A	A	3|3	G	5|5	CA02g13160	CA02g13160:Intron	Intron	PREDICTED: probable LRR receptor-like serine/threonine-protein kinase At1g07650-like [Solanum tuberosum]
Pepper1.55ch02	139412035	T	C	4|4	T	6|6	CA02g13160	CA02g13160:Intron	Intron	PREDICTED: probable LRR receptor-like serine/threonine-protein kinase At1g07650-like [Solanum tuberosum]
Pepper1.55ch02	139412047	G	A	5|5	G	7|7	CA02g13160	CA02g13160:Intron	Intron	PREDICTED: probable LRR receptor-like serine/threonine-protein kinase At1g07650-like [Solanum tuberosum]
Pepper1.55ch02	139412595	C	C	4|4	T	7|7	CA02g13160	CA02g13160:Intron	Intron	PREDICTED: probable LRR receptor-like serine/threonine-protein kinase At1g07650-like [Solanum tuberosum]
Pepper1.55ch02	139412647	G	A	7|7	G	7|7	CA02g13160	CA02g13160:Intron	Intron	PREDICTED: probable LRR receptor-like serine/threonine-protein kinase At1g07650-like [Solanum tuberosum]
Pepper1.55ch02	139412780	C	C	6|6	A	9|9	CA02g13160	CA02g13160:Intron	Intron	PREDICTED: probable LRR receptor-like serine/threonine-protein kinase At1g07650-like [Solanum tuberosum]
Pepper1.55ch02	139412974	T	C	5|5	T	5|5	CA02g13160	CA02g13160:CDS	CDS	PREDICTED: probable LRR receptor-like serine/threonine-protein kinase At1g07650-like [Solanum tuberosum]
Pepper1.55ch02	139412976	C	C	5|5	A	5|5	CA02g13160	CA02g13160:CDS	CDS	PREDICTED: probable LRR receptor-like serine/threonine-protein kinase At1g07650-like [Solanum tuberosum]
Pepper1.55ch02	139413065	A	A	9|9	T	7|7	CA02g13160	CA02g13160:Intron	Intron	PREDICTED: probable LRR receptor-like serine/threonine-protein kinase At1g07650-like [Solanum tuberosum]
Pepper1.55ch02	139413380	A	G	7|7	A	5|5	CA02g13160	CA02g13160:CDS	CDS	PREDICTED: probable LRR receptor-like serine/threonine-protein kinase At1g07650-like [Solanum tuberosum]
Pepper1.55ch02	139413437	T	T	6|6	C	6|6	CA02g13160	CA02g13160:CDS	CDS	PREDICTED: probable LRR receptor-like serine/threonine-protein kinase At1g07650-like [Solanum tuberosum]
Pepper1.55ch02	139413500	A	A	10|10	G	5|5	CA02g13160	CA02g13160:CDS	CDS	PREDICTED: probable LRR receptor-like serine/threonine-protein kinase At1g07650-like [Solanum tuberosum]
Pepper1.55ch02	139413982	G	G	6|6	A	5|5	CA02g13160	CA02g13160:CDS	CDS	PREDICTED: probable LRR receptor-like serine/threonine-protein kinase At1g07650-like [Solanum tuberosum]
Pepper1.55ch02	139414056	A	A	6|6	C	10|10	CA02g13160	CA02g13160:Intron	Intron	PREDICTED: probable LRR receptor-like serine/threonine-protein kinase At1g07650-like [Solanum tuberosum]
Pepper1.55ch02	139414179	C	C	7|7	T	6|6	CA02g13160	CA02g13160:Intron	Intron	PREDICTED: probable LRR receptor-like serine/threonine-protein kinase At1g07650-like [Solanum tuberosum]
Pepper1.55ch02	139414658	C	C	4|4	G	6|6	CA02g13160	CA02g13160:Intron	Intron	PREDICTED: probable LRR receptor-like serine/threonine-protein kinase At1g07650-like [Solanum tuberosum]
Pepper1.55ch02	139414679	C	C	4|4	A	7|7	CA02g13160	CA02g13160:Intron	Intron	PREDICTED: probable LRR receptor-like serine/threonine-protein kinase At1g07650-like [Solanum tuberosum]
Pepper1.55ch02	139414726	A	A	5|5	C	13|13	CA02g13160	CA02g13160:Intron	Intron	PREDICTED: probable LRR receptor-like serine/threonine-protein kinase At1g07650-like [Solanum tuberosum]
Pepper1.55ch02	139415031	T	T	5|5	C	10|10	CA02g13160	CA02g13160:CDS	CDS	PREDICTED: probable LRR receptor-like serine/threonine-protein kinase At1g07650-like [Solanum tuberosum]
Pepper1.55ch02	139415183	G	G	6|6	C	4|4	CA02g13160	CA02g13160:Intron	Intron	PREDICTED: probable LRR receptor-like serine/threonine-protein kinase At1g07650-like [Solanum tuberosum]
Pepper1.55ch02	139415205	A	A	6|6	G	6|6	CA02g13160	CA02g13160:Intron	Intron	PREDICTED: probable LRR receptor-like serine/threonine-protein kinase At1g07650-like [Solanum tuberosum]
Pepper1.55ch02	139415319	T	C	4|4	T	6|6	CA02g13160	CA02g13160:Intron	Intron	PREDICTED: probable LRR receptor-like serine/threonine-protein kinase At1g07650-like [Solanum tuberosum]
Pepper1.55ch02	139415512	C	C	6|6	T	6|6	CA02g13160	CA02g13160:Intron	Intron	PREDICTED: probable LRR receptor-like serine/threonine-protein kinase At1g07650-like [Solanum tuberosum]
Pepper1.55ch02	139416198	T	T	4|4	C	10|10	CA02g13160	CA02g13160:Intron	Intron	PREDICTED: probable LRR receptor-like serine/threonine-protein kinase At1g07650-like [Solanum tuberosum]
Pepper1.55ch02	139416440	G	A	5|5	G	6|6	CA02g13160	CA02g13160:Intron	Intron	PREDICTED: probable LRR receptor-like serine/threonine-protein kinase At1g07650-like [Solanum tuberosum]
Pepper1.55ch02	139416452	T	T	5|5	C	5|5	CA02g13160	CA02g13160:Intron	Intron	PREDICTED: probable LRR receptor-like serine/threonine-protein kinase At1g07650-like [Solanum tuberosum]
Pepper1.55ch02	139416536	A	G	6|6	A	5|5	CA02g13160	CA02g13160:Intron	Intron	PREDICTED: probable LRR receptor-like serine/threonine-protein kinase At1g07650-like [Solanum tuberosum]
Pepper1.55ch02	139416579	G	G	8|8	A	4|4	CA02g13160	CA02g13160:Intron	Intron	PREDICTED: probable LRR receptor-like serine/threonine-protein kinase At1g07650-like [Solanum tuberosum]
Pepper1.55ch02	139416591	A	A	7|7	G	5|5	CA02g13160	CA02g13160:Intron	Intron	PREDICTED: probable LRR receptor-like serine/threonine-protein kinase At1g07650-like [Solanum tuberosum]
Pepper1.55ch02	139416720	C	C	3|3	T	5|5	CA02g13160	CA02g13160:Intron	Intron	PREDICTED: probable LRR receptor-like serine/threonine-protein kinase At1g07650-like [Solanum tuberosum]
Pepper1.55ch02	139416722	C	C	3|3	A	5|5	CA02g13160	CA02g13160:Intron	Intron	PREDICTED: probable LRR receptor-like serine/threonine-protein kinase At1g07650-like [Solanum tuberosum]
Pepper1.55ch02	139416739	T	T	3|3	C	4|4	CA02g13160	CA02g13160:Intron	Intron	PREDICTED: probable LRR receptor-like serine/threonine-protein kinase At1g07650-like [Solanum tuberosum]
Pepper1.55ch02	139416943	G	G	4|4	A	9|9	CA02g13160	CA02g13160:Intron	Intron	PREDICTED: probable LRR receptor-like serine/threonine-protein kinase At1g07650-like [Solanum tuberosum]
Pepper1.55ch02	139417125	T	T	6|6	A	6|6	CA02g13160	CA02g13160:Intron	Intron	PREDICTED: probable LRR receptor-like serine/threonine-protein kinase At1g07650-like [Solanum tuberosum]
Pepper1.55ch02	139417254	C	C	5|5	T	3|3	CA02g13160	CA02g13160:Intron	Intron	PREDICTED: probable LRR receptor-like serine/threonine-protein kinase At1g07650-like [Solanum tuberosum]
Pepper1.55ch02	139417301	G	G	5|5	A	4|4	CA02g13160	CA02g13160:Intron	Intron	PREDICTED: probable LRR receptor-like serine/threonine-protein kinase At1g07650-like [Solanum tuberosum]
Pepper1.55ch02	139417325	G	G	4|4	A	7|7	CA02g13160	CA02g13160:Intron	Intron	PREDICTED: probable LRR receptor-like serine/threonine-protein kinase At1g07650-like [Solanum tuberosum]
Pepper1.55ch02	139417357	A	A	4|4	G	12|12	CA02g13160	CA02g13160:Intron	Intron	PREDICTED: probable LRR receptor-like serine/threonine-protein kinase At1g07650-like [Solanum tuberosum]
Pepper1.55ch02	139417501	C	C	8|8	T	7|7	CA02g13160	CA02g13160:Intron	Intron	PREDICTED: probable LRR receptor-like serine/threonine-protein kinase At1g07650-like [Solanum tuberosum]
Pepper1.55ch02	139417536	G	G	7|7	A	3|3	CA02g13160	CA02g13160:Intron	Intron	PREDICTED: probable LRR receptor-like serine/threonine-protein kinase At1g07650-like [Solanum tuberosum]
Pepper1.55ch02	139419507	A	A	3|3	G	5|5	CA02g13160	CA02g13160:Intron	Intron	PREDICTED: probable LRR receptor-like serine/threonine-protein kinase At1g07650-like [Solanum tuberosum]
Pepper1.55ch02	139419626	T	T	9|9	G	5|5	CA02g13160	CA02g13160:Intron	Intron	PREDICTED: probable LRR receptor-like serine/threonine-protein kinase At1g07650-like [Solanum tuberosum]
Pepper1.55ch02	139419672	G	G	4|4	A	3|3	CA02g13160	CA02g13160:Intron	Intron	PREDICTED: probable LRR receptor-like serine/threonine-protein kinase At1g07650-like [Solanum tuberosum]
Pepper1.55ch02	139419693	T	T	5|5	G	3|3	CA02g13160	CA02g13160:Intron	Intron	PREDICTED: probable LRR receptor-like serine/threonine-protein kinase At1g07650-like [Solanum tuberosum]
Pepper1.55ch02	139421721	A	A	3|3	G	3|3	CA02g13160	CA02g13160:Intron	Intron	PREDICTED: probable LRR receptor-like serine/threonine-protein kinase At1g07650-like [Solanum tuberosum]
Pepper1.55ch02	139422136	C	C	8|8	T	3|3	CA02g13160	CA02g13160:Intron	Intron	PREDICTED: probable LRR receptor-like serine/threonine-protein kinase At1g07650-like [Solanum tuberosum]
Pepper1.55ch02	139422647	C	C	8|8	G	3|3	CA02g13160	CA02g13160:CDS	CDS	PREDICTED: probable LRR receptor-like serine/threonine-protein kinase At1g07650-like [Solanum tuberosum]
Pepper1.55ch02	139422786	G	G	3|3	A	3|3	CA02g13160	CA02g13160:CDS	CDS	PREDICTED: probable LRR receptor-like serine/threonine-protein kinase At1g07650-like [Solanum tuberosum]
Pepper1.55ch02	139422791	A	A	3|3	G	3|3	CA02g13160	CA02g13160:CDS	CDS	PREDICTED: probable LRR receptor-like serine/threonine-protein kinase At1g07650-like [Solanum tuberosum]
Pepper1.55ch02	139422797	G	A	3|3	G	5|5	CA02g13160	CA02g13160:CDS	CDS	PREDICTED: probable LRR receptor-like serine/threonine-protein kinase At1g07650-like [Solanum tuberosum]
Pepper1.55ch02	139422927	A	A	4|4	G	4|4	CA02g13160	CA02g13160:CDS	CDS	PREDICTED: probable LRR receptor-like serine/threonine-protein kinase At1g07650-like [Solanum tuberosum]
Pepper1.55ch02	139423018	C	C	5|5	T	5|5	CA02g13160	CA02g13160:Intron	Intron	PREDICTED: probable LRR receptor-like serine/threonine-protein kinase At1g07650-like [Solanum tuberosum]
Pepper1.55ch02	139423233	C	C	5|5	A	6|6	CA02g13160	CA02g13160:Intron	Intron	PREDICTED: probable LRR receptor-like serine/threonine-protein kinase At1g07650-like [Solanum tuberosum]
Pepper1.55ch02	139423251	T	T	5|5	G	5|5	CA02g13160	CA02g13160:CDS	CDS	PREDICTED: probable LRR receptor-like serine/threonine-protein kinase At1g07650-like [Solanum tuberosum]
Pepper1.55ch02	139423502	G	G	6|6	A	6|6	CA02g13160	CA02g13160:Intron	Intron	PREDICTED: probable LRR receptor-like serine/threonine-protein kinase At1g07650-like [Solanum tuberosum]
Pepper1.55ch02	139423782	G	G	10|10	A	3|3	CA02g13160	CA02g13160:Intron	Intron	PREDICTED: probable LRR receptor-like serine/threonine-protein kinase At1g07650-like [Solanum tuberosum]
Pepper1.55ch02	139423799	G	G	11|11	T	5|5	CA02g13160	CA02g13160:Intron	Intron	PREDICTED: probable LRR receptor-like serine/threonine-protein kinase At1g07650-like [Solanum tuberosum]
Pepper1.55ch02	139423827	A	A	13|13	T	5|5	CA02g13160	CA02g13160:Intron	Intron	PREDICTED: probable LRR receptor-like serine/threonine-protein kinase At1g07650-like [Solanum tuberosum]
Pepper1.55ch02	139423829	A	A	12|12	G	6|6	CA02g13160	CA02g13160:Intron	Intron	PREDICTED: probable LRR receptor-like serine/threonine-protein kinase At1g07650-like [Solanum tuberosum]
Pepper1.55ch02	139424035	T	T	5|5	C	3|3	CA02g13160	CA02g13160:Intron	Intron	PREDICTED: probable LRR receptor-like serine/threonine-protein kinase At1g07650-like [Solanum tuberosum]
Pepper1.55ch02	139424497	G	G	4|4	A	9|9	CA02g13160	CA02g13160:Intron	Intron	PREDICTED: probable LRR receptor-like serine/threonine-protein kinase At1g07650-like [Solanum tuberosum]
Pepper1.55ch02	139424860	A	A	4|4	C	3|3	CA02g13160	CA02g13160:Intron	Intron	PREDICTED: probable LRR receptor-like serine/threonine-protein kinase At1g07650-like [Solanum tuberosum]
Pepper1.55ch02	139425483	G	G	3|3	A	4|4	CA02g13160	CA02g13160:Intron	Intron	PREDICTED: probable LRR receptor-like serine/threonine-protein kinase At1g07650-like [Solanum tuberosum]
Pepper1.55ch02	139425656	G	G	10|10	T	3|3	CA02g13160	CA02g13160:Intron	Intron	PREDICTED: probable LRR receptor-like serine/threonine-protein kinase At1g07650-like [Solanum tuberosum]
Pepper1.55ch02	139425790	G	G	8|8	A	4|4	CA02g13160	CA02g13160:Intron	Intron	PREDICTED: probable LRR receptor-like serine/threonine-protein kinase At1g07650-like [Solanum tuberosum]
Pepper1.55ch02	139425929	A	A	5|5	G	3|3	CA02g13160	CA02g13160:Intron	Intron	PREDICTED: probable LRR receptor-like serine/threonine-protein kinase At1g07650-like [Solanum tuberosum]
Pepper1.55ch02	139425969	T	T	9|9	C	4|4	CA02g13160	CA02g13160:Intron	Intron	PREDICTED: probable LRR receptor-like serine/threonine-protein kinase At1g07650-like [Solanum tuberosum]
Pepper1.55ch02	139426023	G	G	4|4	T	3|3	CA02g13160	CA02g13160:Intron	Intron	PREDICTED: probable LRR receptor-like serine/threonine-protein kinase At1g07650-like [Solanum tuberosum]
Pepper1.55ch02	139426088	G	G	4|4	A	5|5	CA02g13160	CA02g13160:Intron	Intron	PREDICTED: probable LRR receptor-like serine/threonine-protein kinase At1g07650-like [Solanum tuberosum]
Pepper1.55ch02	139426133	C	C	5|5	G	6|6	CA02g13160	CA02g13160:Intron	Intron	PREDICTED: probable LRR receptor-like serine/threonine-protein kinase At1g07650-like [Solanum tuberosum]
Pepper1.55ch02	139426158	G	G	5|5	A	5|5	CA02g13160	CA02g13160:Intron	Intron	PREDICTED: probable LRR receptor-like serine/threonine-protein kinase At1g07650-like [Solanum tuberosum]
Pepper1.55ch02	139426181	T	T	5|5	C	6|6	CA02g13160	CA02g13160:Intron	Intron	PREDICTED: probable LRR receptor-like serine/threonine-protein kinase At1g07650-like [Solanum tuberosum]
Pepper1.55ch02	139426523	G	G	3|3	A	7|7	CA02g13160	CA02g13160:Intron	Intron	PREDICTED: probable LRR receptor-like serine/threonine-protein kinase At1g07650-like [Solanum tuberosum]
Pepper1.55ch02	139426528	A	A	3|3	G	7|7	CA02g13160	CA02g13160:Intron	Intron	PREDICTED: probable LRR receptor-like serine/threonine-protein kinase At1g07650-like [Solanum tuberosum]
Pepper1.55ch02	139426568	C	C	3|3	A	13|13	CA02g13160	CA02g13160:Intron	Intron	PREDICTED: probable LRR receptor-like serine/threonine-protein kinase At1g07650-like [Solanum tuberosum]
Pepper1.55ch02	139426734	T	T	9|9	G	6|6	CA02g13160	CA02g13160:CDS	CDS	PREDICTED: probable LRR receptor-like serine/threonine-protein kinase At1g07650-like [Solanum tuberosum]
Pepper1.55ch02	139426869	A	A	5|5	T	4|4	CA02g13160	CA02g13160:Intron	Intron	PREDICTED: probable LRR receptor-like serine/threonine-protein kinase At1g07650-like [Solanum tuberosum]
Pepper1.55ch02	139426996	C	C	7|7	A	4|4	CA02g13160	CA02g13160:CDS	CDS	PREDICTED: probable LRR receptor-like serine/threonine-protein kinase At1g07650-like [Solanum tuberosum]
Pepper1.55ch02	139448899	T	T	5|5	C	7|7	CA02g13180	CA02g13180:Intron	Intron	PREDICTED: probable LRR receptor-like serine/threonine-protein kinase RFK1-like [Solanum tuberosum]
Pepper1.55ch02	139449180	T	T	9|9	G	4|4	CA02g13180	CA02g13180:Intron	Intron	PREDICTED: probable LRR receptor-like serine/threonine-protein kinase RFK1-like [Solanum tuberosum]
Pepper1.55ch02	139449493	C	C	10|10	A	5|5	CA02g13180	CA02g13180:Intron	Intron	PREDICTED: probable LRR receptor-like serine/threonine-protein kinase RFK1-like [Solanum tuberosum]
Pepper1.55ch02	139449554	C	C	7|7	T	4|4	CA02g13180	CA02g13180:Intron	Intron	PREDICTED: probable LRR receptor-like serine/threonine-protein kinase RFK1-like [Solanum tuberosum]
Pepper1.55ch02	139449928	T	T	5|5	C	5|5	CA02g13180	CA02g13180:CDS	CDS	PREDICTED: probable LRR receptor-like serine/threonine-protein kinase RFK1-like [Solanum tuberosum]
Pepper1.55ch02	139449997	G	G	4|4	A	6|6	CA02g13180	CA02g13180:CDS	CDS	PREDICTED: probable LRR receptor-like serine/threonine-protein kinase RFK1-like [Solanum tuberosum]
Pepper1.55ch02	139450036	A	A	3|3	T	9|9	CA02g13180	CA02g13180:Intron	Intron	PREDICTED: probable LRR receptor-like serine/threonine-protein kinase RFK1-like [Solanum tuberosum]
Pepper1.55ch02	139450197	T	T	5|5	C	6|6	CA02g13180	CA02g13180:Intron	Intron	PREDICTED: probable LRR receptor-like serine/threonine-protein kinase RFK1-like [Solanum tuberosum]
Pepper1.55ch02	139450398	T	T	4|4	C	8|8	CA02g13180	CA02g13180:Intron	Intron	PREDICTED: probable LRR receptor-like serine/threonine-protein kinase RFK1-like [Solanum tuberosum]
Pepper1.55ch02	139450507	G	A	7|7	G	10|10	CA02g13180	CA02g13180:Intron	Intron	PREDICTED: probable LRR receptor-like serine/threonine-protein kinase RFK1-like [Solanum tuberosum]
Pepper1.55ch02	139450685	G	G	11|11	T	7|7	CA02g13180	CA02g13180:Intron	Intron	PREDICTED: probable LRR receptor-like serine/threonine-protein kinase RFK1-like [Solanum tuberosum]
Pepper1.55ch02	139450789	A	C	9|9	A	6|6	CA02g13180	CA02g13180:Intron	Intron	PREDICTED: probable LRR receptor-like serine/threonine-protein kinase RFK1-like [Solanum tuberosum]
Pepper1.55ch02	139451129	T	T	6|6	A	3|3	CA02g13180	CA02g13180:Intron	Intron	PREDICTED: probable LRR receptor-like serine/threonine-protein kinase RFK1-like [Solanum tuberosum]
Pepper1.55ch02	139451715	C	C	4|4	T	3|3	CA02g13180	CA02g13180:CDS	CDS	PREDICTED: probable LRR receptor-like serine/threonine-protein kinase RFK1-like [Solanum tuberosum]
Pepper1.55ch02	139451910	A	A	5|5	G	5|5	CA02g13180	CA02g13180:Intron	Intron	PREDICTED: probable LRR receptor-like serine/threonine-protein kinase RFK1-like [Solanum tuberosum]
Pepper1.55ch02	139452141	G	G	4|4	A	6|6	CA02g13180	CA02g13180:Intron	Intron	PREDICTED: probable LRR receptor-like serine/threonine-protein kinase RFK1-like [Solanum tuberosum]
Pepper1.55ch02	139452179	G	A	7|7	G	4|4	CA02g13180	CA02g13180:Intron	Intron	PREDICTED: probable LRR receptor-like serine/threonine-protein kinase RFK1-like [Solanum tuberosum]
Pepper1.55ch02	139452216	T	T	7|7	C	5|5	CA02g13180	CA02g13180:Intron	Intron	PREDICTED: probable LRR receptor-like serine/threonine-protein kinase RFK1-like [Solanum tuberosum]
Pepper1.55ch02	139452258	G	G	5|5	A	7|7	CA02g13180	CA02g13180:Intron	Intron	PREDICTED: probable LRR receptor-like serine/threonine-protein kinase RFK1-like [Solanum tuberosum]
Pepper1.55ch02	139452450	T	T	3|3	C	6|6	CA02g13180	CA02g13180:Intron	Intron	PREDICTED: probable LRR receptor-like serine/threonine-protein kinase RFK1-like [Solanum tuberosum]
Pepper1.55ch02	139452631	A	A	4|4	T	5|5	CA02g13180	CA02g13180:Intron	Intron	PREDICTED: probable LRR receptor-like serine/threonine-protein kinase RFK1-like [Solanum tuberosum]
Pepper1.55ch02	139452654	T	T	4|4	A	9|9	CA02g13180	CA02g13180:Intron	Intron	PREDICTED: probable LRR receptor-like serine/threonine-protein kinase RFK1-like [Solanum tuberosum]
Pepper1.55ch02	139452798	G	A	6|6	G	7|7	CA02g13180	CA02g13180:Intron	Intron	PREDICTED: probable LRR receptor-like serine/threonine-protein kinase RFK1-like [Solanum tuberosum]
Pepper1.55ch02	139452818	C	C	7|7	A	6|6	CA02g13180	CA02g13180:Intron	Intron	PREDICTED: probable LRR receptor-like serine/threonine-protein kinase RFK1-like [Solanum tuberosum]
Pepper1.55ch02	139452961	A	A	3|3	T	9|9	CA02g13180	CA02g13180:Intron	Intron	PREDICTED: probable LRR receptor-like serine/threonine-protein kinase RFK1-like [Solanum tuberosum]
Pepper1.55ch02	139453114	G	G	4|4	A	7|7	CA02g13180	CA02g13180:CDS	CDS	PREDICTED: probable LRR receptor-like serine/threonine-protein kinase RFK1-like [Solanum tuberosum]
Pepper1.55ch02	139453324	T	C	7|7	T	5|5	CA02g13180	CA02g13180:CDS	CDS	PREDICTED: probable LRR receptor-like serine/threonine-protein kinase RFK1-like [Solanum tuberosum]
Pepper1.55ch02	139453511	C	C	3|3	A	6|6	CA02g13180	CA02g13180:Intron	Intron	PREDICTED: probable LRR receptor-like serine/threonine-protein kinase RFK1-like [Solanum tuberosum]
Pepper1.55ch02	139454146	A	A	4|4	G	4|4	CA02g13180	CA02g13180:Intron	Intron	PREDICTED: probable LRR receptor-like serine/threonine-protein kinase RFK1-like [Solanum tuberosum]
Pepper1.55ch02	139454197	T	T	4|4	A	3|3	CA02g13180	CA02g13180:Intron	Intron	PREDICTED: probable LRR receptor-like serine/threonine-protein kinase RFK1-like [Solanum tuberosum]
Pepper1.55ch02	139454236	G	G	5|5	A	8|8	CA02g13180	CA02g13180:Intron	Intron	PREDICTED: probable LRR receptor-like serine/threonine-protein kinase RFK1-like [Solanum tuberosum]
Pepper1.55ch02	139454592	G	G	12|12	A	8|8	CA02g13180	CA02g13180:Intron	Intron	PREDICTED: probable LRR receptor-like serine/threonine-protein kinase RFK1-like [Solanum tuberosum]
Pepper1.55ch02	139454661	T	T	9|9	G	7|7	CA02g13180	CA02g13180:CDS	CDS	PREDICTED: probable LRR receptor-like serine/threonine-protein kinase RFK1-like [Solanum tuberosum]
Pepper1.55ch02	139455786	C	T	4|4	C	6|6	CA02g13180	CA02g13180:Intron	Intron	PREDICTED: probable LRR receptor-like serine/threonine-protein kinase RFK1-like [Solanum tuberosum]
Pepper1.55ch02	139455787	G	G	4|4	A	6|6	CA02g13180	CA02g13180:Intron	Intron	PREDICTED: probable LRR receptor-like serine/threonine-protein kinase RFK1-like [Solanum tuberosum]
Pepper1.55ch02	139456275	G	G	4|4	A	4|4	CA02g13180	CA02g13180:Intron	Intron	PREDICTED: probable LRR receptor-like serine/threonine-protein kinase RFK1-like [Solanum tuberosum]
Pepper1.55ch02	139456342	T	T	5|5	C	8|8	CA02g13180	CA02g13180:Intron	Intron	PREDICTED: probable LRR receptor-like serine/threonine-protein kinase RFK1-like [Solanum tuberosum]
Pepper1.55ch02	139456785	T	T	8|8	C	8|8	CA02g13180	CA02g13180:Intron	Intron	PREDICTED: probable LRR receptor-like serine/threonine-protein kinase RFK1-like [Solanum tuberosum]
Pepper1.55ch02	139457139	T	T	5|5	A	13|13	CA02g13180	CA02g13180:Intron	Intron	PREDICTED: probable LRR receptor-like serine/threonine-protein kinase RFK1-like [Solanum tuberosum]
Pepper1.55ch02	139457470	A	A	4|4	G	5|5	CA02g13180	CA02g13180:Intron	Intron	PREDICTED: probable LRR receptor-like serine/threonine-protein kinase RFK1-like [Solanum tuberosum]
Pepper1.55ch02	139458283	T	T	6|6	A	4|4	CA02g13180	CA02g13180:Intron	Intron	PREDICTED: probable LRR receptor-like serine/threonine-protein kinase RFK1-like [Solanum tuberosum]
Pepper1.55ch02	139458344	C	C	6|6	T	3|3	CA02g13180	CA02g13180:Intron	Intron	PREDICTED: probable LRR receptor-like serine/threonine-protein kinase RFK1-like [Solanum tuberosum]
Pepper1.55ch02	139458520	A	A	8|8	G	5|5	CA02g13180	CA02g13180:Intron	Intron	PREDICTED: probable LRR receptor-like serine/threonine-protein kinase RFK1-like [Solanum tuberosum]
Pepper1.55ch02	139458527	T	T	7|7	C	5|5	CA02g13180	CA02g13180:Intron	Intron	PREDICTED: probable LRR receptor-like serine/threonine-protein kinase RFK1-like [Solanum tuberosum]
Pepper1.55ch02	139458602	A	A	7|7	T	3|3	CA02g13180	CA02g13180:Intron	Intron	PREDICTED: probable LRR receptor-like serine/threonine-protein kinase RFK1-like [Solanum tuberosum]
Pepper1.55ch02	139458706	C	C	6|6	T	3|3	CA02g13180	CA02g13180:CDS	CDS	PREDICTED: probable LRR receptor-like serine/threonine-protein kinase RFK1-like [Solanum tuberosum]
Pepper1.55ch02	139459797	T	A	9|9	T	7|7	CA02g13180	CA02g13180:Intron	Intron	PREDICTED: probable LRR receptor-like serine/threonine-protein kinase RFK1-like [Solanum tuberosum]
Pepper1.55ch02	139459833	A	A	8|8	G	6|6	CA02g13180	CA02g13180:Intron	Intron	PREDICTED: probable LRR receptor-like serine/threonine-protein kinase RFK1-like [Solanum tuberosum]
Pepper1.55ch02	139460007	C	C	3|3	T	7|7	CA02g13180	CA02g13180:Intron	Intron	PREDICTED: probable LRR receptor-like serine/threonine-protein kinase RFK1-like [Solanum tuberosum]
Pepper1.55ch02	139460131	G	C	8|8	G	9|9	CA02g13180	CA02g13180:Intron	Intron	PREDICTED: probable LRR receptor-like serine/threonine-protein kinase RFK1-like [Solanum tuberosum]
Pepper1.55ch02	139460150	T	T	11|11	G	5|5	CA02g13180	CA02g13180:Intron	Intron	PREDICTED: probable LRR receptor-like serine/threonine-protein kinase RFK1-like [Solanum tuberosum]
Pepper1.55ch02	139460233	G	G	3|3	T	7|7	CA02g13180	CA02g13180:Intron	Intron	PREDICTED: probable LRR receptor-like serine/threonine-protein kinase RFK1-like [Solanum tuberosum]
Pepper1.55ch02	139460253	A	A	5|5	G	5|5	CA02g13180	CA02g13180:Intron	Intron	PREDICTED: probable LRR receptor-like serine/threonine-protein kinase RFK1-like [Solanum tuberosum]
Pepper1.55ch02	139460289	C	C	4|4	T	4|4	CA02g13180	CA02g13180:Intron	Intron	PREDICTED: probable LRR receptor-like serine/threonine-protein kinase RFK1-like [Solanum tuberosum]
Pepper1.55ch02	139460294	C	C	3|3	A	4|4	CA02g13180	CA02g13180:Intron	Intron	PREDICTED: probable LRR receptor-like serine/threonine-protein kinase RFK1-like [Solanum tuberosum]
Pepper1.55ch02	139460320	A	A	6|6	T	3|3	CA02g13180	CA02g13180:Intron	Intron	PREDICTED: probable LRR receptor-like serine/threonine-protein kinase RFK1-like [Solanum tuberosum]
Pepper1.55ch02	139460359	G	A	3|3	G	5|5	CA02g13180	CA02g13180:Intron	Intron	PREDICTED: probable LRR receptor-like serine/threonine-protein kinase RFK1-like [Solanum tuberosum]
Pepper1.55ch02	139460372	C	C	3|3	T	5|5	CA02g13180	CA02g13180:Intron	Intron	PREDICTED: probable LRR receptor-like serine/threonine-protein kinase RFK1-like [Solanum tuberosum]
Pepper1.55ch02	139460388	G	G	3|3	A	6|6	CA02g13180	CA02g13180:Intron	Intron	PREDICTED: probable LRR receptor-like serine/threonine-protein kinase RFK1-like [Solanum tuberosum]
Pepper1.55ch02	139460420	A	A	6|6	G	6|6	CA02g13180	CA02g13180:Intron	Intron	PREDICTED: probable LRR receptor-like serine/threonine-protein kinase RFK1-like [Solanum tuberosum]
Pepper1.55ch02	139460430	T	T	6|6	G	6|6	CA02g13180	CA02g13180:Intron	Intron	PREDICTED: probable LRR receptor-like serine/threonine-protein kinase RFK1-like [Solanum tuberosum]
Pepper1.55ch02	139460458	G	G	4|4	A	7|7	CA02g13180	CA02g13180:Intron	Intron	PREDICTED: probable LRR receptor-like serine/threonine-protein kinase RFK1-like [Solanum tuberosum]
Pepper1.55ch02	140076583	A	A	9|9	G	6|6	CA02g13550	CA02g13550:CDS	CDS	Putative leucine-rich repeat family protein
Pepper1.55ch02	140076682	T	C	8|8	T	7|7	CA02g13550	CA02g13550:CDS	CDS	Putative leucine-rich repeat family protein
Pepper1.55ch02	140076740	C	C	12|12	T	5|5	CA02g13550	CA02g13550:CDS	CDS	Putative leucine-rich repeat family protein
Pepper1.55ch02	140587060	T	T	5|5	C	6|6	CA02g13620	CA02g13620:Intron	Intron	PREDICTED: probable LRR receptor-like serine/threonine-protein kinase At5g45780-like isoform X1 [Solanum tuberosum]
Pepper1.55ch02	140587221	T	T	4|4	G	7|7	CA02g13620	CA02g13620:Intron	Intron	PREDICTED: probable LRR receptor-like serine/threonine-protein kinase At5g45780-like isoform X1 [Solanum tuberosum]
Pepper1.55ch02	140587264	A	A	4|4	G	4|4	CA02g13620	CA02g13620:Intron	Intron	PREDICTED: probable LRR receptor-like serine/threonine-protein kinase At5g45780-like isoform X1 [Solanum tuberosum]
Pepper1.55ch02	140587421	C	C	4|4	A	5|5	CA02g13620	CA02g13620:Intron	Intron	PREDICTED: probable LRR receptor-like serine/threonine-protein kinase At5g45780-like isoform X1 [Solanum tuberosum]
Pepper1.55ch02	140587441	C	A	5|5	C	3|3	CA02g13620	CA02g13620:Intron	Intron	PREDICTED: probable LRR receptor-like serine/threonine-protein kinase At5g45780-like isoform X1 [Solanum tuberosum]
Pepper1.55ch02	140587618	A	A	7|7	G	7|7	CA02g13620	CA02g13620:Intron	Intron	PREDICTED: probable LRR receptor-like serine/threonine-protein kinase At5g45780-like isoform X1 [Solanum tuberosum]
Pepper1.55ch02	140587871	A	A	5|5	C	4|4	CA02g13620	CA02g13620:Intron	Intron	PREDICTED: probable LRR receptor-like serine/threonine-protein kinase At5g45780-like isoform X1 [Solanum tuberosum]
Pepper1.55ch02	140587918	G	G	3|3	A	5|5	CA02g13620	CA02g13620:CDS	CDS	PREDICTED: probable LRR receptor-like serine/threonine-protein kinase At5g45780-like isoform X1 [Solanum tuberosum]
Pepper1.55ch02	140588210	G	G	5|5	T	3|3	CA02g13620	CA02g13620:Intron	Intron	PREDICTED: probable LRR receptor-like serine/threonine-protein kinase At5g45780-like isoform X1 [Solanum tuberosum]
Pepper1.55ch02	140588450	T	T	7|7	C	5|5	CA02g13620	CA02g13620:Intron	Intron	PREDICTED: probable LRR receptor-like serine/threonine-protein kinase At5g45780-like isoform X1 [Solanum tuberosum]
Pepper1.55ch02	140588515	C	C	7|7	T	5|5	CA02g13620	CA02g13620:CDS	CDS	PREDICTED: probable LRR receptor-like serine/threonine-protein kinase At5g45780-like isoform X1 [Solanum tuberosum]
Pepper1.55ch02	140588896	T	T	3|3	C	10|10	CA02g13620	CA02g13620:Intron	Intron	PREDICTED: probable LRR receptor-like serine/threonine-protein kinase At5g45780-like isoform X1 [Solanum tuberosum]
Pepper1.55ch02	140589031	G	G	3|3	A	4|4	CA02g13620	CA02g13620:Intron	Intron	PREDICTED: probable LRR receptor-like serine/threonine-protein kinase At5g45780-like isoform X1 [Solanum tuberosum]
Pepper1.55ch02	140589054	G	G	4|4	A	4|4	CA02g13620	CA02g13620:Intron	Intron	PREDICTED: probable LRR receptor-like serine/threonine-protein kinase At5g45780-like isoform X1 [Solanum tuberosum]
Pepper1.55ch02	140589419	A	A	5|5	G	14|14	CA02g13620	CA02g13620:Intron	Intron	PREDICTED: probable LRR receptor-like serine/threonine-protein kinase At5g45780-like isoform X1 [Solanum tuberosum]
Pepper1.55ch02	140589590	G	A	8|8	G	12|12	CA02g13620	CA02g13620:Intron	Intron	PREDICTED: probable LRR receptor-like serine/threonine-protein kinase At5g45780-like isoform X1 [Solanum tuberosum]
Pepper1.55ch02	140589872	C	C	8|8	T	5|5	CA02g13620	CA02g13620:CDS	CDS	PREDICTED: probable LRR receptor-like serine/threonine-protein kinase At5g45780-like isoform X1 [Solanum tuberosum]
Pepper1.55ch02	140590037	C	C	4|4	T	3|3	CA02g13620	CA02g13620:CDS	CDS	PREDICTED: probable LRR receptor-like serine/threonine-protein kinase At5g45780-like isoform X1 [Solanum tuberosum]
Pepper1.55ch02	140590160	T	T	5|5	A	6|6	CA02g13620	CA02g13620:CDS	CDS	PREDICTED: probable LRR receptor-like serine/threonine-protein kinase At5g45780-like isoform X1 [Solanum tuberosum]
Pepper1.55ch02	140590173	G	G	4|4	T	6|6	CA02g13620	CA02g13620:CDS	CDS	PREDICTED: probable LRR receptor-like serine/threonine-protein kinase At5g45780-like isoform X1 [Solanum tuberosum]
Pepper1.55ch02	140590300	T	T	6|6	G	7|7	CA02g13620	CA02g13620:Intron	Intron	PREDICTED: probable LRR receptor-like serine/threonine-protein kinase At5g45780-like isoform X1 [Solanum tuberosum]
Pepper1.55ch02	140590489	T	T	6|6	C	5|5	CA02g13620	CA02g13620:Intron	Intron	PREDICTED: probable LRR receptor-like serine/threonine-protein kinase At5g45780-like isoform X1 [Solanum tuberosum]
Pepper1.55ch02	140590633	A	A	9|9	G	9|9	CA02g13620	CA02g13620:Intron	Intron	PREDICTED: probable LRR receptor-like serine/threonine-protein kinase At5g45780-like isoform X1 [Solanum tuberosum]
Pepper1.55ch02	140590645	G	G	8|8	A	9|9	CA02g13620	CA02g13620:Intron	Intron	PREDICTED: probable LRR receptor-like serine/threonine-protein kinase At5g45780-like isoform X1 [Solanum tuberosum]
Pepper1.55ch02	140590818	A	A	9|9	T	12|12	CA02g13620	CA02g13620:Intron	Intron	PREDICTED: probable LRR receptor-like serine/threonine-protein kinase At5g45780-like isoform X1 [Solanum tuberosum]
Pepper1.55ch02	140590840	G	G	10|10	C	8|8	CA02g13620	CA02g13620:Intron	Intron	PREDICTED: probable LRR receptor-like serine/threonine-protein kinase At5g45780-like isoform X1 [Solanum tuberosum]
Pepper1.55ch02	140590863	T	T	10|10	G	5|5	CA02g13620	CA02g13620:Intron	Intron	PREDICTED: probable LRR receptor-like serine/threonine-protein kinase At5g45780-like isoform X1 [Solanum tuberosum]
Pepper1.55ch02	140590882	T	T	6|6	C	7|7	CA02g13620	CA02g13620:Intron	Intron	PREDICTED: probable LRR receptor-like serine/threonine-protein kinase At5g45780-like isoform X1 [Solanum tuberosum]
Pepper1.55ch02	140591058	A	A	3|3	G	8|8	CA02g13620	CA02g13620:CDS	CDS	PREDICTED: probable LRR receptor-like serine/threonine-protein kinase At5g45780-like isoform X1 [Solanum tuberosum]
Pepper1.55ch02	140591191	C	C	8|8	T	6|6	CA02g13620	CA02g13620:CDS	CDS	PREDICTED: probable LRR receptor-like serine/threonine-protein kinase At5g45780-like isoform X1 [Solanum tuberosum]
Pepper1.55ch02	140591359	G	G	5|5	T	5|5	CA02g13620	CA02g13620:Intron	Intron	PREDICTED: probable LRR receptor-like serine/threonine-protein kinase At5g45780-like isoform X1 [Solanum tuberosum]
Pepper1.55ch02	140591450	C	C	8|8	A	5|5	CA02g13620	CA02g13620:Intron	Intron	PREDICTED: probable LRR receptor-like serine/threonine-protein kinase At5g45780-like isoform X1 [Solanum tuberosum]
Pepper1.55ch02	140591516	A	A	9|9	T	3|3	CA02g13620	CA02g13620:Intron	Intron	PREDICTED: probable LRR receptor-like serine/threonine-protein kinase At5g45780-like isoform X1 [Solanum tuberosum]
Pepper1.55ch02	140591635	T	T	7|7	G	8|8	CA02g13620	CA02g13620:Intron	Intron	PREDICTED: probable LRR receptor-like serine/threonine-protein kinase At5g45780-like isoform X1 [Solanum tuberosum]
Pepper1.55ch02	140591696	C	C	5|5	G	4|4	CA02g13620	CA02g13620:Intron	Intron	PREDICTED: probable LRR receptor-like serine/threonine-protein kinase At5g45780-like isoform X1 [Solanum tuberosum]
Pepper1.55ch02	140591733	G	G	6|6	T	5|5	CA02g13620	CA02g13620:Intron	Intron	PREDICTED: probable LRR receptor-like serine/threonine-protein kinase At5g45780-like isoform X1 [Solanum tuberosum]
Pepper1.55ch02	140592087	T	T	8|8	A	8|8	CA02g13620	CA02g13620:CDS	CDS	PREDICTED: probable LRR receptor-like serine/threonine-protein kinase At5g45780-like isoform X1 [Solanum tuberosum]
Pepper1.55ch02	140738270	C	C	5|5	G	3|3	CA02g13670	CA02g13670:CDS	CDS	PREDICTED: probable LRR receptor-like serine/threonine-protein kinase At3g47570-like [Solanum tuberosum]
Pepper1.55ch02	140738396	A	A	3|3	T	8|8	CA02g13670	CA02g13670:CDS	CDS	PREDICTED: probable LRR receptor-like serine/threonine-protein kinase At3g47570-like [Solanum tuberosum]
Pepper1.55ch02	140738479	G	G	3|3	A	4|4	CA02g13670	CA02g13670:CDS	CDS	PREDICTED: probable LRR receptor-like serine/threonine-protein kinase At3g47570-like [Solanum tuberosum]
Pepper1.55ch02	140738515	T	T	5|5	G	5|5	CA02g13670	CA02g13670:CDS	CDS	PREDICTED: probable LRR receptor-like serine/threonine-protein kinase At3g47570-like [Solanum tuberosum]
Pepper1.55ch02	140738537	A	A	4|4	T	4|4	CA02g13670	CA02g13670:CDS	CDS	PREDICTED: probable LRR receptor-like serine/threonine-protein kinase At3g47570-like [Solanum tuberosum]
Pepper1.55ch02	140738549	C	C	3|3	A	5|5	CA02g13670	CA02g13670:CDS	CDS	PREDICTED: probable LRR receptor-like serine/threonine-protein kinase At3g47570-like [Solanum tuberosum]
Pepper1.55ch02	140744448	A	A	5|5	C	3|3	CA02g13680	CA02g13680:CDS	CDS	PREDICTED: probable LRR receptor-like serine/threonine-protein kinase At3g47570-like [Solanum tuberosum]
Pepper1.55ch02	140744794	A	A	11|11	G	4|4	CA02g13680	CA02g13680:CDS	CDS	PREDICTED: probable LRR receptor-like serine/threonine-protein kinase At3g47570-like [Solanum tuberosum]
Pepper1.55ch02	140745137	A	A	11|11	G	3|3	CA02g13680	CA02g13680:CDS	CDS	PREDICTED: probable LRR receptor-like serine/threonine-protein kinase At3g47570-like [Solanum tuberosum]
Pepper1.55ch02	140745149	T	T	9|9	G	3|3	CA02g13680	CA02g13680:CDS	CDS	PREDICTED: probable LRR receptor-like serine/threonine-protein kinase At3g47570-like [Solanum tuberosum]
Pepper1.55ch02	140745339	C	C	7|7	T	5|5	CA02g13680	CA02g13680:CDS	CDS	PREDICTED: probable LRR receptor-like serine/threonine-protein kinase At3g47570-like [Solanum tuberosum]
Pepper1.55ch02	140745489	T	G	12|12	T	8|8	CA02g13680	CA02g13680:CDS	CDS	PREDICTED: probable LRR receptor-like serine/threonine-protein kinase At3g47570-like [Solanum tuberosum]
Pepper1.55ch02	140745551	C	C	12|12	T	8|8	CA02g13680	CA02g13680:CDS	CDS	PREDICTED: probable LRR receptor-like serine/threonine-protein kinase At3g47570-like [Solanum tuberosum]
Pepper1.55ch02	140745590	A	A	13|13	G	11|11	CA02g13680	CA02g13680:CDS	CDS	PREDICTED: probable LRR receptor-like serine/threonine-protein kinase At3g47570-like [Solanum tuberosum]
Pepper1.55ch02	140745780	T	T	3|3	C	6|6	CA02g13680	CA02g13680:CDS	CDS	PREDICTED: probable LRR receptor-like serine/threonine-protein kinase At3g47570-like [Solanum tuberosum]
Pepper1.55ch02	140745961	C	C	8|8	A	7|7	CA02g13680	CA02g13680:CDS	CDS	PREDICTED: probable LRR receptor-like serine/threonine-protein kinase At3g47570-like [Solanum tuberosum]
Pepper1.55ch02	140746068	C	C	5|5	T	5|5	CA02g13680	CA02g13680:CDS	CDS	PREDICTED: probable LRR receptor-like serine/threonine-protein kinase At3g47570-like [Solanum tuberosum]
Pepper1.55ch02	140746080	T	T	4|4	A	5|5	CA02g13680	CA02g13680:CDS	CDS	PREDICTED: probable LRR receptor-like serine/threonine-protein kinase At3g47570-like [Solanum tuberosum]
Pepper1.55ch02	140833367	C	C	5|5	T	5|5	CA02g13690	CA02g13690:CDS	CDS	PREDICTED: probable LRR receptor-like serine/threonine-protein kinase At3g47570-like [Solanum tuberosum]
Pepper1.55ch02	140833379	A	A	4|4	G	6|6	CA02g13690	CA02g13690:CDS	CDS	PREDICTED: probable LRR receptor-like serine/threonine-protein kinase At3g47570-like [Solanum tuberosum]
Pepper1.55ch02	140833580	C	C	4|4	T	9|10	CA02g13690	CA02g13690:CDS	CDS	PREDICTED: probable LRR receptor-like serine/threonine-protein kinase At3g47570-like [Solanum tuberosum]
Pepper1.55ch02	140833710	A	A	3|3	G	10|11	CA02g13690	CA02g13690:Intron	Intron	PREDICTED: probable LRR receptor-like serine/threonine-protein kinase At3g47570-like [Solanum tuberosum]
Pepper1.55ch02	140833805	T	T	4|4	G	8|8	CA02g13690	CA02g13690:Intron	Intron	PREDICTED: probable LRR receptor-like serine/threonine-protein kinase At3g47570-like [Solanum tuberosum]
Pepper1.55ch02	140834202	T	T	6|6	C	7|7	CA02g13690	CA02g13690:CDS	CDS	PREDICTED: probable LRR receptor-like serine/threonine-protein kinase At3g47570-like [Solanum tuberosum]
Pepper1.55ch02	140834374	A	A	3|3	G	5|5	CA02g13690	CA02g13690:CDS	CDS	PREDICTED: probable LRR receptor-like serine/threonine-protein kinase At3g47570-like [Solanum tuberosum]
Pepper1.55ch02	140834401	C	C	4|4	G	4|4	CA02g13690	CA02g13690:CDS	CDS	PREDICTED: probable LRR receptor-like serine/threonine-protein kinase At3g47570-like [Solanum tuberosum]
Pepper1.55ch02	140836004	G	G	6|6	T	5|5	CA02g13700	CA02g13700:CDS	CDS	PREDICTED: probable LRR receptor-like serine/threonine-protein kinase At3g47570-like [Solanum tuberosum]
Pepper1.55ch02	140836150	T	T	9|9	G	4|4	CA02g13700	CA02g13700:CDS	CDS	PREDICTED: probable LRR receptor-like serine/threonine-protein kinase At3g47570-like [Solanum tuberosum]
Pepper1.55ch02	140836160	G	G	10|10	T	3|3	CA02g13700	CA02g13700:CDS	CDS	PREDICTED: probable LRR receptor-like serine/threonine-protein kinase At3g47570-like [Solanum tuberosum]
Pepper1.55ch02	140836168	T	T	9|9	C	3|3	CA02g13700	CA02g13700:CDS	CDS	PREDICTED: probable LRR receptor-like serine/threonine-protein kinase At3g47570-like [Solanum tuberosum]
Pepper1.55ch02	140836282	C	C	5|5	A	7|7	CA02g13700	CA02g13700:CDS	CDS	PREDICTED: probable LRR receptor-like serine/threonine-protein kinase At3g47570-like [Solanum tuberosum]
Pepper1.55ch02	140836375	C	C	7|7	T	8|8	CA02g13700	CA02g13700:Intron	Intron	PREDICTED: probable LRR receptor-like serine/threonine-protein kinase At3g47570-like [Solanum tuberosum]
Pepper1.55ch02	140836485	G	G	10|10	C	10|11	CA02g13700	CA02g13700:CDS	CDS	PREDICTED: probable LRR receptor-like serine/threonine-protein kinase At3g47570-like [Solanum tuberosum]
Pepper1.55ch02	140836537	T	T	9|9	G	10|11	CA02g13700	CA02g13700:CDS	CDS	PREDICTED: probable LRR receptor-like serine/threonine-protein kinase At3g47570-like [Solanum tuberosum]
Pepper1.55ch02	140837085	T	T	7|7	C	5|5	CA02g13700	CA02g13700:CDS	CDS	PREDICTED: probable LRR receptor-like serine/threonine-protein kinase At3g47570-like [Solanum tuberosum]
Pepper1.55ch02	140837853	T	T	5|5	G	4|4	CA02g13700	CA02g13700:CDS	CDS	PREDICTED: probable LRR receptor-like serine/threonine-protein kinase At3g47570-like [Solanum tuberosum]
Pepper1.55ch02	140838169	A	A	5|5	T	7|7	CA02g13700	CA02g13700:CDS	CDS	PREDICTED: probable LRR receptor-like serine/threonine-protein kinase At3g47570-like [Solanum tuberosum]
Pepper1.55ch02	140838400	G	G	6|6	C	4|4	CA02g13700	CA02g13700:CDS	CDS	PREDICTED: probable LRR receptor-like serine/threonine-protein kinase At3g47570-like [Solanum tuberosum]
Pepper1.55ch02	140838494	G	G	4|4	A	8|8	CA02g13700	CA02g13700:Intron	Intron	PREDICTED: probable LRR receptor-like serine/threonine-protein kinase At3g47570-like [Solanum tuberosum]
Pepper1.55ch02	140838515	G	G	5|5	C	5|5	CA02g13700	CA02g13700:CDS	CDS	PREDICTED: probable LRR receptor-like serine/threonine-protein kinase At3g47570-like [Solanum tuberosum]
Pepper1.55ch02	140838569	C	C	8|8	T	6|6	CA02g13700	CA02g13700:CDS	CDS	PREDICTED: probable LRR receptor-like serine/threonine-protein kinase At3g47570-like [Solanum tuberosum]
Pepper1.55ch02	140838678	A	A	9|9	G	6|6	CA02g13700	CA02g13700:CDS	CDS	PREDICTED: probable LRR receptor-like serine/threonine-protein kinase At3g47570-like [Solanum tuberosum]
Pepper1.55ch02	140838681	C	C	9|9	G	6|6	CA02g13700	CA02g13700:CDS	CDS	PREDICTED: probable LRR receptor-like serine/threonine-protein kinase At3g47570-like [Solanum tuberosum]
Pepper1.55ch02	140838874	T	T	6|6	G	11|11	CA02g13700	CA02g13700:Intron	Intron	PREDICTED: probable LRR receptor-like serine/threonine-protein kinase At3g47570-like [Solanum tuberosum]
Pepper1.55ch02	140838904	G	G	6|6	T	9|9	CA02g13700	CA02g13700:Intron	Intron	PREDICTED: probable LRR receptor-like serine/threonine-protein kinase At3g47570-like [Solanum tuberosum]
Pepper1.55ch02	140838996	G	G	3|3	A	3|3	CA02g13700	CA02g13700:CDS	CDS	PREDICTED: probable LRR receptor-like serine/threonine-protein kinase At3g47570-like [Solanum tuberosum]
Pepper1.55ch02	140839152	C	C	7|7	T	4|4	CA02g13700	CA02g13700:CDS	CDS	PREDICTED: probable LRR receptor-like serine/threonine-protein kinase At3g47570-like [Solanum tuberosum]
Pepper1.55ch02	140839184	A	A	7|7	C	6|6	CA02g13700	CA02g13700:CDS	CDS	PREDICTED: probable LRR receptor-like serine/threonine-protein kinase At3g47570-like [Solanum tuberosum]
Pepper1.55ch02	140839484	C	C	3|3	A	5|5	CA02g13700	CA02g13700:CDS	CDS	PREDICTED: probable LRR receptor-like serine/threonine-protein kinase At3g47570-like [Solanum tuberosum]
Pepper1.55ch02	140839637	T	T	12|12	C	4|4	CA02g13700	CA02g13700:CDS	CDS	PREDICTED: probable LRR receptor-like serine/threonine-protein kinase At3g47570-like [Solanum tuberosum]
Pepper1.55ch02	140839713	A	A	5|5	G	3|3	CA02g13700	CA02g13700:CDS	CDS	PREDICTED: probable LRR receptor-like serine/threonine-protein kinase At3g47570-like [Solanum tuberosum]
Pepper1.55ch02	140873662	G	G	7|7	C	4|4	CA02g13720	CA02g13720:CDS	CDS	PREDICTED: probable LRR receptor-like serine/threonine-protein kinase At3g47570-like [Solanum tuberosum]
Pepper1.55ch02	140873889	A	A	8|8	T	5|5	CA02g13720	CA02g13720:Intron	Intron	PREDICTED: probable LRR receptor-like serine/threonine-protein kinase At3g47570-like [Solanum tuberosum]
Pepper1.55ch02	140873910	T	C	7|7	T	6|6	CA02g13720	CA02g13720:Intron	Intron	PREDICTED: probable LRR receptor-like serine/threonine-protein kinase At3g47570-like [Solanum tuberosum]
Pepper1.55ch02	140874052	G	G	5|5	A	10|10	CA02g13720	CA02g13720:Intron	Intron	PREDICTED: probable LRR receptor-like serine/threonine-protein kinase At3g47570-like [Solanum tuberosum]
Pepper1.55ch02	140874447	A	A	4|4	G	4|4	CA02g13720	CA02g13720:Intron	Intron	PREDICTED: probable LRR receptor-like serine/threonine-protein kinase At3g47570-like [Solanum tuberosum]
Pepper1.55ch02	140874487	A	T	9|9	A	5|5	CA02g13720	CA02g13720:Intron	Intron	PREDICTED: probable LRR receptor-like serine/threonine-protein kinase At3g47570-like [Solanum tuberosum]
Pepper1.55ch02	140874506	T	T	7|7	C	5|5	CA02g13720	CA02g13720:Intron	Intron	PREDICTED: probable LRR receptor-like serine/threonine-protein kinase At3g47570-like [Solanum tuberosum]
Pepper1.55ch02	140875232	A	G	10|10	A	6|6	CA02g13720	CA02g13720:CDS	CDS	PREDICTED: probable LRR receptor-like serine/threonine-protein kinase At3g47570-like [Solanum tuberosum]
Pepper1.55ch02	140877575	T	T	7|7	C	6|6	CA02g13720	CA02g13720:Intron	Intron	PREDICTED: probable LRR receptor-like serine/threonine-protein kinase At3g47570-like [Solanum tuberosum]
Pepper1.55ch02	140877594	T	T	9|9	C	7|7	CA02g13720	CA02g13720:Intron	Intron	PREDICTED: probable LRR receptor-like serine/threonine-protein kinase At3g47570-like [Solanum tuberosum]
Pepper1.55ch02	140877912	G	G	6|6	A	6|6	CA02g13720	CA02g13720:CDS	CDS	PREDICTED: probable LRR receptor-like serine/threonine-protein kinase At3g47570-like [Solanum tuberosum]
Pepper1.55ch02	140877928	T	T	4|4	C	5|5	CA02g13720	CA02g13720:CDS	CDS	PREDICTED: probable LRR receptor-like serine/threonine-protein kinase At3g47570-like [Solanum tuberosum]
Pepper1.55ch02	140933282	G	G	7|7	C	5|5	CA02g13730	CA02g13730:CDS	CDS	PREDICTED: probable LRR receptor-like serine/threonine-protein kinase At3g47570-like [Solanum tuberosum]
Pepper1.55ch02	140933327	T	T	4|4	G	7|7	CA02g13730	CA02g13730:CDS	CDS	PREDICTED: probable LRR receptor-like serine/threonine-protein kinase At3g47570-like [Solanum tuberosum]
Pepper1.55ch02	140933662	T	T	3|3	G	3|3	CA02g13730	CA02g13730:CDS	CDS	PREDICTED: probable LRR receptor-like serine/threonine-protein kinase At3g47570-like [Solanum tuberosum]
Pepper1.55ch02	140933860	C	C	4|4	G	4|4	CA02g13730	CA02g13730:CDS	CDS	PREDICTED: probable LRR receptor-like serine/threonine-protein kinase At3g47570-like [Solanum tuberosum]
Pepper1.55ch02	140934430	A	A	8|8	G	3|3	CA02g13730	CA02g13730:CDS	CDS	PREDICTED: probable LRR receptor-like serine/threonine-protein kinase At3g47570-like [Solanum tuberosum]
Pepper1.55ch02	140934440	G	G	7|7	A	4|4	CA02g13730	CA02g13730:CDS	CDS	PREDICTED: probable LRR receptor-like serine/threonine-protein kinase At3g47570-like [Solanum tuberosum]
Pepper1.55ch02	140934463	A	A	3|3	G	4|4	CA02g13730	CA02g13730:CDS	CDS	PREDICTED: probable LRR receptor-like serine/threonine-protein kinase At3g47570-like [Solanum tuberosum]
Pepper1.55ch02	140934542	T	T	8|8	G	6|6	CA02g13730	CA02g13730:Intron	Intron	PREDICTED: probable LRR receptor-like serine/threonine-protein kinase At3g47570-like [Solanum tuberosum]
Pepper1.55ch02	140934587	A	A	10|10	G	4|4	CA02g13730	CA02g13730:Intron	Intron	PREDICTED: probable LRR receptor-like serine/threonine-protein kinase At3g47570-like [Solanum tuberosum]
Pepper1.55ch02	140934602	C	C	10|10	A	4|4	CA02g13730	CA02g13730:Intron	Intron	PREDICTED: probable LRR receptor-like serine/threonine-protein kinase At3g47570-like [Solanum tuberosum]
Pepper1.55ch02	140934810	G	G	4|4	A	4|4	CA02g13730	CA02g13730:CDS	CDS	PREDICTED: probable LRR receptor-like serine/threonine-protein kinase At3g47570-like [Solanum tuberosum]
Pepper1.55ch02	140934948	T	T	7|7	C	4|4	CA02g13730	CA02g13730:CDS	CDS	PREDICTED: probable LRR receptor-like serine/threonine-protein kinase At3g47570-like [Solanum tuberosum]
Pepper1.55ch02	140934996	G	G	6|6	A	3|3	CA02g13730	CA02g13730:CDS	CDS	PREDICTED: probable LRR receptor-like serine/threonine-protein kinase At3g47570-like [Solanum tuberosum]
Pepper1.55ch02	140935032	T	T	7|7	C	4|4	CA02g13730	CA02g13730:CDS	CDS	PREDICTED: probable LRR receptor-like serine/threonine-protein kinase At3g47570-like [Solanum tuberosum]
Pepper1.55ch02	140935259	C	C	3|3	A	6|6	CA02g13730	CA02g13730:CDS	CDS	PREDICTED: probable LRR receptor-like serine/threonine-protein kinase At3g47570-like [Solanum tuberosum]
Pepper1.55ch02	140935290	C	C	4|4	T	4|4	CA02g13730	CA02g13730:CDS	CDS	PREDICTED: probable LRR receptor-like serine/threonine-protein kinase At3g47570-like [Solanum tuberosum]
Pepper1.55ch02	140935294	A	A	4|4	T	4|4	CA02g13730	CA02g13730:CDS	CDS	PREDICTED: probable LRR receptor-like serine/threonine-protein kinase At3g47570-like [Solanum tuberosum]
Pepper1.55ch02	140935381	C	C	3|3	T	9|9	CA02g13730	CA02g13730:CDS	CDS	PREDICTED: probable LRR receptor-like serine/threonine-protein kinase At3g47570-like [Solanum tuberosum]
Pepper1.55ch02	140935510	A	A	6|6	C	6|6	CA02g13730	CA02g13730:CDS	CDS	PREDICTED: probable LRR receptor-like serine/threonine-protein kinase At3g47570-like [Solanum tuberosum]
Pepper1.55ch02	140935612	C	C	5|5	G	4|4	CA02g13730	CA02g13730:CDS	CDS	PREDICTED: probable LRR receptor-like serine/threonine-protein kinase At3g47570-like [Solanum tuberosum]
Pepper1.55ch02	140936058	C	C	6|6	G	7|7	CA02g13730	CA02g13730:CDS	CDS	PREDICTED: probable LRR receptor-like serine/threonine-protein kinase At3g47570-like [Solanum tuberosum]
Pepper1.55ch02	140936116	A	A	8|8	G	7|7	CA02g13730	CA02g13730:CDS	CDS	PREDICTED: probable LRR receptor-like serine/threonine-protein kinase At3g47570-like [Solanum tuberosum]
Pepper1.55ch02	140936176	A	A	7|7	C	5|5	CA02g13730	CA02g13730:CDS	CDS	PREDICTED: probable LRR receptor-like serine/threonine-protein kinase At3g47570-like [Solanum tuberosum]
Pepper1.55ch02	140936315	G	G	8|8	A	5|5	CA02g13730	CA02g13730:CDS	CDS	PREDICTED: probable LRR receptor-like serine/threonine-protein kinase At3g47570-like [Solanum tuberosum]
Pepper1.55ch02	140936394	G	G	8|8	A	6|6	CA02g13730	CA02g13730:CDS	CDS	PREDICTED: probable LRR receptor-like serine/threonine-protein kinase At3g47570-like [Solanum tuberosum]
Pepper1.55ch02	140936423	A	A	7|7	C	5|5	CA02g13730	CA02g13730:CDS	CDS	PREDICTED: probable LRR receptor-like serine/threonine-protein kinase At3g47570-like [Solanum tuberosum]
Pepper1.55ch02	140936744	T	T	5|5	C	5|5	CA02g13730	CA02g13730:Intron	Intron	PREDICTED: probable LRR receptor-like serine/threonine-protein kinase At3g47570-like [Solanum tuberosum]
Pepper1.55ch02	140936851	A	A	5|5	G	5|5	CA02g13730	CA02g13730:Intron	Intron	PREDICTED: probable LRR receptor-like serine/threonine-protein kinase At3g47570-like [Solanum tuberosum]
Pepper1.55ch02	140936891	G	G	4|4	A	4|4	CA02g13730	CA02g13730:Intron	Intron	PREDICTED: probable LRR receptor-like serine/threonine-protein kinase At3g47570-like [Solanum tuberosum]
Pepper1.55ch02	140937116	A	A	7|7	C	8|8	CA02g13730	CA02g13730:CDS	CDS	PREDICTED: probable LRR receptor-like serine/threonine-protein kinase At3g47570-like [Solanum tuberosum]
Pepper1.55ch02	140945252	G	G	3|3	A	6|6	CA02g13740	CA02g13740:CDS	CDS	PREDICTED: LRR receptor-like serine/threonine-protein kinase GSO2-like [Solanum tuberosum]
Pepper1.55ch02	140945476	A	A	4|4	G	3|3	CA02g13740	CA02g13740:CDS	CDS	PREDICTED: LRR receptor-like serine/threonine-protein kinase GSO2-like [Solanum tuberosum]
Pepper1.55ch02	140945599	G	G	4|4	C	4|4	CA02g13740	CA02g13740:CDS	CDS	PREDICTED: LRR receptor-like serine/threonine-protein kinase GSO2-like [Solanum tuberosum]
Pepper1.55ch02	140945809	A	A	3|3	G	7|7	CA02g13740	CA02g13740:CDS	CDS	PREDICTED: LRR receptor-like serine/threonine-protein kinase GSO2-like [Solanum tuberosum]
Pepper1.55ch02	140945952	A	A	7|7	G	4|4	CA02g13740	CA02g13740:CDS	CDS	PREDICTED: LRR receptor-like serine/threonine-protein kinase GSO2-like [Solanum tuberosum]
Pepper1.55ch02	140946079	A	A	3|3	T	3|3	CA02g13740	CA02g13740:CDS	CDS	PREDICTED: LRR receptor-like serine/threonine-protein kinase GSO2-like [Solanum tuberosum]
Pepper1.55ch02	140946145	T	T	4|4	G	3|3	CA02g13740	CA02g13740:CDS	CDS	PREDICTED: LRR receptor-like serine/threonine-protein kinase GSO2-like [Solanum tuberosum]
Pepper1.55ch02	140946164	G	G	6|6	A	3|3	CA02g13740	CA02g13740:CDS	CDS	PREDICTED: LRR receptor-like serine/threonine-protein kinase GSO2-like [Solanum tuberosum]
Pepper1.55ch02	140946258	T	T	3|3	G	5|5	CA02g13740	CA02g13740:CDS	CDS	PREDICTED: LRR receptor-like serine/threonine-protein kinase GSO2-like [Solanum tuberosum]
Pepper1.55ch02	140946473	A	A	4|4	T	3|3	CA02g13740	CA02g13740:CDS	CDS	PREDICTED: LRR receptor-like serine/threonine-protein kinase GSO2-like [Solanum tuberosum]
Pepper1.55ch02	140946497	C	C	4|4	G	3|3	CA02g13740	CA02g13740:CDS	CDS	PREDICTED: LRR receptor-like serine/threonine-protein kinase GSO2-like [Solanum tuberosum]
Pepper1.55ch02	140946605	C	C	7|7	A	7|7	CA02g13740	CA02g13740:CDS	CDS	PREDICTED: LRR receptor-like serine/threonine-protein kinase GSO2-like [Solanum tuberosum]
Pepper1.55ch02	140946642	T	T	10|10	A	6|6	CA02g13740	CA02g13740:Intron	Intron	PREDICTED: LRR receptor-like serine/threonine-protein kinase GSO2-like [Solanum tuberosum]
Pepper1.55ch02	140946673	G	G	9|9	T	6|6	CA02g13740	CA02g13740:Intron	Intron	PREDICTED: LRR receptor-like serine/threonine-protein kinase GSO2-like [Solanum tuberosum]
Pepper1.55ch02	140946764	A	A	5|5	G	4|4	CA02g13740	CA02g13740:CDS	CDS	PREDICTED: LRR receptor-like serine/threonine-protein kinase GSO2-like [Solanum tuberosum]
Pepper1.55ch02	140946826	A	A	6|6	T	3|3	CA02g13740	CA02g13740:CDS	CDS	PREDICTED: LRR receptor-like serine/threonine-protein kinase GSO2-like [Solanum tuberosum]
Pepper1.55ch02	140946858	A	A	4|4	G	3|3	CA02g13740	CA02g13740:CDS	CDS	PREDICTED: LRR receptor-like serine/threonine-protein kinase GSO2-like [Solanum tuberosum]
Pepper1.55ch02	140947052	A	A	6|6	T	6|6	CA02g13740	CA02g13740:CDS	CDS	PREDICTED: LRR receptor-like serine/threonine-protein kinase GSO2-like [Solanum tuberosum]
Pepper1.55ch02	140947237	A	A	3|3	G	4|4	CA02g13740	CA02g13740:CDS	CDS	PREDICTED: LRR receptor-like serine/threonine-protein kinase GSO2-like [Solanum tuberosum]
Pepper1.55ch02	140947528	A	A	4|4	G	6|6	CA02g13740	CA02g13740:CDS	CDS	PREDICTED: LRR receptor-like serine/threonine-protein kinase GSO2-like [Solanum tuberosum]
Pepper1.55ch02	140947876	T	T	5|5	C	6|6	CA02g13740	CA02g13740:CDS	CDS	PREDICTED: LRR receptor-like serine/threonine-protein kinase GSO2-like [Solanum tuberosum]
Pepper1.55ch02	140947908	T	T	6|6	C	6|6	CA02g13740	CA02g13740:CDS	CDS	PREDICTED: LRR receptor-like serine/threonine-protein kinase GSO2-like [Solanum tuberosum]
Pepper1.55ch02	140947926	G	G	6|6	A	4|4	CA02g13740	CA02g13740:CDS	CDS	PREDICTED: LRR receptor-like serine/threonine-protein kinase GSO2-like [Solanum tuberosum]
Pepper1.55ch02	140948287	G	G	11|11	C	3|3	CA02g13740	CA02g13740:CDS	CDS	PREDICTED: LRR receptor-like serine/threonine-protein kinase GSO2-like [Solanum tuberosum]
Pepper1.55ch02	140948430	T	T	7|7	G	5|5	CA02g13740	CA02g13740:CDS	CDS	PREDICTED: LRR receptor-like serine/threonine-protein kinase GSO2-like [Solanum tuberosum]
Pepper1.55ch02	140948538	C	C	3|3	T	4|4	CA02g13740	CA02g13740:CDS	CDS	PREDICTED: LRR receptor-like serine/threonine-protein kinase GSO2-like [Solanum tuberosum]
Pepper1.55ch02	140948682	T	T	6|6	C	7|7	CA02g13740	CA02g13740:CDS	CDS	PREDICTED: LRR receptor-like serine/threonine-protein kinase GSO2-like [Solanum tuberosum]
Pepper1.55ch02	140948985	G	G	3|3	T	3|3	CA02g13740	CA02g13740:CDS	CDS	PREDICTED: LRR receptor-like serine/threonine-protein kinase GSO2-like [Solanum tuberosum]
Pepper1.55ch02	140950804	A	A	10|10	G	10|10	CA02g13750	CA02g13750:CDS	CDS	PREDICTED: probable LRR receptor-like serine/threonine-protein kinase At3g47570-like [Solanum tuberosum]
Pepper1.55ch02	140950866	T	T	14|14	C	5|5	CA02g13750	CA02g13750:CDS	CDS	PREDICTED: probable LRR receptor-like serine/threonine-protein kinase At3g47570-like [Solanum tuberosum]
Pepper1.55ch02	140951717	A	A	3|3	G	3|3	CA02g13750	CA02g13750:CDS	CDS	PREDICTED: probable LRR receptor-like serine/threonine-protein kinase At3g47570-like [Solanum tuberosum]
Pepper1.55ch02	140952037	A	A	4|4	G	6|6	CA02g13750	CA02g13750:Intron	Intron	PREDICTED: probable LRR receptor-like serine/threonine-protein kinase At3g47570-like [Solanum tuberosum]
Pepper1.55ch02	140952156	G	G	3|3	C	6|6	CA02g13750	CA02g13750:CDS	CDS	PREDICTED: probable LRR receptor-like serine/threonine-protein kinase At3g47570-like [Solanum tuberosum]
Pepper1.55ch02	140952400	C	C	9|9	T	7|7	CA02g13750	CA02g13750:CDS	CDS	PREDICTED: probable LRR receptor-like serine/threonine-protein kinase At3g47570-like [Solanum tuberosum]
Pepper1.55ch02	140952442	T	T	10|10	A	4|4	CA02g13750	CA02g13750:CDS	CDS	PREDICTED: probable LRR receptor-like serine/threonine-protein kinase At3g47570-like [Solanum tuberosum]
Pepper1.55ch02	140952542	A	A	11|11	G	3|3	CA02g13750	CA02g13750:CDS	CDS	PREDICTED: probable LRR receptor-like serine/threonine-protein kinase At3g47570-like [Solanum tuberosum]
Pepper1.55ch02	140952866	C	C	6|6	G	5|5	CA02g13750	CA02g13750:CDS	CDS	PREDICTED: probable LRR receptor-like serine/threonine-protein kinase At3g47570-like [Solanum tuberosum]
Pepper1.55ch02	140953024	C	C	4|4	A	8|8	CA02g13750	CA02g13750:CDS	CDS	PREDICTED: probable LRR receptor-like serine/threonine-protein kinase At3g47570-like [Solanum tuberosum]
Pepper1.55ch02	140953042	G	G	6|6	A	5|5	CA02g13750	CA02g13750:CDS	CDS	PREDICTED: probable LRR receptor-like serine/threonine-protein kinase At3g47570-like [Solanum tuberosum]
Pepper1.55ch02	140953271	G	G	4|4	T	6|6	CA02g13750	CA02g13750:CDS	CDS	PREDICTED: probable LRR receptor-like serine/threonine-protein kinase At3g47570-like [Solanum tuberosum]
Pepper1.55ch02	140953487	G	G	3|3	C	5|5	CA02g13750	CA02g13750:CDS	CDS	PREDICTED: probable LRR receptor-like serine/threonine-protein kinase At3g47570-like [Solanum tuberosum]
Pepper1.55ch02	140953617	C	C	4|4	G	6|6	CA02g13750	CA02g13750:CDS	CDS	PREDICTED: probable LRR receptor-like serine/threonine-protein kinase At3g47570-like [Solanum tuberosum]
Pepper1.55ch02	140953638	C	C	4|4	T	6|6	CA02g13750	CA02g13750:CDS	CDS	PREDICTED: probable LRR receptor-like serine/threonine-protein kinase At3g47570-like [Solanum tuberosum]
Pepper1.55ch02	140954148	T	T	7|7	G	3|3	CA02g13750	CA02g13750:Intron	Intron	PREDICTED: probable LRR receptor-like serine/threonine-protein kinase At3g47570-like [Solanum tuberosum]
Pepper1.55ch02	140954368	A	A	4|4	G	7|7	CA02g13750	CA02g13750:CDS	CDS	PREDICTED: probable LRR receptor-like serine/threonine-protein kinase At3g47570-like [Solanum tuberosum]
Pepper1.55ch02	140954485	G	G	8|8	A	9|9	CA02g13750	CA02g13750:CDS	CDS	PREDICTED: probable LRR receptor-like serine/threonine-protein kinase At3g47570-like [Solanum tuberosum]
Pepper1.55ch02	144931578	T	T	5|5	C	7|7	CA02g15510	CA02g15510:CDS	CDS	Leucine-rich repeat receptor-like protein kinase (Fragment)
Pepper1.55ch02	144931836	G	G	3|3	A	7|7	CA02g15510	CA02g15510:CDS	CDS	Leucine-rich repeat receptor-like protein kinase (Fragment)
Pepper1.55ch02	144932030	G	A	8|8	G	7|7	CA02g15510	CA02g15510:CDS	CDS	Leucine-rich repeat receptor-like protein kinase (Fragment)
Pepper1.55ch02	144932172	G	A	6|6	G	4|4	CA02g15510	CA02g15510:CDS	CDS	Leucine-rich repeat receptor-like protein kinase (Fragment)
Pepper1.55ch02	144932974	A	G	4|4	A	4|4	CA02g15510	CA02g15510:CDS	CDS	Leucine-rich repeat receptor-like protein kinase (Fragment)
Pepper1.55ch02	144932976	T	T	4|4	A	4|4	CA02g15510	CA02g15510:CDS	CDS	Leucine-rich repeat receptor-like protein kinase (Fragment)
Pepper1.55ch02	144932998	T	T	4|4	C	4|4	CA02g15510	CA02g15510:CDS	CDS	Leucine-rich repeat receptor-like protein kinase (Fragment)
Pepper1.55ch02	144933171	T	T	6|6	C	10|10	CA02g15510	CA02g15510:CDS	CDS	Leucine-rich repeat receptor-like protein kinase (Fragment)
Pepper1.55ch02	144933567	A	A	5|5	T	6|6	CA02g15510	CA02g15510:CDS	CDS	Leucine-rich repeat receptor-like protein kinase (Fragment)
Pepper1.55ch02	144933622	C	C	8|8	A	7|7	CA02g15510	CA02g15510:CDS	CDS	Leucine-rich repeat receptor-like protein kinase (Fragment)
Pepper1.55ch02	144934142	T	G	7|7	T	3|3	CA02g15510	CA02g15510:Intron	Intron	Leucine-rich repeat receptor-like protein kinase (Fragment)
Pepper1.55ch02	144934265	A	A	4|4	G	3|3	CA02g15510	CA02g15510:Intron	Intron	Leucine-rich repeat receptor-like protein kinase (Fragment)
Pepper1.55ch02	144934314	T	T	3|3	G	5|5	CA02g15510	CA02g15510:Intron	Intron	Leucine-rich repeat receptor-like protein kinase (Fragment)
Pepper1.55ch02	144934378	C	C	6|6	T	4|4	CA02g15510	CA02g15510:Intron	Intron	Leucine-rich repeat receptor-like protein kinase (Fragment)
Pepper1.55ch02	144934379	A	G	6|6	A	4|4	CA02g15510	CA02g15510:Intron	Intron	Leucine-rich repeat receptor-like protein kinase (Fragment)
Pepper1.55ch02	144934835	T	T	10|10	G	5|5	CA02g15510	CA02g15510:CDS	CDS	Leucine-rich repeat receptor-like protein kinase (Fragment)
Pepper1.55ch02	144934912	A	A	6|6	C	3|3	CA02g15510	CA02g15510:CDS	CDS	Leucine-rich repeat receptor-like protein kinase (Fragment)
Pepper1.55ch02	147324952	G	G	5|5	C	13|13	CA02g16690	CA02g16690:Intron	Intron	PREDICTED: putative F-box/LRR-repeat protein At3g18150-like [Vitis vinifera]
Pepper1.55ch02	147334682	A	A	5|5	G	36|36	CA02g16700	CA02g16700:CDS	CDS	PREDICTED: putative F-box/LRR-repeat protein At3g18150-like [Vitis vinifera]
Pepper1.55ch02	147335292	T	T	7|7	C	37|40	CA02g16700	CA02g16700:CDS	CDS	PREDICTED: putative F-box/LRR-repeat protein At3g18150-like [Vitis vinifera]
Pepper1.55ch02	147335443	C	C	6|6	G	33|33	CA02g16700	CA02g16700:CDS	CDS	PREDICTED: putative F-box/LRR-repeat protein At3g18150-like [Vitis vinifera]
Pepper1.55ch02	147335495	T	T	9|9	G	47|47	CA02g16700	CA02g16700:CDS	CDS	PREDICTED: putative F-box/LRR-repeat protein At3g18150-like [Vitis vinifera]
Pepper1.55ch02	147335572	A	A	7|7	G	44|44	CA02g16700	CA02g16700:CDS	CDS	PREDICTED: putative F-box/LRR-repeat protein At3g18150-like [Vitis vinifera]
Pepper1.55ch02	147339454	C	C	6|6	T	28|28	CA02g16710	CA02g16710:Intron	Intron	PREDICTED: putative F-box/LRR-repeat protein At3g18150-like [Solanum tuberosum]
Pepper1.55ch02	147339776	G	G	3|3	C	34|34	CA02g16710	CA02g16710:CDS	CDS	PREDICTED: putative F-box/LRR-repeat protein At3g18150-like [Solanum tuberosum]
Pepper1.55ch02	147339806	C	C	5|5	G	36|36	CA02g16710	CA02g16710:CDS	CDS	PREDICTED: putative F-box/LRR-repeat protein At3g18150-like [Solanum tuberosum]
Pepper1.55ch02	147339956	C	C	4|4	G	40|40	CA02g16710	CA02g16710:CDS	CDS	PREDICTED: putative F-box/LRR-repeat protein At3g18150-like [Solanum tuberosum]
Pepper1.55ch02	147345620	G	A	10|10	G	21|21	CA02g16720	CA02g16720:CDS	CDS	PREDICTED: putative F-box/LRR-repeat protein At3g18150-like [Vitis vinifera]
Pepper1.55ch02	147345642	A	A	10|10	G	19|21	CA02g16720	CA02g16720:CDS	CDS	PREDICTED: putative F-box/LRR-repeat protein At3g18150-like [Vitis vinifera]
Pepper1.55ch02	147345678	A	A	10|10	G	20|20	CA02g16720	CA02g16720:CDS	CDS	PREDICTED: putative F-box/LRR-repeat protein At3g18150-like [Vitis vinifera]
Pepper1.55ch02	147345754	T	T	4|4	A	12|13	CA02g16720	CA02g16720:CDS	CDS	PREDICTED: putative F-box/LRR-repeat protein At3g18150-like [Vitis vinifera]
Pepper1.55ch02	147345806	G	G	8|8	C	8|8	CA02g16720	CA02g16720:CDS	CDS	PREDICTED: putative F-box/LRR-repeat protein At3g18150-like [Vitis vinifera]
Pepper1.55ch02	147345812	A	A	7|7	C	6|6	CA02g16720	CA02g16720:CDS	CDS	PREDICTED: putative F-box/LRR-repeat protein At3g18150-like [Vitis vinifera]
Pepper1.55ch02	147345941	T	T	7|7	C	20|20	CA02g16720	CA02g16720:CDS	CDS	PREDICTED: putative F-box/LRR-repeat protein At3g18150-like [Vitis vinifera]
Pepper1.55ch02	147345943	G	G	6|6	A	18|20	CA02g16720	CA02g16720:CDS	CDS	PREDICTED: putative F-box/LRR-repeat protein At3g18150-like [Vitis vinifera]
Pepper1.55ch02	147345973	G	G	6|6	T	15|16	CA02g16720	CA02g16720:CDS	CDS	PREDICTED: putative F-box/LRR-repeat protein At3g18150-like [Vitis vinifera]
Pepper1.55ch02	147502375	G	G	8|8	T	3|3	CA02g16740	CA02g16740:CDS	CDS	PREDICTED: putative F-box/LRR-repeat protein At3g18150-like [Vitis vinifera]
Pepper1.55ch02	147502397	T	T	10|10	C	5|5	CA02g16740	CA02g16740:CDS	CDS	PREDICTED: putative F-box/LRR-repeat protein At3g18150-like [Vitis vinifera]
Pepper1.55ch02	147502407	G	G	8|8	A	3|3	CA02g16740	CA02g16740:CDS	CDS	PREDICTED: putative F-box/LRR-repeat protein At3g18150-like [Vitis vinifera]
Pepper1.55ch02	147502423	C	C	9|9	T	3|3	CA02g16740	CA02g16740:CDS	CDS	PREDICTED: putative F-box/LRR-repeat protein At3g18150-like [Vitis vinifera]
Pepper1.55ch02	147502747	T	T	13|13	C	4|4	CA02g16740	CA02g16740:CDS	CDS	PREDICTED: putative F-box/LRR-repeat protein At3g18150-like [Vitis vinifera]
Pepper1.55ch02	147502872	C	G	10|10	C	3|3	CA02g16740	CA02g16740:CDS	CDS	PREDICTED: putative F-box/LRR-repeat protein At3g18150-like [Vitis vinifera]
Pepper1.55ch02	152907727	T	T	3|3	C	3|3	CA02g19460	CA02g19460:CDS	CDS	PREDICTED: F-box/FBD/LRR-repeat protein At1g13570-like [Solanum tuberosum]
Pepper1.55ch02	152908000	A	A	4|4	T	7|7	CA02g19460	CA02g19460:Intron	Intron	PREDICTED: F-box/FBD/LRR-repeat protein At1g13570-like [Solanum tuberosum]
Pepper1.55ch02	152908061	A	A	9|9	G	8|8	CA02g19460	CA02g19460:CDS	CDS	PREDICTED: F-box/FBD/LRR-repeat protein At1g13570-like [Solanum tuberosum]
Pepper1.55ch02	152908087	A	A	8|8	C	6|6	CA02g19460	CA02g19460:CDS	CDS	PREDICTED: F-box/FBD/LRR-repeat protein At1g13570-like [Solanum tuberosum]
Pepper1.55ch02	152908129	A	A	8|8	C	8|8	CA02g19460	CA02g19460:CDS	CDS	PREDICTED: F-box/FBD/LRR-repeat protein At1g13570-like [Solanum tuberosum]
Pepper1.55ch02	152908220	A	A	4|4	T	6|6	CA02g19460	CA02g19460:Intron	Intron	PREDICTED: F-box/FBD/LRR-repeat protein At1g13570-like [Solanum tuberosum]
Pepper1.55ch02	152908384	A	A	7|7	G	3|3	CA02g19460	CA02g19460:CDS	CDS	PREDICTED: F-box/FBD/LRR-repeat protein At1g13570-like [Solanum tuberosum]
Pepper1.55ch02	152908432	T	T	6|6	C	3|3	CA02g19460	CA02g19460:CDS	CDS	PREDICTED: F-box/FBD/LRR-repeat protein At1g13570-like [Solanum tuberosum]
Pepper1.55ch02	152908466	C	C	5|5	G	3|3	CA02g19460	CA02g19460:CDS	CDS	PREDICTED: F-box/FBD/LRR-repeat protein At1g13570-like [Solanum tuberosum]
Pepper1.55ch02	152908534	T	T	5|5	A	3|3	CA02g19460	CA02g19460:CDS	CDS	PREDICTED: F-box/FBD/LRR-repeat protein At1g13570-like [Solanum tuberosum]
Pepper1.55ch02	152908579	T	T	8|8	A	7|7	CA02g19460	CA02g19460:CDS	CDS	PREDICTED: F-box/FBD/LRR-repeat protein At1g13570-like [Solanum tuberosum]
Pepper1.55ch02	152909018	T	T	10|10	C	6|6	CA02g19460	CA02g19460:CDS	CDS	PREDICTED: F-box/FBD/LRR-repeat protein At1g13570-like [Solanum tuberosum]
Pepper1.55ch02	152909110	C	C	5|5	A	4|4	CA02g19460	CA02g19460:Intron	Intron	PREDICTED: F-box/FBD/LRR-repeat protein At1g13570-like [Solanum tuberosum]
Pepper1.55ch02	152909162	C	C	11|11	T	3|3	CA02g19460	CA02g19460:Intron	Intron	PREDICTED: F-box/FBD/LRR-repeat protein At1g13570-like [Solanum tuberosum]
Pepper1.55ch02	155463566	T	T	12|12	A	5|5	CA02g21230	CA02g21230:CDS	CDS	Leucine-rich repeat-containing protein%2C putative
Pepper1.55ch02	155463588	G	G	17|17	T	4|4	CA02g21230	CA02g21230:CDS	CDS	Leucine-rich repeat-containing protein%2C putative
Pepper1.55ch02	155463597	T	T	17|17	C	4|4	CA02g21230	CA02g21230:CDS	CDS	Leucine-rich repeat-containing protein%2C putative
Pepper1.55ch02	155463692	T	T	17|17	C	3|3	CA02g21230	CA02g21230:CDS	CDS	Leucine-rich repeat-containing protein%2C putative
Pepper1.55ch02	155464037	T	T	7|7	A	10|10	CA02g21230	CA02g21230:CDS	CDS	Leucine-rich repeat-containing protein%2C putative
Pepper1.55ch02	155464085	C	C	10|10	G	10|10	CA02g21230	CA02g21230:CDS	CDS	Leucine-rich repeat-containing protein%2C putative
Pepper1.55ch02	155464474	G	G	14|14	A	13|13	CA02g21230	CA02g21230:CDS	CDS	Leucine-rich repeat-containing protein%2C putative
Pepper1.55ch02	155464555	T	T	10|10	C	16|16	CA02g21230	CA02g21230:CDS	CDS	Leucine-rich repeat-containing protein%2C putative
Pepper1.55ch02	155464706	G	G	14|14	A	15|15	CA02g21230	CA02g21230:CDS	CDS	Leucine-rich repeat-containing protein%2C putative
Pepper1.55ch02	155464744	G	G	15|15	A	13|13	CA02g21230	CA02g21230:CDS	CDS	Leucine-rich repeat-containing protein%2C putative
Pepper1.55ch02	155464820	G	G	11|11	A	9|9	CA02g21230	CA02g21230:CDS	CDS	Leucine-rich repeat-containing protein%2C putative
Pepper1.55ch02	155464822	C	C	11|11	T	9|9	CA02g21230	CA02g21230:CDS	CDS	Leucine-rich repeat-containing protein%2C putative
Pepper1.55ch02	155465168	C	C	16|16	G	15|15	CA02g21230	CA02g21230:CDS	CDS	Leucine-rich repeat-containing protein%2C putative
Pepper1.55ch02	155465259	C	C	15|15	A	9|10	CA02g21230	CA02g21230:CDS	CDS	Leucine-rich repeat-containing protein%2C putative
Pepper1.55ch02	155465260	C	C	15|15	A	9|10	CA02g21230	CA02g21230:CDS	CDS	Leucine-rich repeat-containing protein%2C putative
Pepper1.55ch02	155465296	T	T	13|13	G	10|11	CA02g21230	CA02g21230:CDS	CDS	Leucine-rich repeat-containing protein%2C putative
Pepper1.55ch02	155465462	G	G	10|10	A	9|10	CA02g21230	CA02g21230:CDS	CDS	Leucine-rich repeat-containing protein%2C putative
Pepper1.55ch02	155465489	A	A	15|15	G	9|10	CA02g21230	CA02g21230:CDS	CDS	Leucine-rich repeat-containing protein%2C putative
Pepper1.55ch02	155465639	T	T	21|21	C	8|8	CA02g21230	CA02g21230:CDS	CDS	Leucine-rich repeat-containing protein%2C putative
Pepper1.55ch02	155465964	G	G	12|12	T	18|18	CA02g21230	CA02g21230:CDS	CDS	Leucine-rich repeat-containing protein%2C putative
Pepper1.55ch02	155465989	T	T	12|12	C	15|15	CA02g21230	CA02g21230:CDS	CDS	Leucine-rich repeat-containing protein%2C putative
Pepper1.55ch02	155466147	T	T	5|5	C	14|14	CA02g21230	CA02g21230:CDS	CDS	Leucine-rich repeat-containing protein%2C putative
Pepper1.55ch02	155466187	C	C	4|4	T	9|9	CA02g21230	CA02g21230:CDS	CDS	Leucine-rich repeat-containing protein%2C putative
Pepper1.55ch02	155466247	G	G	14|14	A	9|9	CA02g21230	CA02g21230:CDS	CDS	Leucine-rich repeat-containing protein%2C putative
Pepper1.55ch02	155466279	T	T	19|19	C	9|9	CA02g21230	CA02g21230:CDS	CDS	Leucine-rich repeat-containing protein%2C putative
Pepper1.55ch02	162455969	C	C	4|4	A	10|10	CA02g25340	CA02g25340:CDS	CDS	PREDICTED: F-box/LRR-repeat protein At5g02910-like isoform X1 [Solanum tuberosum]
Pepper1.55ch02	162456121	T	T	10|10	C	5|5	CA02g25340	CA02g25340:CDS	CDS	PREDICTED: F-box/LRR-repeat protein At5g02910-like isoform X1 [Solanum tuberosum]
Pepper1.55ch02	162456490	A	A	8|8	G	3|3	CA02g25340	CA02g25340:CDS	CDS	PREDICTED: F-box/LRR-repeat protein At5g02910-like isoform X1 [Solanum tuberosum]
Pepper1.55ch02	162456731	A	A	3|3	G	10|10	CA02g25340	CA02g25340:CDS	CDS	PREDICTED: F-box/LRR-repeat protein At5g02910-like isoform X1 [Solanum tuberosum]
Pepper1.55ch02	162456747	T	T	3|3	A	10|10	CA02g25340	CA02g25340:CDS	CDS	PREDICTED: F-box/LRR-repeat protein At5g02910-like isoform X1 [Solanum tuberosum]
Pepper1.55ch02	162456793	G	G	3|3	A	9|9	CA02g25340	CA02g25340:CDS	CDS	PREDICTED: F-box/LRR-repeat protein At5g02910-like isoform X1 [Solanum tuberosum]
Pepper1.55ch02	162456835	C	C	4|4	T	8|8	CA02g25340	CA02g25340:CDS	CDS	PREDICTED: F-box/LRR-repeat protein At5g02910-like isoform X1 [Solanum tuberosum]
Pepper1.55ch02	162456894	C	C	4|4	T	4|4	CA02g25340	CA02g25340:CDS	CDS	PREDICTED: F-box/LRR-repeat protein At5g02910-like isoform X1 [Solanum tuberosum]
Pepper1.55ch02	162456906	T	T	4|4	A	3|3	CA02g25340	CA02g25340:CDS	CDS	PREDICTED: F-box/LRR-repeat protein At5g02910-like isoform X1 [Solanum tuberosum]
Pepper1.55ch02	169305532	A	A	8|8	C	5|5	CA02g30020	CA02g30020:CDS	CDS	F-box/LRR-repeat protein%2C putative
Pepper1.55ch02	169305954	G	G	4|4	C	3|3	CA02g30020	CA02g30020:CDS	CDS	F-box/LRR-repeat protein%2C putative
Pepper1.55ch02	170162916	G	G	6|6	A	7|7	CA02g30660	CA02g30660:CDS	CDS	Leucine-rich repeat protein%2C putative
Pepper1.55ch02	170162960	C	C	3|3	T	5|5	CA02g30660	CA02g30660:CDS	CDS	Leucine-rich repeat protein%2C putative
Pepper1.55ch02	170163072	T	T	3|3	C	7|7	CA02g30660	CA02g30660:CDS	CDS	Leucine-rich repeat protein%2C putative
Pepper1.55ch02	170163599	G	G	4|4	A	3|3	CA02g30660	CA02g30660:CDS	CDS	Leucine-rich repeat protein%2C putative
Pepper1.55ch02	170164793	G	G	5|5	T	5|5	CA02g30660	CA02g30660:Intron	Intron	Leucine-rich repeat protein%2C putative
Pepper1.55ch02	170164807	T	T	5|5	G	5|5	CA02g30660	CA02g30660:Intron	Intron	Leucine-rich repeat protein%2C putative
Pepper1.55ch02	170164822	C	C	5|5	A	5|5	CA02g30660	CA02g30660:Intron	Intron	Leucine-rich repeat protein%2C putative
Pepper1.55ch02	170164949	G	G	4|4	A	8|8	CA02g30660	CA02g30660:Intron	Intron	Leucine-rich repeat protein%2C putative
Pepper1.55ch02	170164957	G	G	6|6	A	9|9	CA02g30660	CA02g30660:Intron	Intron	Leucine-rich repeat protein%2C putative
Pepper1.55ch02	170165059	A	A	11|11	G	6|6	CA02g30660	CA02g30660:CDS	CDS	Leucine-rich repeat protein%2C putative
Pepper1.55ch02	170165096	A	A	9|9	T	7|7	CA02g30660	CA02g30660:CDS	CDS	Leucine-rich repeat protein%2C putative
Pepper1.55ch02	170165835	A	A	3|3	G	6|6	CA02g30660	CA02g30660:Intron	Intron	Leucine-rich repeat protein%2C putative
Pepper1.55ch02	170165843	T	T	3|3	C	4|4	CA02g30660	CA02g30660:Intron	Intron	Leucine-rich repeat protein%2C putative
Pepper1.55ch02	170165922	C	C	3|3	T	6|6	CA02g30660	CA02g30660:CDS	CDS	Leucine-rich repeat protein%2C putative
Pepper1.55ch03	215222	T	T	5|5	C	4|4	CA03g00200	CA03g00200:CDS	CDS	Tir-nbs-lrr resistance protein (Fragment)
Pepper1.55ch03	215499	T	T	5|5	G	6|6	CA03g00200	CA03g00200:CDS	CDS	Tir-nbs-lrr resistance protein (Fragment)
Pepper1.55ch03	215548	A	A	5|5	G	7|7	CA03g00200	CA03g00200:CDS	CDS	Tir-nbs-lrr resistance protein (Fragment)
Pepper1.55ch03	215638	C	C	6|6	T	8|8	CA03g00200	CA03g00200:CDS	CDS	Tir-nbs-lrr resistance protein (Fragment)
Pepper1.55ch03	215680	T	T	8|8	A	7|7	CA03g00200	CA03g00200:CDS	CDS	Tir-nbs-lrr resistance protein (Fragment)
Pepper1.55ch03	215741	C	C	11|11	T	9|9	CA03g00200	CA03g00200:CDS	CDS	Tir-nbs-lrr resistance protein (Fragment)
Pepper1.55ch03	215871	C	C	6|6	A	8|8	CA03g00200	CA03g00200:CDS	CDS	Tir-nbs-lrr resistance protein (Fragment)
Pepper1.55ch03	215893	G	G	5|5	T	3|3	CA03g00200	CA03g00200:CDS	CDS	Tir-nbs-lrr resistance protein (Fragment)
Pepper1.55ch03	215894	C	C	5|5	T	3|3	CA03g00200	CA03g00200:CDS	CDS	Tir-nbs-lrr resistance protein (Fragment)
Pepper1.55ch03	216126	G	G	5|5	C	7|7	CA03g00200	CA03g00200:Intron	Intron	Tir-nbs-lrr resistance protein (Fragment)
Pepper1.55ch03	217349	C	C	9|9	T	4|4	CA03g00200	CA03g00200:CDS	CDS	Tir-nbs-lrr resistance protein (Fragment)
Pepper1.55ch03	217524	G	G	7|7	A	3|3	CA03g00200	CA03g00200:CDS	CDS	Tir-nbs-lrr resistance protein (Fragment)
Pepper1.55ch03	217644	A	A	5|5	T	3|3	CA03g00200	CA03g00200:CDS	CDS	Tir-nbs-lrr resistance protein (Fragment)
Pepper1.55ch03	217755	A	A	4|4	G	5|5	CA03g00200	CA03g00200:CDS	CDS	Tir-nbs-lrr resistance protein (Fragment)
Pepper1.55ch03	217967	G	A	8|8	G	3|3	CA03g00200	CA03g00200:CDS	CDS	Tir-nbs-lrr resistance protein (Fragment)
Pepper1.55ch03	218391	C	C	8|8	T	6|6	CA03g00200	CA03g00200:CDS	CDS	Tir-nbs-lrr resistance protein (Fragment)
Pepper1.55ch03	218420	C	G	7|7	C	5|5	CA03g00200	CA03g00200:CDS	CDS	Tir-nbs-lrr resistance protein (Fragment)
Pepper1.55ch03	218532	G	G	5|5	T	5|5	CA03g00200	CA03g00200:CDS	CDS	Tir-nbs-lrr resistance protein (Fragment)
Pepper1.55ch03	218567	A	A	6|6	G	5|5	CA03g00200	CA03g00200:CDS	CDS	Tir-nbs-lrr resistance protein (Fragment)
Pepper1.55ch03	218568	T	G	6|6	T	5|5	CA03g00200	CA03g00200:CDS	CDS	Tir-nbs-lrr resistance protein (Fragment)
Pepper1.55ch03	273996	A	A	4|4	G	8|8	CA03g00250	CA03g00250:Intron	Intron	Tir-nbs-lrr resistance protein (Fragment)
Pepper1.55ch03	274051	C	C	4|4	T	5|5	CA03g00250	CA03g00250:Intron	Intron	Tir-nbs-lrr resistance protein (Fragment)
Pepper1.55ch03	274331	C	C	6|6	G	9|9	CA03g00250	CA03g00250:CDS	CDS	Tir-nbs-lrr resistance protein (Fragment)
Pepper1.55ch03	305224	T	T	5|5	C	4|4	CA03g00260	CA03g00260:CDS	CDS	Tir-nbs-lrr resistance protein (Fragment)
Pepper1.55ch03	305433	G	G	7|7	T	3|3	CA03g00260	CA03g00260:CDS	CDS	Tir-nbs-lrr resistance protein (Fragment)
Pepper1.55ch03	305656	A	A	8|8	C	4|4	CA03g00260	CA03g00260:Intron	Intron	Tir-nbs-lrr resistance protein (Fragment)
Pepper1.55ch03	305678	A	A	4|4	G	5|5	CA03g00260	CA03g00260:Intron	Intron	Tir-nbs-lrr resistance protein (Fragment)
Pepper1.55ch03	306446	A	A	4|4	G	4|4	CA03g00260	CA03g00260:Intron	Intron	Tir-nbs-lrr resistance protein (Fragment)
Pepper1.55ch03	306756	T	T	3|3	C	5|5	CA03g00260	CA03g00260:Intron	Intron	Tir-nbs-lrr resistance protein (Fragment)
Pepper1.55ch03	306766	A	A	5|5	T	5|5	CA03g00260	CA03g00260:Intron	Intron	Tir-nbs-lrr resistance protein (Fragment)
Pepper1.55ch03	306845	A	A	5|5	T	3|3	CA03g00260	CA03g00260:Intron	Intron	Tir-nbs-lrr resistance protein (Fragment)
Pepper1.55ch03	307036	A	A	6|6	G	5|5	CA03g00260	CA03g00260:Intron	Intron	Tir-nbs-lrr resistance protein (Fragment)
Pepper1.55ch03	307095	T	T	7|7	C	5|5	CA03g00260	CA03g00260:Intron	Intron	Tir-nbs-lrr resistance protein (Fragment)
Pepper1.55ch03	307115	C	C	9|9	A	5|5	CA03g00260	CA03g00260:Intron	Intron	Tir-nbs-lrr resistance protein (Fragment)
Pepper1.55ch03	307140	C	C	10|10	T	6|6	CA03g00260	CA03g00260:Intron	Intron	Tir-nbs-lrr resistance protein (Fragment)
Pepper1.55ch03	307147	T	T	11|11	C	6|6	CA03g00260	CA03g00260:Intron	Intron	Tir-nbs-lrr resistance protein (Fragment)
Pepper1.55ch03	307372	A	A	7|7	G	10|10	CA03g00260	CA03g00260:Intron	Intron	Tir-nbs-lrr resistance protein (Fragment)
Pepper1.55ch03	307431	A	A	7|7	G	9|9	CA03g00260	CA03g00260:Intron	Intron	Tir-nbs-lrr resistance protein (Fragment)
Pepper1.55ch03	307614	A	A	8|8	G	12|13	CA03g00260	CA03g00260:Intron	Intron	Tir-nbs-lrr resistance protein (Fragment)
Pepper1.55ch03	307657	A	A	5|5	G	8|8	CA03g00260	CA03g00260:Intron	Intron	Tir-nbs-lrr resistance protein (Fragment)
Pepper1.55ch03	307848	C	C	3|3	A	3|3	CA03g00260	CA03g00260:Intron	Intron	Tir-nbs-lrr resistance protein (Fragment)
Pepper1.55ch03	307853	A	A	4|4	G	3|3	CA03g00260	CA03g00260:Intron	Intron	Tir-nbs-lrr resistance protein (Fragment)
Pepper1.55ch03	309258	C	C	3|3	T	3|3	CA03g00260	CA03g00260:Intron	Intron	Tir-nbs-lrr resistance protein (Fragment)
Pepper1.55ch03	309776	A	A	4|4	T	3|3	CA03g00260	CA03g00260:CDS	CDS	Tir-nbs-lrr resistance protein (Fragment)
Pepper1.55ch03	310121	A	A	8|8	G	5|5	CA03g00260	CA03g00260:CDS	CDS	Tir-nbs-lrr resistance protein (Fragment)
Pepper1.55ch03	310486	A	A	9|9	C	5|5	CA03g00260	CA03g00260:Intron	Intron	Tir-nbs-lrr resistance protein (Fragment)
Pepper1.55ch03	310573	G	T	9|9	G	6|6	CA03g00260	CA03g00260:Intron	Intron	Tir-nbs-lrr resistance protein (Fragment)
Pepper1.55ch03	311039	A	A	7|7	G	5|5	CA03g00260	CA03g00260:CDS	CDS	Tir-nbs-lrr resistance protein (Fragment)
Pepper1.55ch03	311202	T	C	6|6	T	6|6	CA03g00260	CA03g00260:CDS	CDS	Tir-nbs-lrr resistance protein (Fragment)
Pepper1.55ch03	311400	A	A	5|5	C	5|5	CA03g00260	CA03g00260:CDS	CDS	Tir-nbs-lrr resistance protein (Fragment)
Pepper1.55ch03	650361	G	G	10|11	A	4|4	CA03g00310	CA03g00310:CDS	CDS	F-box/LRR-repeat protein
Pepper1.55ch03	650416	A	A	7|7	C	3|3	CA03g00310	CA03g00310:CDS	CDS	F-box/LRR-repeat protein
Pepper1.55ch03	651370	A	A	7|7	G	3|3	CA03g00310	CA03g00310:CDS	CDS	F-box/LRR-repeat protein
Pepper1.55ch03	1262508	A	A	6|6	T	9|9	CA03g00700	CA03g00700:CDS	CDS	TIR-NBS-LRR disease resistance-like protein
Pepper1.55ch03	1262629	A	A	6|6	G	6|6	CA03g00700	CA03g00700:CDS	CDS	TIR-NBS-LRR disease resistance-like protein
Pepper1.55ch03	1262649	C	C	6|6	T	5|5	CA03g00700	CA03g00700:CDS	CDS	TIR-NBS-LRR disease resistance-like protein
Pepper1.55ch03	1262745	A	A	6|6	G	8|8	CA03g00700	CA03g00700:Intron	Intron	TIR-NBS-LRR disease resistance-like protein
Pepper1.55ch03	1263098	A	A	4|4	G	3|3	CA03g00700	CA03g00700:Intron	Intron	TIR-NBS-LRR disease resistance-like protein
Pepper1.55ch03	1263155	A	A	7|7	G	3|3	CA03g00700	CA03g00700:Intron	Intron	TIR-NBS-LRR disease resistance-like protein
Pepper1.55ch03	1263339	A	A	5|5	T	9|9	CA03g00700	CA03g00700:CDS	CDS	TIR-NBS-LRR disease resistance-like protein
Pepper1.55ch03	1263411	G	G	5|5	A	12|12	CA03g00700	CA03g00700:CDS	CDS	TIR-NBS-LRR disease resistance-like protein
Pepper1.55ch03	1263501	C	C	7|7	T	10|10	CA03g00700	CA03g00700:CDS	CDS	TIR-NBS-LRR disease resistance-like protein
Pepper1.55ch03	1263568	G	A	9|9	G	11|11	CA03g00700	CA03g00700:CDS	CDS	TIR-NBS-LRR disease resistance-like protein
Pepper1.55ch03	1263766	A	G	9|9	A	10|10	CA03g00700	CA03g00700:CDS	CDS	TIR-NBS-LRR disease resistance-like protein
Pepper1.55ch03	1263782	C	C	10|10	A	9|9	CA03g00700	CA03g00700:CDS	CDS	TIR-NBS-LRR disease resistance-like protein
Pepper1.55ch03	1263989	C	C	9|9	T	8|8	CA03g00700	CA03g00700:CDS	CDS	TIR-NBS-LRR disease resistance-like protein
Pepper1.55ch03	1264159	C	C	7|7	T	7|7	CA03g00700	CA03g00700:CDS	CDS	TIR-NBS-LRR disease resistance-like protein
Pepper1.55ch03	1264441	A	A	11|11	T	8|8	CA03g00700	CA03g00700:CDS	CDS	TIR-NBS-LRR disease resistance-like protein
Pepper1.55ch03	1264601	G	G	5|5	T	6|6	CA03g00700	CA03g00700:CDS	CDS	TIR-NBS-LRR disease resistance-like protein
Pepper1.55ch03	1264663	C	C	5|5	T	6|6	CA03g00700	CA03g00700:CDS	CDS	TIR-NBS-LRR disease resistance-like protein
Pepper1.55ch03	3611164	A	A	6|6	C	6|6	CA03g01770	CA03g01770:CDS	CDS	PREDICTED: putative F-box/LRR-repeat protein At5g02700-like [Solanum lycopersicum]
Pepper1.55ch03	3611381	T	T	4|4	C	3|3	CA03g01770	CA03g01770:CDS	CDS	PREDICTED: putative F-box/LRR-repeat protein At5g02700-like [Solanum lycopersicum]
Pepper1.55ch03	3611437	G	G	4|4	A	6|6	CA03g01770	CA03g01770:CDS	CDS	PREDICTED: putative F-box/LRR-repeat protein At5g02700-like [Solanum lycopersicum]
Pepper1.55ch03	3611488	G	G	8|8	C	5|5	CA03g01770	CA03g01770:CDS	CDS	PREDICTED: putative F-box/LRR-repeat protein At5g02700-like [Solanum lycopersicum]
Pepper1.55ch03	3611558	T	T	9|9	C	3|3	CA03g01770	CA03g01770:CDS	CDS	PREDICTED: putative F-box/LRR-repeat protein At5g02700-like [Solanum lycopersicum]
Pepper1.55ch03	3614678	A	A	4|4	G	4|4	CA03g01780	CA03g01780:CDS	CDS	PREDICTED: putative F-box/LRR-repeat protein At5g02700-like [Solanum tuberosum]
Pepper1.55ch03	3614773	G	G	8|8	A	3|3	CA03g01780	CA03g01780:CDS	CDS	PREDICTED: putative F-box/LRR-repeat protein At5g02700-like [Solanum tuberosum]
Pepper1.55ch03	3614791	A	A	6|6	G	3|3	CA03g01780	CA03g01780:CDS	CDS	PREDICTED: putative F-box/LRR-repeat protein At5g02700-like [Solanum tuberosum]
Pepper1.55ch03	3614793	A	A	6|6	C	3|3	CA03g01780	CA03g01780:CDS	CDS	PREDICTED: putative F-box/LRR-repeat protein At5g02700-like [Solanum tuberosum]
Pepper1.55ch03	3614858	A	A	6|6	T	3|3	CA03g01780	CA03g01780:CDS	CDS	PREDICTED: putative F-box/LRR-repeat protein At5g02700-like [Solanum tuberosum]
Pepper1.55ch03	3614998	A	A	5|5	C	3|3	CA03g01780	CA03g01780:CDS	CDS	PREDICTED: putative F-box/LRR-repeat protein At5g02700-like [Solanum tuberosum]
Pepper1.55ch03	3615161	C	C	4|4	A	4|4	CA03g01780	CA03g01780:CDS	CDS	PREDICTED: putative F-box/LRR-repeat protein At5g02700-like [Solanum tuberosum]
Pepper1.55ch03	3615171	T	T	3|3	A	4|4	CA03g01780	CA03g01780:CDS	CDS	PREDICTED: putative F-box/LRR-repeat protein At5g02700-like [Solanum tuberosum]
Pepper1.55ch03	3816094	T	T	4|4	A	4|4	CA03g01830	CA03g01830:CDS	CDS	PREDICTED: putative F-box/LRR-repeat protein At5g02700-like [Solanum tuberosum]
Pepper1.55ch03	3816107	G	G	5|5	T	4|4	CA03g01830	CA03g01830:CDS	CDS	PREDICTED: putative F-box/LRR-repeat protein At5g02700-like [Solanum tuberosum]
Pepper1.55ch03	3835865	T	T	10|10	C	4|4	CA03g01850	CA03g01850:CDS	CDS	PREDICTED: putative F-box/LRR-repeat protein At5g02700-like [Solanum lycopersicum]
Pepper1.55ch03	4488158	G	G	4|4	T	3|3	CA03g02230	CA03g02230:Intron	Intron	PREDICTED: putative F-box/LRR-repeat protein At5g02700-like [Solanum lycopersicum]
Pepper1.55ch03	4924608	A	A	6|6	G	10|10	CA03g02450	CA03g02450:CDS	CDS	Cc-nbs-lrr resistance protein
Pepper1.55ch03	4925743	A	A	12|12	T	10|10	CA03g02460	CA03g02460:CDS	CDS	NBS resistance protein
Pepper1.55ch03	4925822	G	G	10|10	T	5|5	CA03g02460	CA03g02460:CDS	CDS	NBS resistance protein
Pepper1.55ch03	4925850	G	G	6|6	A	6|6	CA03g02460	CA03g02460:CDS	CDS	NBS resistance protein
Pepper1.55ch03	4926193	A	A	6|6	C	5|5	CA03g02460	CA03g02460:CDS	CDS	NBS resistance protein
Pepper1.55ch03	4990312	T	C	3|3	T	4|4	CA03g02480	CA03g02480:CDS	CDS	Putative CC-NBS-LRR resistance protein
Pepper1.55ch03	4990518	G	A	4|4	G	3|3	CA03g02480	CA03g02480:Intron	Intron	Putative CC-NBS-LRR resistance protein
Pepper1.55ch03	4990555	G	A	7|7	G	3|3	CA03g02480	CA03g02480:Intron	Intron	Putative CC-NBS-LRR resistance protein
Pepper1.55ch03	4990596	G	G	6|6	A	4|4	CA03g02480	CA03g02480:Intron	Intron	Putative CC-NBS-LRR resistance protein
Pepper1.55ch03	4990698	A	A	9|9	C	3|3	CA03g02480	CA03g02480:CDS	CDS	Putative CC-NBS-LRR resistance protein
Pepper1.55ch03	4990818	A	A	5|5	G	4|4	CA03g02480	CA03g02480:CDS	CDS	Putative CC-NBS-LRR resistance protein
Pepper1.55ch03	4990896	G	G	6|6	A	4|4	CA03g02480	CA03g02480:CDS	CDS	Putative CC-NBS-LRR resistance protein
Pepper1.55ch03	4991029	A	A	11|11	T	3|3	CA03g02480	CA03g02480:CDS	CDS	Putative CC-NBS-LRR resistance protein
Pepper1.55ch03	4991055	A	A	10|10	G	3|3	CA03g02480	CA03g02480:CDS	CDS	Putative CC-NBS-LRR resistance protein
Pepper1.55ch03	4991069	T	T	11|11	G	3|3	CA03g02480	CA03g02480:CDS	CDS	Putative CC-NBS-LRR resistance protein
Pepper1.55ch03	4991143	A	A	8|8	G	3|3	CA03g02480	CA03g02480:CDS	CDS	Putative CC-NBS-LRR resistance protein
Pepper1.55ch03	4991647	C	T	7|7	C	5|5	CA03g02490	CA03g02490:CDS	CDS	NBS resistance protein
Pepper1.55ch03	4991707	A	A	3|3	C	3|3	CA03g02490	CA03g02490:CDS	CDS	NBS resistance protein
Pepper1.55ch03	5034663	G	G	4|4	T	3|3	CA03g02500	CA03g02500:CDS	CDS	NBS-LRR resistance protein RGH1
Pepper1.55ch03	5034682	G	G	3|3	A	3|3	CA03g02500	CA03g02500:CDS	CDS	NBS-LRR resistance protein RGH1
Pepper1.55ch03	5034825	C	C	6|6	T	4|4	CA03g02500	CA03g02500:CDS	CDS	NBS-LRR resistance protein RGH1
Pepper1.55ch03	5035008	G	G	4|4	A	4|4	CA03g02500	CA03g02500:CDS	CDS	NBS-LRR resistance protein RGH1
Pepper1.55ch03	5035104	G	G	4|4	A	4|4	CA03g02500	CA03g02500:CDS	CDS	NBS-LRR resistance protein RGH1
Pepper1.55ch03	5035120	T	T	6|6	G	3|3	CA03g02500	CA03g02500:CDS	CDS	NBS-LRR resistance protein RGH1
Pepper1.55ch03	5035534	A	T	3|3	A	4|4	CA03g02510	CA03g02510:CDS	CDS	NBS resistance protein
Pepper1.55ch03	5035569	A	A	5|5	G	3|3	CA03g02510	CA03g02510:CDS	CDS	NBS resistance protein
Pepper1.55ch03	6991261	T	C	4|4	T	5|5	CA03g03410	CA03g03410:CDS	CDS	Cc-nbs-lrr resistance protein
Pepper1.55ch03	6991270	G	G	4|4	A	3|3	CA03g03410	CA03g03410:CDS	CDS	Cc-nbs-lrr resistance protein
Pepper1.55ch03	6991309	G	A	5|5	G	3|3	CA03g03410	CA03g03410:CDS	CDS	Cc-nbs-lrr resistance protein
Pepper1.55ch03	6991314	A	T	5|5	A	5|5	CA03g03410	CA03g03410:CDS	CDS	Cc-nbs-lrr resistance protein
Pepper1.55ch03	6991528	C	C	4|4	T	4|4	CA03g03410	CA03g03410:CDS	CDS	Cc-nbs-lrr resistance protein
Pepper1.55ch03	6993359	C	C	8|8	G	4|4	CA03g03420	CA03g03420:CDS	CDS	Putative CC-NBS-LRR resistance protein
Pepper1.55ch03	6993646	G	G	6|6	A	3|3	CA03g03420	CA03g03420:CDS	CDS	Putative CC-NBS-LRR resistance protein
Pepper1.55ch03	6993653	A	A	7|7	G	3|3	CA03g03420	CA03g03420:CDS	CDS	Putative CC-NBS-LRR resistance protein
Pepper1.55ch03	7054774	G	G	3|3	T	3|3	CA03g03440	CA03g03440:CDS	CDS	Cc-nbs-lrr resistance protein
Pepper1.55ch03	7055911	T	T	4|4	C	4|4	CA03g03460	CA03g03460:CDS	CDS	NBS-LRR resistance protein RGH1
Pepper1.55ch03	7056079	A	A	7|7	C	3|3	CA03g03460	CA03g03460:CDS	CDS	NBS-LRR resistance protein RGH1
Pepper1.55ch03	7056081	C	T	8|8	C	3|3	CA03g03460	CA03g03460:CDS	CDS	NBS-LRR resistance protein RGH1
Pepper1.55ch03	7056260	C	C	6|6	G	4|4	CA03g03460	CA03g03460:CDS	CDS	NBS-LRR resistance protein RGH1
Pepper1.55ch03	7056304	T	T	4|4	C	3|3	CA03g03460	CA03g03460:CDS	CDS	NBS-LRR resistance protein RGH1
Pepper1.55ch03	7056412	C	C	6|6	T	3|3	CA03g03460	CA03g03460:CDS	CDS	NBS-LRR resistance protein RGH1
Pepper1.55ch03	7056449	C	C	5|5	T	4|4	CA03g03460	CA03g03460:CDS	CDS	NBS-LRR resistance protein RGH1
Pepper1.55ch03	7056456	A	A	5|5	C	4|4	CA03g03460	CA03g03460:CDS	CDS	NBS-LRR resistance protein RGH1
Pepper1.55ch03	7056493	A	A	4|4	T	3|3	CA03g03460	CA03g03460:CDS	CDS	NBS-LRR resistance protein RGH1
Pepper1.55ch03	7056860	A	A	3|3	G	3|3	CA03g03460	CA03g03460:Intron	Intron	NBS-LRR resistance protein RGH1
Pepper1.55ch03	7056876	T	T	3|3	C	3|3	CA03g03460	CA03g03460:Intron	Intron	NBS-LRR resistance protein RGH1
Pepper1.55ch03	7057075	C	C	4|4	A	3|3	CA03g03460	CA03g03460:CDS	CDS	NBS-LRR resistance protein RGH1
Pepper1.55ch03	7057112	C	C	3|3	T	5|5	CA03g03460	CA03g03460:CDS	CDS	NBS-LRR resistance protein RGH1
Pepper1.55ch03	7057139	A	A	4|4	G	3|3	CA03g03460	CA03g03460:CDS	CDS	NBS-LRR resistance protein RGH1
Pepper1.55ch03	7057249	T	T	12|12	G	3|3	CA03g03460	CA03g03460:CDS	CDS	NBS-LRR resistance protein RGH1
Pepper1.55ch03	7067993	T	T	5|5	C	8|8	CA03g03480	CA03g03480:CDS	CDS	Putative CC-NBS-LRR resistance protein
Pepper1.55ch03	7068043	C	C	8|8	T	7|7	CA03g03480	CA03g03480:CDS	CDS	Putative CC-NBS-LRR resistance protein
Pepper1.55ch03	7068112	A	A	6|6	G	4|4	CA03g03480	CA03g03480:CDS	CDS	Putative CC-NBS-LRR resistance protein
Pepper1.55ch03	7068126	C	C	5|5	T	4|4	CA03g03480	CA03g03480:CDS	CDS	Putative CC-NBS-LRR resistance protein
Pepper1.55ch03	7068155	G	G	5|5	A	3|3	CA03g03480	CA03g03480:CDS	CDS	Putative CC-NBS-LRR resistance protein
Pepper1.55ch03	7068200	G	G	3|3	T	4|4	CA03g03480	CA03g03480:CDS	CDS	Putative CC-NBS-LRR resistance protein
Pepper1.55ch03	7068208	G	G	3|3	T	4|4	CA03g03480	CA03g03480:CDS	CDS	Putative CC-NBS-LRR resistance protein
Pepper1.55ch03	7068246	G	G	7|7	A	3|3	CA03g03480	CA03g03480:CDS	CDS	Putative CC-NBS-LRR resistance protein
Pepper1.55ch03	7068564	C	C	9|9	A	3|3	CA03g03480	CA03g03480:CDS	CDS	Putative CC-NBS-LRR resistance protein
Pepper1.55ch03	7068742	G	G	3|3	A	6|6	CA03g03480	CA03g03480:CDS	CDS	Putative CC-NBS-LRR resistance protein
Pepper1.55ch03	7068841	C	C	9|9	T	6|6	CA03g03480	CA03g03480:CDS	CDS	Putative CC-NBS-LRR resistance protein
Pepper1.55ch03	7068855	G	G	8|8	A	5|5	CA03g03480	CA03g03480:CDS	CDS	Putative CC-NBS-LRR resistance protein
Pepper1.55ch03	7068917	T	T	7|7	A	4|4	CA03g03480	CA03g03480:CDS	CDS	Putative CC-NBS-LRR resistance protein
Pepper1.55ch03	7068969	A	A	5|5	T	3|3	CA03g03480	CA03g03480:CDS	CDS	Putative CC-NBS-LRR resistance protein
Pepper1.55ch03	7069082	A	A	3|3	C	4|4	CA03g03480	CA03g03480:CDS	CDS	Putative CC-NBS-LRR resistance protein
Pepper1.55ch03	7334890	G	G	4|4	A	3|3	CA03g03510	CA03g03510:CDS	CDS	NBS-LRR resistance protein RGH2
Pepper1.55ch03	7334965	C	C	4|4	A	3|3	CA03g03510	CA03g03510:CDS	CDS	NBS-LRR resistance protein RGH2
Pepper1.55ch03	7335055	T	T	8|8	C	5|5	CA03g03510	CA03g03510:CDS	CDS	NBS-LRR resistance protein RGH2
Pepper1.55ch03	10317158	G	G	4|4	T	8|8	CA03g04340	CA03g04340:CDS	CDS	Putative CC-NBS-LRR resistance protein
Pepper1.55ch03	10878451	A	A	8|8	C	3|3	CA03g04420	CA03g04420:Intron	Intron	PREDICTED: MATH and LRR domain-containing protein PFE0570w-like [Solanum tuberosum]
Pepper1.55ch03	10878528	T	T	6|6	C	3|3	CA03g04420	CA03g04420:Intron	Intron	PREDICTED: MATH and LRR domain-containing protein PFE0570w-like [Solanum tuberosum]
Pepper1.55ch03	10878639	A	A	9|9	G	4|4	CA03g04420	CA03g04420:Intron	Intron	PREDICTED: MATH and LRR domain-containing protein PFE0570w-like [Solanum tuberosum]
Pepper1.55ch03	10879759	C	A	9|9	C	5|5	CA03g04420	CA03g04420:Intron	Intron	PREDICTED: MATH and LRR domain-containing protein PFE0570w-like [Solanum tuberosum]
Pepper1.55ch03	10879768	T	T	9|9	A	5|5	CA03g04420	CA03g04420:Intron	Intron	PREDICTED: MATH and LRR domain-containing protein PFE0570w-like [Solanum tuberosum]
Pepper1.55ch03	10879780	C	C	12|12	G	5|5	CA03g04420	CA03g04420:Intron	Intron	PREDICTED: MATH and LRR domain-containing protein PFE0570w-like [Solanum tuberosum]
Pepper1.55ch03	10879961	A	A	7|7	G	3|3	CA03g04420	CA03g04420:CDS	CDS	PREDICTED: MATH and LRR domain-containing protein PFE0570w-like [Solanum tuberosum]
Pepper1.55ch03	10880482	A	T	4|4	A	7|7	CA03g04420	CA03g04420:CDS	CDS	PREDICTED: MATH and LRR domain-containing protein PFE0570w-like [Solanum tuberosum]
Pepper1.55ch03	10954737	T	T	3|3	C	3|3	CA03g04510	CA03g04510:CDS	CDS	Putative CC-NBS-LRR protein
Pepper1.55ch03	10954760	A	A	4|4	G	4|4	CA03g04510	CA03g04510:CDS	CDS	Putative CC-NBS-LRR protein
Pepper1.55ch03	10954791	A	G	4|4	A	4|4	CA03g04510	CA03g04510:CDS	CDS	Putative CC-NBS-LRR protein
Pepper1.55ch03	10954799	C	C	4|4	A	3|3	CA03g04510	CA03g04510:CDS	CDS	Putative CC-NBS-LRR protein
Pepper1.55ch03	10955004	C	C	3|3	T	3|3	CA03g04510	CA03g04510:CDS	CDS	Putative CC-NBS-LRR protein
Pepper1.55ch03	10955414	T	C	3|3	T	4|4	CA03g04510	CA03g04510:CDS	CDS	Putative CC-NBS-LRR protein
Pepper1.55ch03	10955416	C	C	3|3	G	4|4	CA03g04510	CA03g04510:CDS	CDS	Putative CC-NBS-LRR protein
Pepper1.55ch03	10955457	A	A	7|7	C	5|5	CA03g04510	CA03g04510:CDS	CDS	Putative CC-NBS-LRR protein
Pepper1.55ch03	10955627	G	T	4|4	G	4|4	CA03g04510	CA03g04510:CDS	CDS	Putative CC-NBS-LRR protein
Pepper1.55ch03	10955869	C	C	5|5	T	4|4	CA03g04510	CA03g04510:CDS	CDS	Putative CC-NBS-LRR protein
Pepper1.55ch03	10955886	T	T	3|3	G	4|4	CA03g04510	CA03g04510:CDS	CDS	Putative CC-NBS-LRR protein
Pepper1.55ch03	10956395	T	G	5|5	T	3|3	CA03g04510	CA03g04510:CDS	CDS	Putative CC-NBS-LRR protein
Pepper1.55ch03	10960092	A	A	5|5	G	5|5	CA03g04520	CA03g04520:CDS	CDS	NBS-coding resistance protein (Fragment)
Pepper1.55ch03	10960116	C	C	4|4	T	4|4	CA03g04520	CA03g04520:CDS	CDS	NBS-coding resistance protein (Fragment)
Pepper1.55ch03	10960171	T	T	3|3	C	8|8	CA03g04520	CA03g04520:CDS	CDS	NBS-coding resistance protein (Fragment)
Pepper1.55ch03	10960248	T	T	5|5	C	7|7	CA03g04520	CA03g04520:CDS	CDS	NBS-coding resistance protein (Fragment)
Pepper1.55ch03	10960827	C	C	5|5	A	3|3	CA03g04520	CA03g04520:CDS	CDS	NBS-coding resistance protein (Fragment)
Pepper1.55ch03	10960836	A	A	5|5	T	4|4	CA03g04520	CA03g04520:CDS	CDS	NBS-coding resistance protein (Fragment)
Pepper1.55ch03	10960872	T	T	4|4	G	4|4	CA03g04520	CA03g04520:CDS	CDS	NBS-coding resistance protein (Fragment)
Pepper1.55ch03	10960944	G	G	6|6	C	4|4	CA03g04520	CA03g04520:CDS	CDS	NBS-coding resistance protein (Fragment)
Pepper1.55ch03	11210931	C	C	6|6	T	4|4	CA03g04600	CA03g04600:Intron	Intron	Putative CC-NBS-LRR resistance protein
Pepper1.55ch03	11210949	T	T	7|7	C	5|5	CA03g04600	CA03g04600:Intron	Intron	Putative CC-NBS-LRR resistance protein
Pepper1.55ch03	11253233	A	A	9|9	G	7|7	CA03g04630	CA03g04630:CDS	CDS	Leucine-rich repeat containing protein%2C putative
Pepper1.55ch03	11253238	C	C	8|8	T	7|7	CA03g04630	CA03g04630:CDS	CDS	Leucine-rich repeat containing protein%2C putative
Pepper1.55ch03	11253934	C	C	7|7	G	4|4	CA03g04630	CA03g04630:CDS	CDS	Leucine-rich repeat containing protein%2C putative
Pepper1.55ch03	11254139	G	G	7|7	C	3|3	CA03g04630	CA03g04630:CDS	CDS	Leucine-rich repeat containing protein%2C putative
Pepper1.55ch03	11254291	G	G	7|7	A	4|4	CA03g04630	CA03g04630:CDS	CDS	Leucine-rich repeat containing protein%2C putative
Pepper1.55ch03	11254381	T	T	8|8	A	6|6	CA03g04630	CA03g04630:CDS	CDS	Leucine-rich repeat containing protein%2C putative
Pepper1.55ch03	11254613	G	G	6|6	A	7|7	CA03g04630	CA03g04630:CDS	CDS	Leucine-rich repeat containing protein%2C putative
Pepper1.55ch03	11254668	T	T	7|7	C	4|4	CA03g04630	CA03g04630:CDS	CDS	Leucine-rich repeat containing protein%2C putative
Pepper1.55ch03	11255078	C	C	5|5	T	3|3	CA03g04630	CA03g04630:CDS	CDS	Leucine-rich repeat containing protein%2C putative
Pepper1.55ch03	11255390	A	A	4|4	G	7|7	CA03g04630	CA03g04630:CDS	CDS	Leucine-rich repeat containing protein%2C putative
Pepper1.55ch03	11255415	T	T	8|8	C	7|7	CA03g04630	CA03g04630:CDS	CDS	Leucine-rich repeat containing protein%2C putative
Pepper1.55ch03	11255427	G	G	8|8	A	4|4	CA03g04630	CA03g04630:CDS	CDS	Leucine-rich repeat containing protein%2C putative
Pepper1.55ch03	11255476	G	G	11|11	T	3|3	CA03g04630	CA03g04630:CDS	CDS	Leucine-rich repeat containing protein%2C putative
Pepper1.55ch03	11255488	C	C	9|9	T	4|4	CA03g04630	CA03g04630:CDS	CDS	Leucine-rich repeat containing protein%2C putative
Pepper1.55ch03	11255618	T	T	8|8	C	3|3	CA03g04630	CA03g04630:CDS	CDS	Leucine-rich repeat containing protein%2C putative
Pepper1.55ch03	11255706	A	A	8|8	G	4|4	CA03g04630	CA03g04630:CDS	CDS	Leucine-rich repeat containing protein%2C putative
Pepper1.55ch03	11255722	G	G	9|9	A	4|4	CA03g04630	CA03g04630:CDS	CDS	Leucine-rich repeat containing protein%2C putative
Pepper1.55ch03	11255915	C	C	8|8	A	3|3	CA03g04630	CA03g04630:CDS	CDS	Leucine-rich repeat containing protein%2C putative
Pepper1.55ch03	11255964	A	A	8|8	C	4|4	CA03g04630	CA03g04630:CDS	CDS	Leucine-rich repeat containing protein%2C putative
Pepper1.55ch03	11256075	T	T	6|6	C	3|3	CA03g04630	CA03g04630:CDS	CDS	Leucine-rich repeat containing protein%2C putative
Pepper1.55ch03	11256533	T	T	4|4	C	3|3	CA03g04630	CA03g04630:CDS	CDS	Leucine-rich repeat containing protein%2C putative
Pepper1.55ch03	11256586	T	T	5|5	C	5|5	CA03g04630	CA03g04630:CDS	CDS	Leucine-rich repeat containing protein%2C putative
Pepper1.55ch03	15553742	C	C	3|3	T	4|4	CA03g05740	CA03g05740:CDS	CDS	PREDICTED: probable leucine-rich repeat receptor-like protein kinase At1g35710-like [Solanum tuberosum]
Pepper1.55ch03	29007350	T	T	5|5	C	9|9	CA03g08820	CA03g08820:CDS	CDS	PREDICTED: LRR receptor-like serine/threonine-protein kinase ERL1-like [Solanum lycopersicum]
Pepper1.55ch03	29007364	T	T	3|3	C	8|8	CA03g08820	CA03g08820:CDS	CDS	PREDICTED: LRR receptor-like serine/threonine-protein kinase ERL1-like [Solanum lycopersicum]
Pepper1.55ch03	29007391	A	G	3|3	A	8|8	CA03g08820	CA03g08820:CDS	CDS	PREDICTED: LRR receptor-like serine/threonine-protein kinase ERL1-like [Solanum lycopersicum]
Pepper1.55ch03	29007577	A	A	6|6	C	9|10	CA03g08820	CA03g08820:CDS	CDS	PREDICTED: LRR receptor-like serine/threonine-protein kinase ERL1-like [Solanum lycopersicum]
Pepper1.55ch03	29007698	G	G	3|3	A	3|3	CA03g08820	CA03g08820:CDS	CDS	PREDICTED: LRR receptor-like serine/threonine-protein kinase ERL1-like [Solanum lycopersicum]
Pepper1.55ch03	29007853	A	A	4|4	G	3|3	CA03g08820	CA03g08820:CDS	CDS	PREDICTED: LRR receptor-like serine/threonine-protein kinase ERL1-like [Solanum lycopersicum]
Pepper1.55ch03	31233157	C	C	6|6	A	4|4	CA03g09160	CA03g09160:Intron	Intron	F-box/LRR-repeat protein
Pepper1.55ch03	31233189	A	A	4|4	C	4|4	CA03g09160	CA03g09160:Intron	Intron	F-box/LRR-repeat protein
Pepper1.55ch03	31233866	G	G	5|5	C	8|8	CA03g09160	CA03g09160:CDS	CDS	F-box/LRR-repeat protein
Pepper1.55ch03	31233919	C	C	5|5	T	6|6	CA03g09160	CA03g09160:CDS	CDS	F-box/LRR-repeat protein
Pepper1.55ch03	31234105	T	T	5|5	A	4|4	CA03g09160	CA03g09160:Intron	Intron	F-box/LRR-repeat protein
Pepper1.55ch03	31234131	G	G	7|7	T	3|3	CA03g09160	CA03g09160:Intron	Intron	F-box/LRR-repeat protein
Pepper1.55ch03	31234138	G	G	7|7	A	3|3	CA03g09160	CA03g09160:Intron	Intron	F-box/LRR-repeat protein
Pepper1.55ch03	31234284	G	G	5|5	A	5|5	CA03g09160	CA03g09160:Intron	Intron	F-box/LRR-repeat protein
Pepper1.55ch03	31560784	A	A	7|7	G	4|4	CA03g09230	CA03g09230:CDS	CDS	CC-NBS-LRR type resistance protein (Fragment)
Pepper1.55ch03	31560836	C	C	7|7	T	4|4	CA03g09230	CA03g09230:CDS	CDS	CC-NBS-LRR type resistance protein (Fragment)
Pepper1.55ch03	31560881	A	A	3|3	C	3|3	CA03g09230	CA03g09230:CDS	CDS	CC-NBS-LRR type resistance protein (Fragment)
Pepper1.55ch03	31560931	C	C	5|5	T	5|5	CA03g09230	CA03g09230:CDS	CDS	CC-NBS-LRR type resistance protein (Fragment)
Pepper1.55ch03	31560990	T	T	5|5	C	3|3	CA03g09230	CA03g09230:CDS	CDS	CC-NBS-LRR type resistance protein (Fragment)
Pepper1.55ch03	31563040	G	G	6|6	C	3|3	CA03g09240	CA03g09240:CDS	CDS	CC-NBS-LRR type resistance protein (Fragment)
Pepper1.55ch03	31563220	G	G	6|6	A	3|3	CA03g09240	CA03g09240:CDS	CDS	CC-NBS-LRR type resistance protein (Fragment)
Pepper1.55ch03	93127855	A	A	5|5	G	6|6	CA03g12280	CA03g12280:CDS	CDS	PREDICTED: probable LRR receptor-like serine/threonine-protein kinase At5g10290-like [Solanum lycopersicum]
Pepper1.55ch03	93128179	G	G	4|4	T	5|5	CA03g12280	CA03g12280:Intron	Intron	PREDICTED: probable LRR receptor-like serine/threonine-protein kinase At5g10290-like [Solanum lycopersicum]
Pepper1.55ch03	93128210	C	C	4|4	T	4|4	CA03g12280	CA03g12280:Intron	Intron	PREDICTED: probable LRR receptor-like serine/threonine-protein kinase At5g10290-like [Solanum lycopersicum]
Pepper1.55ch03	93128584	T	T	3|3	G	3|3	CA03g12280	CA03g12280:Intron	Intron	PREDICTED: probable LRR receptor-like serine/threonine-protein kinase At5g10290-like [Solanum lycopersicum]
Pepper1.55ch03	93128813	T	T	3|3	A	4|4	CA03g12280	CA03g12280:Intron	Intron	PREDICTED: probable LRR receptor-like serine/threonine-protein kinase At5g10290-like [Solanum lycopersicum]
Pepper1.55ch03	93128942	T	T	5|5	A	6|6	CA03g12280	CA03g12280:Intron	Intron	PREDICTED: probable LRR receptor-like serine/threonine-protein kinase At5g10290-like [Solanum lycopersicum]
Pepper1.55ch03	93129169	C	C	7|7	T	4|4	CA03g12280	CA03g12280:Intron	Intron	PREDICTED: probable LRR receptor-like serine/threonine-protein kinase At5g10290-like [Solanum lycopersicum]
Pepper1.55ch03	93129227	A	A	12|12	G	9|9	CA03g12280	CA03g12280:Intron	Intron	PREDICTED: probable LRR receptor-like serine/threonine-protein kinase At5g10290-like [Solanum lycopersicum]
Pepper1.55ch03	93129379	A	A	7|7	T	6|6	CA03g12280	CA03g12280:Intron	Intron	PREDICTED: probable LRR receptor-like serine/threonine-protein kinase At5g10290-like [Solanum lycopersicum]
Pepper1.55ch03	93129410	C	C	11|11	T	8|8	CA03g12280	CA03g12280:Intron	Intron	PREDICTED: probable LRR receptor-like serine/threonine-protein kinase At5g10290-like [Solanum lycopersicum]
Pepper1.55ch03	93129505	A	A	10|10	G	7|7	CA03g12280	CA03g12280:Intron	Intron	PREDICTED: probable LRR receptor-like serine/threonine-protein kinase At5g10290-like [Solanum lycopersicum]
Pepper1.55ch03	93129606	A	A	4|4	C	6|6	CA03g12280	CA03g12280:Intron	Intron	PREDICTED: probable LRR receptor-like serine/threonine-protein kinase At5g10290-like [Solanum lycopersicum]
Pepper1.55ch03	93129632	G	G	6|6	T	5|5	CA03g12280	CA03g12280:Intron	Intron	PREDICTED: probable LRR receptor-like serine/threonine-protein kinase At5g10290-like [Solanum lycopersicum]
Pepper1.55ch03	93129776	G	G	5|5	C	5|5	CA03g12280	CA03g12280:Intron	Intron	PREDICTED: probable LRR receptor-like serine/threonine-protein kinase At5g10290-like [Solanum lycopersicum]
Pepper1.55ch03	93129901	A	A	6|6	C	3|3	CA03g12280	CA03g12280:CDS	CDS	PREDICTED: probable LRR receptor-like serine/threonine-protein kinase At5g10290-like [Solanum lycopersicum]
Pepper1.55ch03	93130050	A	A	5|5	T	8|8	CA03g12280	CA03g12280:CDS	CDS	PREDICTED: probable LRR receptor-like serine/threonine-protein kinase At5g10290-like [Solanum lycopersicum]
Pepper1.55ch03	93130584	G	G	7|7	C	4|4	CA03g12280	CA03g12280:Intron	Intron	PREDICTED: probable LRR receptor-like serine/threonine-protein kinase At5g10290-like [Solanum lycopersicum]
Pepper1.55ch03	93130708	G	G	7|7	A	4|4	CA03g12280	CA03g12280:Intron	Intron	PREDICTED: probable LRR receptor-like serine/threonine-protein kinase At5g10290-like [Solanum lycopersicum]
Pepper1.55ch03	93130878	T	T	7|7	C	11|11	CA03g12280	CA03g12280:CDS	CDS	PREDICTED: probable LRR receptor-like serine/threonine-protein kinase At5g10290-like [Solanum lycopersicum]
Pepper1.55ch03	93130974	A	A	10|10	T	5|5	CA03g12280	CA03g12280:CDS	CDS	PREDICTED: probable LRR receptor-like serine/threonine-protein kinase At5g10290-like [Solanum lycopersicum]
Pepper1.55ch03	178281136	C	C	4|4	T	4|4	CA03g15770	CA03g15770:CDS	CDS	PREDICTED: leucine-rich repeat receptor-like protein kinase TDR-like [Vitis vinifera]
Pepper1.55ch03	178281356	G	G	9|9	A	3|3	CA03g15770	CA03g15770:Intron	Intron	PREDICTED: leucine-rich repeat receptor-like protein kinase TDR-like [Vitis vinifera]
Pepper1.55ch03	178281406	T	T	12|12	C	4|4	CA03g15770	CA03g15770:Intron	Intron	PREDICTED: leucine-rich repeat receptor-like protein kinase TDR-like [Vitis vinifera]
Pepper1.55ch03	178281501	G	G	8|8	T	3|3	CA03g15770	CA03g15770:Intron	Intron	PREDICTED: leucine-rich repeat receptor-like protein kinase TDR-like [Vitis vinifera]
Pepper1.55ch03	178281550	C	C	4|4	A	4|4	CA03g15770	CA03g15770:Intron	Intron	PREDICTED: leucine-rich repeat receptor-like protein kinase TDR-like [Vitis vinifera]
Pepper1.55ch03	178282081	C	C	4|4	G	4|4	CA03g15770	CA03g15770:Intron	Intron	PREDICTED: leucine-rich repeat receptor-like protein kinase TDR-like [Vitis vinifera]
Pepper1.55ch03	178282270	A	A	3|3	C	7|7	CA03g15770	CA03g15770:Intron	Intron	PREDICTED: leucine-rich repeat receptor-like protein kinase TDR-like [Vitis vinifera]
Pepper1.55ch03	178282902	G	G	6|6	A	3|3	CA03g15770	CA03g15770:CDS	CDS	PREDICTED: leucine-rich repeat receptor-like protein kinase TDR-like [Vitis vinifera]
Pepper1.55ch03	178283560	C	C	3|3	T	5|5	CA03g15770	CA03g15770:CDS	CDS	PREDICTED: leucine-rich repeat receptor-like protein kinase TDR-like [Vitis vinifera]
Pepper1.55ch03	178283564	C	C	4|4	G	4|4	CA03g15770	CA03g15770:CDS	CDS	PREDICTED: leucine-rich repeat receptor-like protein kinase TDR-like [Vitis vinifera]
Pepper1.55ch03	178283881	G	G	6|6	A	6|6	CA03g15770	CA03g15770:CDS	CDS	PREDICTED: leucine-rich repeat receptor-like protein kinase TDR-like [Vitis vinifera]
Pepper1.55ch03	178283887	G	G	7|7	A	6|6	CA03g15770	CA03g15770:CDS	CDS	PREDICTED: leucine-rich repeat receptor-like protein kinase TDR-like [Vitis vinifera]
Pepper1.55ch03	178284286	A	A	5|5	C	5|5	CA03g15770	CA03g15770:CDS	CDS	PREDICTED: leucine-rich repeat receptor-like protein kinase TDR-like [Vitis vinifera]
Pepper1.55ch03	178284526	G	G	6|6	T	11|11	CA03g15770	CA03g15770:CDS	CDS	PREDICTED: leucine-rich repeat receptor-like protein kinase TDR-like [Vitis vinifera]
Pepper1.55ch03	178284616	A	A	8|8	T	8|8	CA03g15770	CA03g15770:CDS	CDS	PREDICTED: leucine-rich repeat receptor-like protein kinase TDR-like [Vitis vinifera]
Pepper1.55ch03	178284883	T	T	4|4	A	3|3	CA03g15770	CA03g15770:CDS	CDS	PREDICTED: leucine-rich repeat receptor-like protein kinase TDR-like [Vitis vinifera]
Pepper1.55ch03	187105018	T	T	7|7	C	7|7	CA03g16340	CA03g16340:CDS	CDS	Leucine-rich repeat receptor protein kinase exs%2C putative
Pepper1.55ch03	187105257	T	T	6|6	C	9|9	CA03g16340	CA03g16340:CDS	CDS	Leucine-rich repeat receptor protein kinase exs%2C putative
Pepper1.55ch03	187105392	C	C	8|8	T	6|6	CA03g16340	CA03g16340:CDS	CDS	Leucine-rich repeat receptor protein kinase exs%2C putative
Pepper1.55ch03	187105707	A	A	6|6	T	6|6	CA03g16340	CA03g16340:CDS	CDS	Leucine-rich repeat receptor protein kinase exs%2C putative
Pepper1.55ch03	187106077	G	G	4|4	C	3|3	CA03g16340	CA03g16340:CDS	CDS	Leucine-rich repeat receptor protein kinase exs%2C putative
Pepper1.55ch03	187106157	G	T	3|3	G	3|3	CA03g16340	CA03g16340:CDS	CDS	Leucine-rich repeat receptor protein kinase exs%2C putative
Pepper1.55ch03	187106977	C	C	9|9	G	5|5	CA03g16340	CA03g16340:CDS	CDS	Leucine-rich repeat receptor protein kinase exs%2C putative
Pepper1.55ch03	187107496	G	G	10|10	T	7|7	CA03g16340	CA03g16340:CDS	CDS	Leucine-rich repeat receptor protein kinase exs%2C putative
Pepper1.55ch03	187107561	G	G	4|4	A	5|5	CA03g16340	CA03g16340:CDS	CDS	Leucine-rich repeat receptor protein kinase exs%2C putative
Pepper1.55ch03	187107649	T	T	10|10	C	9|9	CA03g16340	CA03g16340:CDS	CDS	Leucine-rich repeat receptor protein kinase exs%2C putative
Pepper1.55ch03	187107670	A	A	9|9	G	9|9	CA03g16340	CA03g16340:CDS	CDS	Leucine-rich repeat receptor protein kinase exs%2C putative
Pepper1.55ch03	187107863	C	C	3|3	T	5|5	CA03g16340	CA03g16340:CDS	CDS	Leucine-rich repeat receptor protein kinase exs%2C putative
Pepper1.55ch03	197169501	A	A	6|6	G	7|7	CA03g17140	CA03g17140:CDS	CDS	Leucine-rich repeat protein kinase
Pepper1.55ch03	197169751	A	A	9|9	G	6|6	CA03g17140	CA03g17140:Intron	Intron	Leucine-rich repeat protein kinase
Pepper1.55ch03	197169835	A	A	6|6	G	9|9	CA03g17140	CA03g17140:Intron	Intron	Leucine-rich repeat protein kinase
Pepper1.55ch03	197169993	A	A	9|9	G	6|6	CA03g17140	CA03g17140:CDS	CDS	Leucine-rich repeat protein kinase
Pepper1.55ch03	197170050	C	C	9|9	T	6|6	CA03g17140	CA03g17140:CDS	CDS	Leucine-rich repeat protein kinase
Pepper1.55ch03	197170317	T	T	5|5	G	3|3	CA03g17140	CA03g17140:Intron	Intron	Leucine-rich repeat protein kinase
Pepper1.55ch03	197170333	T	T	3|3	C	4|4	CA03g17140	CA03g17140:Intron	Intron	Leucine-rich repeat protein kinase
Pepper1.55ch03	197171058	G	G	5|5	A	3|3	CA03g17140	CA03g17140:CDS	CDS	Leucine-rich repeat protein kinase
Pepper1.55ch03	197171075	T	T	6|6	A	3|3	CA03g17140	CA03g17140:CDS	CDS	Leucine-rich repeat protein kinase
Pepper1.55ch03	197171082	G	G	6|6	A	3|3	CA03g17140	CA03g17140:CDS	CDS	Leucine-rich repeat protein kinase
Pepper1.55ch03	197171109	T	T	5|5	G	4|4	CA03g17140	CA03g17140:CDS	CDS	Leucine-rich repeat protein kinase
Pepper1.55ch03	197171311	T	T	7|7	C	4|4	CA03g17140	CA03g17140:Intron	Intron	Leucine-rich repeat protein kinase
Pepper1.55ch03	197171376	A	A	5|5	T	5|5	CA03g17140	CA03g17140:CDS	CDS	Leucine-rich repeat protein kinase
Pepper1.55ch03	197171575	A	A	10|10	T	5|5	CA03g17140	CA03g17140:CDS	CDS	Leucine-rich repeat protein kinase
Pepper1.55ch03	197171839	A	A	8|8	C	5|5	CA03g17140	CA03g17140:Intron	Intron	Leucine-rich repeat protein kinase
Pepper1.55ch03	197172170	C	C	8|8	A	9|9	CA03g17140	CA03g17140:Intron	Intron	Leucine-rich repeat protein kinase
Pepper1.55ch03	197172518	A	A	6|6	T	4|4	CA03g17140	CA03g17140:Intron	Intron	Leucine-rich repeat protein kinase
Pepper1.55ch03	197172633	C	C	7|7	T	3|3	CA03g17140	CA03g17140:Intron	Intron	Leucine-rich repeat protein kinase
Pepper1.55ch03	197172766	G	G	6|6	C	3|3	CA03g17140	CA03g17140:Intron	Intron	Leucine-rich repeat protein kinase
Pepper1.55ch03	197172842	A	A	6|6	G	4|4	CA03g17140	CA03g17140:CDS	CDS	Leucine-rich repeat protein kinase
Pepper1.55ch03	197172867	T	T	5|5	G	5|5	CA03g17140	CA03g17140:CDS	CDS	Leucine-rich repeat protein kinase
Pepper1.55ch03	197173132	C	C	5|5	G	9|9	CA03g17140	CA03g17140:Intron	Intron	Leucine-rich repeat protein kinase
Pepper1.55ch03	197173372	C	C	5|5	T	9|9	CA03g17140	CA03g17140:Intron	Intron	Leucine-rich repeat protein kinase
Pepper1.55ch03	197173669	T	T	4|4	C	3|3	CA03g17140	CA03g17140:Intron	Intron	Leucine-rich repeat protein kinase
Pepper1.55ch03	197174184	C	C	4|4	G	4|4	CA03g17140	CA03g17140:Intron	Intron	Leucine-rich repeat protein kinase
Pepper1.55ch03	197174243	C	C	3|3	A	6|6	CA03g17140	CA03g17140:CDS	CDS	Leucine-rich repeat protein kinase
Pepper1.55ch03	197174359	C	C	5|5	A	4|4	CA03g17140	CA03g17140:Intron	Intron	Leucine-rich repeat protein kinase
Pepper1.55ch03	197174520	G	G	7|7	C	3|3	CA03g17140	CA03g17140:Intron	Intron	Leucine-rich repeat protein kinase
Pepper1.55ch03	216345968	A	A	3|3	G	4|4	CA03g19980	CA03g19980:Intron	Intron	Putative CC-NBS-LRR resistance protein
Pepper1.55ch03	220761648	C	C	4|4	T	7|7	CA03g21460	CA03g21460:CDS	CDS	PREDICTED: leucine-rich repeat receptor-like protein kinase PEPR1 [Vitis vinifera]
Pepper1.55ch03	220761680	G	G	4|4	A	5|5	CA03g21460	CA03g21460:CDS	CDS	PREDICTED: leucine-rich repeat receptor-like protein kinase PEPR1 [Vitis vinifera]
Pepper1.55ch03	220761717	G	G	3|3	A	7|7	CA03g21460	CA03g21460:CDS	CDS	PREDICTED: leucine-rich repeat receptor-like protein kinase PEPR1 [Vitis vinifera]
Pepper1.55ch03	220761943	G	A	3|3	G	5|5	CA03g21460	CA03g21460:CDS	CDS	PREDICTED: leucine-rich repeat receptor-like protein kinase PEPR1 [Vitis vinifera]
Pepper1.55ch03	244641555	A	A	3|3	C	3|3	CA03g29480	CA03g29480:Intron	Intron	Leucine-rich repeat family protein isoform 1 [Theobroma cacao]
Pepper1.55ch03	244641558	A	A	3|3	T	3|3	CA03g29480	CA03g29480:Intron	Intron	Leucine-rich repeat family protein isoform 1 [Theobroma cacao]
Pepper1.55ch03	244641814	T	T	4|4	G	5|5	CA03g29480	CA03g29480:Intron	Intron	Leucine-rich repeat family protein isoform 1 [Theobroma cacao]
Pepper1.55ch03	244642020	T	T	4|4	G	5|5	CA03g29480	CA03g29480:Intron	Intron	Leucine-rich repeat family protein isoform 1 [Theobroma cacao]
Pepper1.55ch03	244642028	G	G	4|4	A	6|6	CA03g29480	CA03g29480:Intron	Intron	Leucine-rich repeat family protein isoform 1 [Theobroma cacao]
Pepper1.55ch03	244642137	C	C	9|9	T	3|3	CA03g29480	CA03g29480:CDS	CDS	Leucine-rich repeat family protein isoform 1 [Theobroma cacao]
Pepper1.55ch03	244642281	G	G	4|4	T	3|3	CA03g29480	CA03g29480:Intron	Intron	Leucine-rich repeat family protein isoform 1 [Theobroma cacao]
Pepper1.55ch03	244642744	T	T	5|5	C	4|4	CA03g29480	CA03g29480:Intron	Intron	Leucine-rich repeat family protein isoform 1 [Theobroma cacao]
Pepper1.55ch03	244642932	G	G	5|5	A	11|11	CA03g29480	CA03g29480:Intron	Intron	Leucine-rich repeat family protein isoform 1 [Theobroma cacao]
Pepper1.55ch03	244642970	C	C	5|5	T	8|8	CA03g29480	CA03g29480:Intron	Intron	Leucine-rich repeat family protein isoform 1 [Theobroma cacao]
Pepper1.55ch03	244642975	G	G	6|6	T	8|8	CA03g29480	CA03g29480:Intron	Intron	Leucine-rich repeat family protein isoform 1 [Theobroma cacao]
Pepper1.55ch03	244643361	T	T	9|9	C	13|13	CA03g29480	CA03g29480:Intron	Intron	Leucine-rich repeat family protein isoform 1 [Theobroma cacao]
Pepper1.55ch03	244643442	C	C	10|10	T	7|7	CA03g29480	CA03g29480:CDS	CDS	Leucine-rich repeat family protein isoform 1 [Theobroma cacao]
Pepper1.55ch03	244643795	A	A	5|5	G	7|7	CA03g29480	CA03g29480:Intron	Intron	Leucine-rich repeat family protein isoform 1 [Theobroma cacao]
Pepper1.55ch03	244644036	C	C	7|7	A	5|5	CA03g29480	CA03g29480:Intron	Intron	Leucine-rich repeat family protein isoform 1 [Theobroma cacao]
Pepper1.55ch03	244644075	T	T	6|6	C	5|5	CA03g29480	CA03g29480:Intron	Intron	Leucine-rich repeat family protein isoform 1 [Theobroma cacao]
Pepper1.55ch03	244644329	A	A	8|8	G	11|11	CA03g29480	CA03g29480:Intron	Intron	Leucine-rich repeat family protein isoform 1 [Theobroma cacao]
Pepper1.55ch03	244644627	G	G	4|4	A	8|8	CA03g29480	CA03g29480:Intron	Intron	Leucine-rich repeat family protein isoform 1 [Theobroma cacao]
Pepper1.55ch03	244644656	C	C	6|6	T	7|7	CA03g29480	CA03g29480:Intron	Intron	Leucine-rich repeat family protein isoform 1 [Theobroma cacao]
Pepper1.55ch03	244644664	T	T	6|6	C	9|9	CA03g29480	CA03g29480:Intron	Intron	Leucine-rich repeat family protein isoform 1 [Theobroma cacao]
Pepper1.55ch03	244645527	C	C	8|8	A	3|3	CA03g29480	CA03g29480:CDS	CDS	Leucine-rich repeat family protein isoform 1 [Theobroma cacao]
Pepper1.55ch03	244645545	A	A	9|9	G	4|4	CA03g29480	CA03g29480:CDS	CDS	Leucine-rich repeat family protein isoform 1 [Theobroma cacao]
Pepper1.55ch03	244645562	T	T	9|9	A	4|4	CA03g29480	CA03g29480:CDS	CDS	Leucine-rich repeat family protein isoform 1 [Theobroma cacao]
Pepper1.55ch03	244645574	T	T	10|10	C	6|6	CA03g29480	CA03g29480:CDS	CDS	Leucine-rich repeat family protein isoform 1 [Theobroma cacao]
Pepper1.55ch03	244645583	A	A	9|9	G	6|6	CA03g29480	CA03g29480:CDS	CDS	Leucine-rich repeat family protein isoform 1 [Theobroma cacao]
Pepper1.55ch03	244908535	A	A	4|4	T	3|3	CA03g29650	CA03g29650:CDS	CDS	Brassinosteroid LRR receptor kinase%2C putative
Pepper1.55ch03	244909304	C	C	4|4	T	5|5	CA03g29650	CA03g29650:CDS	CDS	Brassinosteroid LRR receptor kinase%2C putative
Pepper1.55ch03	244909578	A	A	6|6	G	5|5	CA03g29650	CA03g29650:CDS	CDS	Brassinosteroid LRR receptor kinase%2C putative
Pepper1.55ch03	244909603	C	C	5|5	G	7|7	CA03g29650	CA03g29650:CDS	CDS	Brassinosteroid LRR receptor kinase%2C putative
Pepper1.55ch03	244909688	A	A	3|3	C	5|5	CA03g29650	CA03g29650:CDS	CDS	Brassinosteroid LRR receptor kinase%2C putative
Pepper1.55ch03	244909733	G	G	7|7	C	5|5	CA03g29650	CA03g29650:CDS	CDS	Brassinosteroid LRR receptor kinase%2C putative
Pepper1.55ch03	244909786	T	T	6|6	G	6|6	CA03g29650	CA03g29650:CDS	CDS	Brassinosteroid LRR receptor kinase%2C putative
Pepper1.55ch03	244910093	G	G	7|7	A	4|4	CA03g29650	CA03g29650:CDS	CDS	Brassinosteroid LRR receptor kinase%2C putative
Pepper1.55ch03	244910450	G	G	9|9	T	4|4	CA03g29650	CA03g29650:CDS	CDS	Brassinosteroid LRR receptor kinase%2C putative
Pepper1.55ch03	244910589	C	C	4|4	G	4|4	CA03g29650	CA03g29650:CDS	CDS	Brassinosteroid LRR receptor kinase%2C putative
Pepper1.55ch03	244910687	G	G	8|8	A	4|4	CA03g29650	CA03g29650:CDS	CDS	Brassinosteroid LRR receptor kinase%2C putative
Pepper1.55ch03	244911085	A	A	5|5	G	4|4	CA03g29650	CA03g29650:CDS	CDS	Brassinosteroid LRR receptor kinase%2C putative
Pepper1.55ch03	244911350	A	A	9|9	G	14|14	CA03g29650	CA03g29650:CDS	CDS	Brassinosteroid LRR receptor kinase%2C putative
Pepper1.55ch03	244911421	C	C	5|5	T	8|8	CA03g29650	CA03g29650:CDS	CDS	Brassinosteroid LRR receptor kinase%2C putative
Pepper1.55ch03	250139008	G	G	3|3	A	6|6	CA03g32320	CA03g32320:CDS	CDS	F-box/LRR-repeat protein%2C putative
Pepper1.55ch03	250139137	A	A	3|3	T	5|5	CA03g32320	CA03g32320:CDS	CDS	F-box/LRR-repeat protein%2C putative
Pepper1.55ch03	250139188	G	G	3|3	C	7|7	CA03g32320	CA03g32320:CDS	CDS	F-box/LRR-repeat protein%2C putative
Pepper1.55ch03	250139688	C	C	3|3	T	6|6	CA03g32320	CA03g32320:CDS	CDS	F-box/LRR-repeat protein%2C putative
Pepper1.55ch03	250139885	G	G	4|4	A	6|6	CA03g32320	CA03g32320:CDS	CDS	F-box/LRR-repeat protein%2C putative
Pepper1.55ch03	250139933	T	T	5|5	C	5|5	CA03g32320	CA03g32320:CDS	CDS	F-box/LRR-repeat protein%2C putative
Pepper1.55ch03	250139997	T	T	7|7	A	4|4	CA03g32320	CA03g32320:CDS	CDS	F-box/LRR-repeat protein%2C putative
Pepper1.55ch03	250140005	A	A	5|5	G	3|3	CA03g32320	CA03g32320:CDS	CDS	F-box/LRR-repeat protein%2C putative
Pepper1.55ch03	250140217	A	A	9|9	T	5|5	CA03g32320	CA03g32320:CDS	CDS	F-box/LRR-repeat protein%2C putative
Pepper1.55ch03	250140227	T	T	8|8	A	6|6	CA03g32320	CA03g32320:CDS	CDS	F-box/LRR-repeat protein%2C putative
Pepper1.55ch03	250141425	C	C	9|9	G	8|8	CA03g32330	CA03g32330:CDS	CDS	F-box/LRR-repeat protein
Pepper1.55ch03	250141595	A	A	6|6	G	9|9	CA03g32330	CA03g32330:CDS	CDS	F-box/LRR-repeat protein
Pepper1.55ch03	250141658	T	T	6|6	G	9|9	CA03g32330	CA03g32330:CDS	CDS	F-box/LRR-repeat protein
Pepper1.55ch03	250141720	A	A	5|5	C	6|6	CA03g32330	CA03g32330:CDS	CDS	F-box/LRR-repeat protein
Pepper1.55ch03	250141819	C	C	8|8	A	7|7	CA03g32330	CA03g32330:CDS	CDS	F-box/LRR-repeat protein
Pepper1.55ch03	250142003	T	T	6|6	C	9|9	CA03g32330	CA03g32330:CDS	CDS	F-box/LRR-repeat protein
Pepper1.55ch03	250142105	C	C	9|9	T	4|4	CA03g32330	CA03g32330:CDS	CDS	F-box/LRR-repeat protein
Pepper1.55ch03	250142341	A	A	10|10	T	6|6	CA03g32330	CA03g32330:CDS	CDS	F-box/LRR-repeat protein
Pepper1.55ch03	250142434	G	G	6|6	T	3|3	CA03g32330	CA03g32330:CDS	CDS	F-box/LRR-repeat protein
Pepper1.55ch03	250142824	A	A	4|4	G	5|5	CA03g32330	CA03g32330:CDS	CDS	F-box/LRR-repeat protein
Pepper1.55ch03	252792506	C	C	8|8	G	3|3	CA03g34010	CA03g34010:CDS	CDS	PREDICTED: F-box/LRR-repeat protein At3g03360-like [Solanum tuberosum]
Pepper1.55ch03	252792686	C	C	5|5	T	4|4	CA03g34010	CA03g34010:CDS	CDS	PREDICTED: F-box/LRR-repeat protein At3g03360-like [Solanum tuberosum]
Pepper1.55ch03	252792935	A	A	8|8	G	3|3	CA03g34010	CA03g34010:CDS	CDS	PREDICTED: F-box/LRR-repeat protein At3g03360-like [Solanum tuberosum]
Pepper1.55ch03	252793007	T	T	4|4	C	7|7	CA03g34010	CA03g34010:CDS	CDS	PREDICTED: F-box/LRR-repeat protein At3g03360-like [Solanum tuberosum]
Pepper1.55ch03	252793139	T	T	5|5	C	5|5	CA03g34010	CA03g34010:CDS	CDS	PREDICTED: F-box/LRR-repeat protein At3g03360-like [Solanum tuberosum]
Pepper1.55ch03	252793209	T	C	5|5	T	7|7	CA03g34010	CA03g34010:CDS	CDS	PREDICTED: F-box/LRR-repeat protein At3g03360-like [Solanum tuberosum]
Pepper1.55ch03	252793458	T	T	9|9	A	11|11	CA03g34010	CA03g34010:CDS	CDS	PREDICTED: F-box/LRR-repeat protein At3g03360-like [Solanum tuberosum]
Pepper1.55ch03	252793496	A	A	8|8	C	8|8	CA03g34010	CA03g34010:CDS	CDS	PREDICTED: F-box/LRR-repeat protein At3g03360-like [Solanum tuberosum]
Pepper1.55ch03	257434967	A	A	6|6	T	6|6	CA03g36840	CA03g36840:CDS	CDS	Leucine-rich repeat receptor protein kinase EXS%2C putative
Pepper1.55ch03	257435112	C	C	4|4	A	4|4	CA03g36840	CA03g36840:CDS	CDS	Leucine-rich repeat receptor protein kinase EXS%2C putative
Pepper1.55ch03	257435249	T	T	6|6	C	7|7	CA03g36840	CA03g36840:CDS	CDS	Leucine-rich repeat receptor protein kinase EXS%2C putative
Pepper1.55ch03	257435324	G	G	8|8	T	7|7	CA03g36840	CA03g36840:CDS	CDS	Leucine-rich repeat receptor protein kinase EXS%2C putative
Pepper1.55ch03	257435648	A	A	6|6	G	3|3	CA03g36840	CA03g36840:CDS	CDS	Leucine-rich repeat receptor protein kinase EXS%2C putative
Pepper1.55ch03	257435725	A	A	8|8	G	6|6	CA03g36840	CA03g36840:CDS	CDS	Leucine-rich repeat receptor protein kinase EXS%2C putative
Pepper1.55ch03	257435732	A	A	7|7	T	8|8	CA03g36840	CA03g36840:CDS	CDS	Leucine-rich repeat receptor protein kinase EXS%2C putative
Pepper1.55ch03	257435798	A	A	3|3	T	11|11	CA03g36840	CA03g36840:CDS	CDS	Leucine-rich repeat receptor protein kinase EXS%2C putative
Pepper1.55ch03	257435859	A	A	5|5	C	6|6	CA03g36840	CA03g36840:CDS	CDS	Leucine-rich repeat receptor protein kinase EXS%2C putative
Pepper1.55ch04	1168525	T	T	7|7	C	4|4	CA04g00840	CA04g00840:CDS	CDS	PREDICTED: putative F-box/FBD/LRR-repeat protein At4g13965-like [Solanum tuberosum]
Pepper1.55ch04	1168615	A	A	6|6	T	5|5	CA04g00840	CA04g00840:CDS	CDS	PREDICTED: putative F-box/FBD/LRR-repeat protein At4g13965-like [Solanum tuberosum]
Pepper1.55ch04	1168629	A	A	8|8	G	5|5	CA04g00840	CA04g00840:CDS	CDS	PREDICTED: putative F-box/FBD/LRR-repeat protein At4g13965-like [Solanum tuberosum]
Pepper1.55ch04	1168841	T	T	8|8	C	3|3	CA04g00840	CA04g00840:CDS	CDS	PREDICTED: putative F-box/FBD/LRR-repeat protein At4g13965-like [Solanum tuberosum]
Pepper1.55ch04	1168915	G	G	5|5	C	3|3	CA04g00840	CA04g00840:CDS	CDS	PREDICTED: putative F-box/FBD/LRR-repeat protein At4g13965-like [Solanum tuberosum]
Pepper1.55ch04	1168940	T	T	4|4	C	5|5	CA04g00840	CA04g00840:CDS	CDS	PREDICTED: putative F-box/FBD/LRR-repeat protein At4g13965-like [Solanum tuberosum]
Pepper1.55ch04	1168961	G	G	5|5	C	5|5	CA04g00840	CA04g00840:CDS	CDS	PREDICTED: putative F-box/FBD/LRR-repeat protein At4g13965-like [Solanum tuberosum]
Pepper1.55ch04	1335261	C	T	3|3	C	9|9	CA04g00920	CA04g00920:CDS	CDS	PREDICTED: probable LRR receptor-like serine/threonine-protein kinase At3g47570-like [Solanum tuberosum]
Pepper1.55ch04	1335604	T	T	4|4	C	26|27	CA04g00920	CA04g00920:CDS	CDS	PREDICTED: probable LRR receptor-like serine/threonine-protein kinase At3g47570-like [Solanum tuberosum]
Pepper1.55ch04	1336128	G	G	3|3	A	10|10	CA04g00920	CA04g00920:CDS	CDS	PREDICTED: probable LRR receptor-like serine/threonine-protein kinase At3g47570-like [Solanum tuberosum]
Pepper1.55ch04	1336405	A	A	10|10	G	9|9	CA04g00920	CA04g00920:CDS	CDS	PREDICTED: probable LRR receptor-like serine/threonine-protein kinase At3g47570-like [Solanum tuberosum]
Pepper1.55ch04	1336447	T	C	9|10	T	9|9	CA04g00920	CA04g00920:CDS	CDS	PREDICTED: probable LRR receptor-like serine/threonine-protein kinase At3g47570-like [Solanum tuberosum]
Pepper1.55ch04	1337431	T	T	9|9	C	11|12	CA04g00920	CA04g00920:CDS	CDS	PREDICTED: probable LRR receptor-like serine/threonine-protein kinase At3g47570-like [Solanum tuberosum]
Pepper1.55ch04	1347376	T	T	6|6	A	10|10	CA04g00940	CA04g00940:Intron	Intron	PREDICTED: LRR receptor-like serine/threonine-protein kinase GSO2-like [Solanum tuberosum]
Pepper1.55ch04	1347447	C	T	3|3	C	10|11	CA04g00940	CA04g00940:CDS	CDS	PREDICTED: LRR receptor-like serine/threonine-protein kinase GSO2-like [Solanum tuberosum]
Pepper1.55ch04	1347974	G	T	5|5	G	7|7	CA04g00940	CA04g00940:CDS	CDS	PREDICTED: LRR receptor-like serine/threonine-protein kinase GSO2-like [Solanum tuberosum]
Pepper1.55ch04	1348047	C	C	4|4	G	12|12	CA04g00940	CA04g00940:CDS	CDS	PREDICTED: LRR receptor-like serine/threonine-protein kinase GSO2-like [Solanum tuberosum]
Pepper1.55ch04	1348153	G	C	7|7	G	11|11	CA04g00940	CA04g00940:CDS	CDS	PREDICTED: LRR receptor-like serine/threonine-protein kinase GSO2-like [Solanum tuberosum]
Pepper1.55ch04	1348207	G	G	6|6	A	9|9	CA04g00940	CA04g00940:CDS	CDS	PREDICTED: LRR receptor-like serine/threonine-protein kinase GSO2-like [Solanum tuberosum]
Pepper1.55ch04	1348209	G	A	6|6	G	8|8	CA04g00940	CA04g00940:CDS	CDS	PREDICTED: LRR receptor-like serine/threonine-protein kinase GSO2-like [Solanum tuberosum]
Pepper1.55ch04	1349099	G	G	4|4	T	8|8	CA04g00940	CA04g00940:CDS	CDS	PREDICTED: LRR receptor-like serine/threonine-protein kinase GSO2-like [Solanum tuberosum]
Pepper1.55ch04	1349187	T	T	5|5	G	11|11	CA04g00940	CA04g00940:CDS	CDS	PREDICTED: LRR receptor-like serine/threonine-protein kinase GSO2-like [Solanum tuberosum]
Pepper1.55ch04	1349194	A	A	4|4	C	9|9	CA04g00940	CA04g00940:CDS	CDS	PREDICTED: LRR receptor-like serine/threonine-protein kinase GSO2-like [Solanum tuberosum]
Pepper1.55ch04	1349471	C	T	3|3	C	14|14	CA04g00940	CA04g00940:Intron	Intron	PREDICTED: LRR receptor-like serine/threonine-protein kinase GSO2-like [Solanum tuberosum]
Pepper1.55ch04	1349670	C	T	6|6	C	15|15	CA04g00940	CA04g00940:CDS	CDS	PREDICTED: LRR receptor-like serine/threonine-protein kinase GSO2-like [Solanum tuberosum]
Pepper1.55ch04	1349723	G	G	4|4	T	15|15	CA04g00940	CA04g00940:Intron	Intron	PREDICTED: LRR receptor-like serine/threonine-protein kinase GSO2-like [Solanum tuberosum]
Pepper1.55ch04	1349910	C	T	8|8	C	11|11	CA04g00940	CA04g00940:CDS	CDS	PREDICTED: LRR receptor-like serine/threonine-protein kinase GSO2-like [Solanum tuberosum]
Pepper1.55ch04	1349938	A	A	7|7	C	12|12	CA04g00940	CA04g00940:CDS	CDS	PREDICTED: LRR receptor-like serine/threonine-protein kinase GSO2-like [Solanum tuberosum]
Pepper1.55ch04	1350071	G	G	5|5	T	15|15	CA04g00940	CA04g00940:CDS	CDS	PREDICTED: LRR receptor-like serine/threonine-protein kinase GSO2-like [Solanum tuberosum]
Pepper1.55ch04	1350168	A	A	8|8	G	12|13	CA04g00940	CA04g00940:CDS	CDS	PREDICTED: LRR receptor-like serine/threonine-protein kinase GSO2-like [Solanum tuberosum]
Pepper1.55ch04	1386511	G	G	7|7	C	3|3	CA04g00950	CA04g00950:Intron	Intron	PREDICTED: LRR receptor-like serine/threonine-protein kinase GSO2-like [Solanum tuberosum]
Pepper1.55ch04	1386592	T	T	5|5	A	3|3	CA04g00950	CA04g00950:Intron	Intron	PREDICTED: LRR receptor-like serine/threonine-protein kinase GSO2-like [Solanum tuberosum]
Pepper1.55ch04	1386949	A	A	4|4	G	7|7	CA04g00950	CA04g00950:CDS	CDS	PREDICTED: LRR receptor-like serine/threonine-protein kinase GSO2-like [Solanum tuberosum]
Pepper1.55ch04	1387395	T	T	5|5	C	15|15	CA04g00950	CA04g00950:CDS	CDS	PREDICTED: LRR receptor-like serine/threonine-protein kinase GSO2-like [Solanum tuberosum]
Pepper1.55ch04	1450073	T	G	3|3	T	4|4	CA04g00970	CA04g00970:CDS	CDS	PREDICTED: LRR receptor-like serine/threonine-protein kinase GSO1-like [Solanum lycopersicum]
Pepper1.55ch04	1450759	C	A	3|3	C	6|6	CA04g00970	CA04g00970:CDS	CDS	PREDICTED: LRR receptor-like serine/threonine-protein kinase GSO1-like [Solanum lycopersicum]
Pepper1.55ch04	1451249	C	T	3|3	C	11|11	CA04g00970	CA04g00970:CDS	CDS	PREDICTED: LRR receptor-like serine/threonine-protein kinase GSO1-like [Solanum lycopersicum]
Pepper1.55ch04	1451478	C	T	5|5	C	19|19	CA04g00970	CA04g00970:CDS	CDS	PREDICTED: LRR receptor-like serine/threonine-protein kinase GSO1-like [Solanum lycopersicum]
Pepper1.55ch04	1451518	A	T	4|4	A	14|14	CA04g00970	CA04g00970:CDS	CDS	PREDICTED: LRR receptor-like serine/threonine-protein kinase GSO1-like [Solanum lycopersicum]
Pepper1.55ch04	1451579	A	T	5|5	A	12|12	CA04g00970	CA04g00970:CDS	CDS	PREDICTED: LRR receptor-like serine/threonine-protein kinase GSO1-like [Solanum lycopersicum]
Pepper1.55ch04	1451632	G	A	4|4	G	9|9	CA04g00970	CA04g00970:CDS	CDS	PREDICTED: LRR receptor-like serine/threonine-protein kinase GSO1-like [Solanum lycopersicum]
Pepper1.55ch04	1452094	T	T	3|3	G	12|12	CA04g00970	CA04g00970:CDS	CDS	PREDICTED: LRR receptor-like serine/threonine-protein kinase GSO1-like [Solanum lycopersicum]
Pepper1.55ch04	1452240	A	A	5|5	T	9|9	CA04g00970	CA04g00970:CDS	CDS	PREDICTED: LRR receptor-like serine/threonine-protein kinase GSO1-like [Solanum lycopersicum]
Pepper1.55ch04	1464159	G	G	6|6	A	3|3	CA04g01010	CA04g01010:CDS	CDS	PREDICTED: LRR receptor-like serine/threonine-protein kinase EFR-like [Solanum lycopersicum]
Pepper1.55ch04	1464373	A	A	3|3	C	5|5	CA04g01010	CA04g01010:CDS	CDS	PREDICTED: LRR receptor-like serine/threonine-protein kinase EFR-like [Solanum lycopersicum]
Pepper1.55ch04	1464397	A	A	6|6	G	4|4	CA04g01010	CA04g01010:CDS	CDS	PREDICTED: LRR receptor-like serine/threonine-protein kinase EFR-like [Solanum lycopersicum]
Pepper1.55ch04	1464588	C	C	4|4	G	3|3	CA04g01010	CA04g01010:CDS	CDS	PREDICTED: LRR receptor-like serine/threonine-protein kinase EFR-like [Solanum lycopersicum]
Pepper1.55ch04	1464613	C	C	3|3	T	3|3	CA04g01010	CA04g01010:CDS	CDS	PREDICTED: LRR receptor-like serine/threonine-protein kinase EFR-like [Solanum lycopersicum]
Pepper1.55ch04	1464684	G	G	4|4	A	3|3	CA04g01010	CA04g01010:CDS	CDS	PREDICTED: LRR receptor-like serine/threonine-protein kinase EFR-like [Solanum lycopersicum]
Pepper1.55ch04	1464704	G	G	6|6	A	4|4	CA04g01010	CA04g01010:CDS	CDS	PREDICTED: LRR receptor-like serine/threonine-protein kinase EFR-like [Solanum lycopersicum]
Pepper1.55ch04	1485943	C	C	9|9	A	9|9	CA04g01020	CA04g01020:CDS	CDS	PREDICTED: LRR receptor-like serine/threonine-protein kinase GSO1-like [Solanum lycopersicum]
Pepper1.55ch04	1486132	T	T	4|4	G	6|6	CA04g01020	CA04g01020:CDS	CDS	PREDICTED: LRR receptor-like serine/threonine-protein kinase GSO1-like [Solanum lycopersicum]
Pepper1.55ch04	1486286	T	T	4|4	G	8|8	CA04g01020	CA04g01020:Intron	Intron	PREDICTED: LRR receptor-like serine/threonine-protein kinase GSO1-like [Solanum lycopersicum]
Pepper1.55ch04	1486386	T	T	4|4	C	10|10	CA04g01020	CA04g01020:CDS	CDS	PREDICTED: LRR receptor-like serine/threonine-protein kinase GSO1-like [Solanum lycopersicum]
Pepper1.55ch04	1486477	A	A	8|8	G	8|8	CA04g01020	CA04g01020:CDS	CDS	PREDICTED: LRR receptor-like serine/threonine-protein kinase GSO1-like [Solanum lycopersicum]
Pepper1.55ch04	1486834	G	G	3|3	C	5|5	CA04g01020	CA04g01020:Intron	Intron	PREDICTED: LRR receptor-like serine/threonine-protein kinase GSO1-like [Solanum lycopersicum]
Pepper1.55ch04	1487201	C	C	4|4	A	3|3	CA04g01020	CA04g01020:Intron	Intron	PREDICTED: LRR receptor-like serine/threonine-protein kinase GSO1-like [Solanum lycopersicum]
Pepper1.55ch04	1487335	G	G	4|4	C	3|3	CA04g01020	CA04g01020:CDS	CDS	PREDICTED: LRR receptor-like serine/threonine-protein kinase GSO1-like [Solanum lycopersicum]
Pepper1.55ch04	1487609	A	A	7|7	G	9|9	CA04g01020	CA04g01020:CDS	CDS	PREDICTED: LRR receptor-like serine/threonine-protein kinase GSO1-like [Solanum lycopersicum]
Pepper1.55ch04	1487779	T	T	7|7	C	4|4	CA04g01020	CA04g01020:CDS	CDS	PREDICTED: LRR receptor-like serine/threonine-protein kinase GSO1-like [Solanum lycopersicum]
Pepper1.55ch04	1488015	A	A	3|3	G	3|3	CA04g01020	CA04g01020:CDS	CDS	PREDICTED: LRR receptor-like serine/threonine-protein kinase GSO1-like [Solanum lycopersicum]
Pepper1.55ch04	1488016	C	C	3|3	G	3|3	CA04g01020	CA04g01020:CDS	CDS	PREDICTED: LRR receptor-like serine/threonine-protein kinase GSO1-like [Solanum lycopersicum]
Pepper1.55ch04	1488056	A	A	5|5	G	4|4	CA04g01020	CA04g01020:CDS	CDS	PREDICTED: LRR receptor-like serine/threonine-protein kinase GSO1-like [Solanum lycopersicum]
Pepper1.55ch04	1514206	T	T	9|9	G	7|7	CA04g01040	CA04g01040:CDS	CDS	PREDICTED: probable LRR receptor-like serine/threonine-protein kinase At3g47570-like [Solanum tuberosum]
Pepper1.55ch04	1514424	T	T	8|8	C	5|5	CA04g01040	CA04g01040:CDS	CDS	PREDICTED: probable LRR receptor-like serine/threonine-protein kinase At3g47570-like [Solanum tuberosum]
Pepper1.55ch04	1514536	C	C	10|10	A	3|3	CA04g01040	CA04g01040:CDS	CDS	PREDICTED: probable LRR receptor-like serine/threonine-protein kinase At3g47570-like [Solanum tuberosum]
Pepper1.55ch04	1517968	A	A	9|9	T	3|3	CA04g01040	CA04g01040:CDS	CDS	PREDICTED: probable LRR receptor-like serine/threonine-protein kinase At3g47570-like [Solanum tuberosum]
Pepper1.55ch04	1518516	T	T	5|5	G	5|5	CA04g01040	CA04g01040:Intron	Intron	PREDICTED: probable LRR receptor-like serine/threonine-protein kinase At3g47570-like [Solanum tuberosum]
Pepper1.55ch04	1518533	A	A	5|5	G	5|5	CA04g01040	CA04g01040:Intron	Intron	PREDICTED: probable LRR receptor-like serine/threonine-protein kinase At3g47570-like [Solanum tuberosum]
Pepper1.55ch04	1518558	T	T	10|10	C	5|5	CA04g01040	CA04g01040:Intron	Intron	PREDICTED: probable LRR receptor-like serine/threonine-protein kinase At3g47570-like [Solanum tuberosum]
Pepper1.55ch04	1518715	A	A	6|6	G	4|4	CA04g01040	CA04g01040:Intron	Intron	PREDICTED: probable LRR receptor-like serine/threonine-protein kinase At3g47570-like [Solanum tuberosum]
Pepper1.55ch04	1518743	C	C	5|5	T	3|3	CA04g01040	CA04g01040:Intron	Intron	PREDICTED: probable LRR receptor-like serine/threonine-protein kinase At3g47570-like [Solanum tuberosum]
Pepper1.55ch04	1518797	T	T	6|6	C	5|5	CA04g01040	CA04g01040:Intron	Intron	PREDICTED: probable LRR receptor-like serine/threonine-protein kinase At3g47570-like [Solanum tuberosum]
Pepper1.55ch04	1518824	C	C	4|4	A	6|6	CA04g01040	CA04g01040:Intron	Intron	PREDICTED: probable LRR receptor-like serine/threonine-protein kinase At3g47570-like [Solanum tuberosum]
Pepper1.55ch04	1518930	C	C	5|5	T	8|8	CA04g01040	CA04g01040:Intron	Intron	PREDICTED: probable LRR receptor-like serine/threonine-protein kinase At3g47570-like [Solanum tuberosum]
Pepper1.55ch04	1519016	C	C	6|6	T	12|12	CA04g01040	CA04g01040:CDS	CDS	PREDICTED: probable LRR receptor-like serine/threonine-protein kinase At3g47570-like [Solanum tuberosum]
Pepper1.55ch04	1519022	A	G	5|5	A	11|11	CA04g01040	CA04g01040:CDS	CDS	PREDICTED: probable LRR receptor-like serine/threonine-protein kinase At3g47570-like [Solanum tuberosum]
Pepper1.55ch04	1519037	C	C	3|3	T	14|14	CA04g01040	CA04g01040:CDS	CDS	PREDICTED: probable LRR receptor-like serine/threonine-protein kinase At3g47570-like [Solanum tuberosum]
Pepper1.55ch04	1519228	C	A	5|5	C	10|10	CA04g01040	CA04g01040:CDS	CDS	PREDICTED: probable LRR receptor-like serine/threonine-protein kinase At3g47570-like [Solanum tuberosum]
Pepper1.55ch04	1519311	T	T	4|4	C	17|17	CA04g01040	CA04g01040:CDS	CDS	PREDICTED: probable LRR receptor-like serine/threonine-protein kinase At3g47570-like [Solanum tuberosum]
Pepper1.55ch04	1519356	A	A	7|7	T	14|14	CA04g01040	CA04g01040:Intron	Intron	PREDICTED: probable LRR receptor-like serine/threonine-protein kinase At3g47570-like [Solanum tuberosum]
Pepper1.55ch04	1519670	C	T	4|4	C	10|10	CA04g01040	CA04g01040:CDS	CDS	PREDICTED: probable LRR receptor-like serine/threonine-protein kinase At3g47570-like [Solanum tuberosum]
Pepper1.55ch04	1519761	C	C	5|5	T	4|4	CA04g01040	CA04g01040:CDS	CDS	PREDICTED: probable LRR receptor-like serine/threonine-protein kinase At3g47570-like [Solanum tuberosum]
Pepper1.55ch04	1519995	T	T	6|6	G	8|8	CA04g01040	CA04g01040:CDS	CDS	PREDICTED: probable LRR receptor-like serine/threonine-protein kinase At3g47570-like [Solanum tuberosum]
Pepper1.55ch04	1520134	A	A	7|7	G	6|6	CA04g01040	CA04g01040:CDS	CDS	PREDICTED: probable LRR receptor-like serine/threonine-protein kinase At3g47570-like [Solanum tuberosum]
Pepper1.55ch04	1520274	G	G	3|3	A	4|4	CA04g01040	CA04g01040:CDS	CDS	PREDICTED: probable LRR receptor-like serine/threonine-protein kinase At3g47570-like [Solanum tuberosum]
Pepper1.55ch04	1520537	T	A	3|3	T	9|10	CA04g01040	CA04g01040:CDS	CDS	PREDICTED: probable LRR receptor-like serine/threonine-protein kinase At3g47570-like [Solanum tuberosum]
Pepper1.55ch04	1520608	C	C	4|4	T	4|4	CA04g01040	CA04g01040:CDS	CDS	PREDICTED: probable LRR receptor-like serine/threonine-protein kinase At3g47570-like [Solanum tuberosum]
Pepper1.55ch04	1520947	G	T	5|5	G	6|6	CA04g01040	CA04g01040:CDS	CDS	PREDICTED: probable LRR receptor-like serine/threonine-protein kinase At3g47570-like [Solanum tuberosum]
Pepper1.55ch04	1521058	T	T	3|3	A	8|8	CA04g01040	CA04g01040:CDS	CDS	PREDICTED: probable LRR receptor-like serine/threonine-protein kinase At3g47570-like [Solanum tuberosum]
Pepper1.55ch04	1521088	T	T	6|6	C	8|8	CA04g01040	CA04g01040:CDS	CDS	PREDICTED: probable LRR receptor-like serine/threonine-protein kinase At3g47570-like [Solanum tuberosum]
Pepper1.55ch04	1521543	T	T	7|7	A	9|9	CA04g01040	CA04g01040:CDS	CDS	PREDICTED: probable LRR receptor-like serine/threonine-protein kinase At3g47570-like [Solanum tuberosum]
Pepper1.55ch04	1521949	A	A	7|7	G	8|8	CA04g01040	CA04g01040:CDS	CDS	PREDICTED: probable LRR receptor-like serine/threonine-protein kinase At3g47570-like [Solanum tuberosum]
Pepper1.55ch04	1522164	T	T	6|6	A	9|9	CA04g01040	CA04g01040:CDS	CDS	PREDICTED: probable LRR receptor-like serine/threonine-protein kinase At3g47570-like [Solanum tuberosum]
Pepper1.55ch04	1522387	C	T	5|5	C	14|14	CA04g01040	CA04g01040:CDS	CDS	PREDICTED: probable LRR receptor-like serine/threonine-protein kinase At3g47570-like [Solanum tuberosum]
Pepper1.55ch04	1742816	C	C	4|4	T	3|3	CA04g01100	CA04g01100:CDS	CDS	PREDICTED: probable LRR receptor-like serine/threonine-protein kinase At1g53430-like isoform X1 [Solanum tuberosum]
Pepper1.55ch04	1743217	G	G	4|4	A	3|3	CA04g01100	CA04g01100:Intron	Intron	PREDICTED: probable LRR receptor-like serine/threonine-protein kinase At1g53430-like isoform X1 [Solanum tuberosum]
Pepper1.55ch04	1743290	A	A	3|3	G	3|3	CA04g01100	CA04g01100:Intron	Intron	PREDICTED: probable LRR receptor-like serine/threonine-protein kinase At1g53430-like isoform X1 [Solanum tuberosum]
Pepper1.55ch04	1743700	A	A	3|3	T	5|5	CA04g01100	CA04g01100:Intron	Intron	PREDICTED: probable LRR receptor-like serine/threonine-protein kinase At1g53430-like isoform X1 [Solanum tuberosum]
Pepper1.55ch04	1743839	G	G	5|5	A	6|6	CA04g01100	CA04g01100:Intron	Intron	PREDICTED: probable LRR receptor-like serine/threonine-protein kinase At1g53430-like isoform X1 [Solanum tuberosum]
Pepper1.55ch04	1743904	A	A	4|4	T	3|3	CA04g01100	CA04g01100:Intron	Intron	PREDICTED: probable LRR receptor-like serine/threonine-protein kinase At1g53430-like isoform X1 [Solanum tuberosum]
Pepper1.55ch04	1744189	G	G	3|3	T	4|4	CA04g01100	CA04g01100:CDS	CDS	PREDICTED: probable LRR receptor-like serine/threonine-protein kinase At1g53430-like isoform X1 [Solanum tuberosum]
Pepper1.55ch04	1744353	G	G	3|3	T	5|5	CA04g01100	CA04g01100:CDS	CDS	PREDICTED: probable LRR receptor-like serine/threonine-protein kinase At1g53430-like isoform X1 [Solanum tuberosum]
Pepper1.55ch04	1744371	C	C	6|6	T	4|4	CA04g01100	CA04g01100:CDS	CDS	PREDICTED: probable LRR receptor-like serine/threonine-protein kinase At1g53430-like isoform X1 [Solanum tuberosum]
Pepper1.55ch04	1744375	A	A	6|6	G	4|4	CA04g01100	CA04g01100:CDS	CDS	PREDICTED: probable LRR receptor-like serine/threonine-protein kinase At1g53430-like isoform X1 [Solanum tuberosum]
Pepper1.55ch04	1744721	G	G	4|4	A	4|4	CA04g01100	CA04g01100:Intron	Intron	PREDICTED: probable LRR receptor-like serine/threonine-protein kinase At1g53430-like isoform X1 [Solanum tuberosum]
Pepper1.55ch04	1744728	C	C	4|4	A	3|3	CA04g01100	CA04g01100:Intron	Intron	PREDICTED: probable LRR receptor-like serine/threonine-protein kinase At1g53430-like isoform X1 [Solanum tuberosum]
Pepper1.55ch04	1744748	T	T	5|5	C	3|3	CA04g01100	CA04g01100:Intron	Intron	PREDICTED: probable LRR receptor-like serine/threonine-protein kinase At1g53430-like isoform X1 [Solanum tuberosum]
Pepper1.55ch04	1744809	T	T	8|8	C	3|3	CA04g01100	CA04g01100:Intron	Intron	PREDICTED: probable LRR receptor-like serine/threonine-protein kinase At1g53430-like isoform X1 [Solanum tuberosum]
Pepper1.55ch04	1744953	A	A	4|4	G	4|4	CA04g01100	CA04g01100:Intron	Intron	PREDICTED: probable LRR receptor-like serine/threonine-protein kinase At1g53430-like isoform X1 [Solanum tuberosum]
Pepper1.55ch04	1745847	T	T	4|4	C	3|3	CA04g01100	CA04g01100:Intron	Intron	PREDICTED: probable LRR receptor-like serine/threonine-protein kinase At1g53430-like isoform X1 [Solanum tuberosum]
Pepper1.55ch04	1745910	T	T	5|5	C	6|6	CA04g01100	CA04g01100:Intron	Intron	PREDICTED: probable LRR receptor-like serine/threonine-protein kinase At1g53430-like isoform X1 [Solanum tuberosum]
Pepper1.55ch04	1746028	C	C	5|5	A	3|3	CA04g01100	CA04g01100:Intron	Intron	PREDICTED: probable LRR receptor-like serine/threonine-protein kinase At1g53430-like isoform X1 [Solanum tuberosum]
Pepper1.55ch04	1746116	C	C	4|4	T	3|3	CA04g01100	CA04g01100:Intron	Intron	PREDICTED: probable LRR receptor-like serine/threonine-protein kinase At1g53430-like isoform X1 [Solanum tuberosum]
Pepper1.55ch04	1746915	G	G	5|5	C	3|3	CA04g01100	CA04g01100:Intron	Intron	PREDICTED: probable LRR receptor-like serine/threonine-protein kinase At1g53430-like isoform X1 [Solanum tuberosum]
Pepper1.55ch04	1747078	A	A	3|3	C	6|6	CA04g01100	CA04g01100:Intron	Intron	PREDICTED: probable LRR receptor-like serine/threonine-protein kinase At1g53430-like isoform X1 [Solanum tuberosum]
Pepper1.55ch04	1747266	T	T	7|7	A	9|9	CA04g01100	CA04g01100:Intron	Intron	PREDICTED: probable LRR receptor-like serine/threonine-protein kinase At1g53430-like isoform X1 [Solanum tuberosum]
Pepper1.55ch04	1747521	G	G	4|4	A	7|7	CA04g01100	CA04g01100:Intron	Intron	PREDICTED: probable LRR receptor-like serine/threonine-protein kinase At1g53430-like isoform X1 [Solanum tuberosum]
Pepper1.55ch04	1747627	T	T	5|5	A	8|8	CA04g01100	CA04g01100:Intron	Intron	PREDICTED: probable LRR receptor-like serine/threonine-protein kinase At1g53430-like isoform X1 [Solanum tuberosum]
Pepper1.55ch04	1747681	A	A	7|7	G	8|8	CA04g01100	CA04g01100:Intron	Intron	PREDICTED: probable LRR receptor-like serine/threonine-protein kinase At1g53430-like isoform X1 [Solanum tuberosum]
Pepper1.55ch04	1747787	C	C	4|4	T	5|5	CA04g01100	CA04g01100:Intron	Intron	PREDICTED: probable LRR receptor-like serine/threonine-protein kinase At1g53430-like isoform X1 [Solanum tuberosum]
Pepper1.55ch04	1747794	A	A	5|5	G	5|5	CA04g01100	CA04g01100:Intron	Intron	PREDICTED: probable LRR receptor-like serine/threonine-protein kinase At1g53430-like isoform X1 [Solanum tuberosum]
Pepper1.55ch04	1747858	T	T	6|6	C	3|3	CA04g01100	CA04g01100:Intron	Intron	PREDICTED: probable LRR receptor-like serine/threonine-protein kinase At1g53430-like isoform X1 [Solanum tuberosum]
Pepper1.55ch04	1747959	G	G	6|6	A	3|3	CA04g01100	CA04g01100:Intron	Intron	PREDICTED: probable LRR receptor-like serine/threonine-protein kinase At1g53430-like isoform X1 [Solanum tuberosum]
Pepper1.55ch04	1748015	C	C	7|7	T	3|3	CA04g01100	CA04g01100:Intron	Intron	PREDICTED: probable LRR receptor-like serine/threonine-protein kinase At1g53430-like isoform X1 [Solanum tuberosum]
Pepper1.55ch04	1748028	T	T	8|8	C	3|3	CA04g01100	CA04g01100:Intron	Intron	PREDICTED: probable LRR receptor-like serine/threonine-protein kinase At1g53430-like isoform X1 [Solanum tuberosum]
Pepper1.55ch04	1748089	A	A	7|7	G	4|4	CA04g01100	CA04g01100:Intron	Intron	PREDICTED: probable LRR receptor-like serine/threonine-protein kinase At1g53430-like isoform X1 [Solanum tuberosum]
Pepper1.55ch04	1748412	A	A	7|7	T	4|4	CA04g01100	CA04g01100:CDS	CDS	PREDICTED: probable LRR receptor-like serine/threonine-protein kinase At1g53430-like isoform X1 [Solanum tuberosum]
Pepper1.55ch04	1748454	C	C	6|6	T	3|3	CA04g01100	CA04g01100:Intron	Intron	PREDICTED: probable LRR receptor-like serine/threonine-protein kinase At1g53430-like isoform X1 [Solanum tuberosum]
Pepper1.55ch04	1749142	G	G	6|6	T	3|3	CA04g01100	CA04g01100:CDS	CDS	PREDICTED: probable LRR receptor-like serine/threonine-protein kinase At1g53430-like isoform X1 [Solanum tuberosum]
Pepper1.55ch04	1749571	T	T	4|4	G	3|3	CA04g01100	CA04g01100:Intron	Intron	PREDICTED: probable LRR receptor-like serine/threonine-protein kinase At1g53430-like isoform X1 [Solanum tuberosum]
Pepper1.55ch04	1750314	T	T	10|10	A	3|3	CA04g01100	CA04g01100:CDS	CDS	PREDICTED: probable LRR receptor-like serine/threonine-protein kinase At1g53430-like isoform X1 [Solanum tuberosum]
Pepper1.55ch04	1751302	T	T	5|5	C	7|7	CA04g01100	CA04g01100:CDS	CDS	PREDICTED: probable LRR receptor-like serine/threonine-protein kinase At1g53430-like isoform X1 [Solanum tuberosum]
Pepper1.55ch04	1751379	G	G	5|5	A	3|3	CA04g01100	CA04g01100:CDS	CDS	PREDICTED: probable LRR receptor-like serine/threonine-protein kinase At1g53430-like isoform X1 [Solanum tuberosum]
Pepper1.55ch04	1751397	C	C	5|5	G	5|5	CA04g01100	CA04g01100:CDS	CDS	PREDICTED: probable LRR receptor-like serine/threonine-protein kinase At1g53430-like isoform X1 [Solanum tuberosum]
Pepper1.55ch04	1835126	C	C	5|5	G	7|7	CA04g01180	CA04g01180:CDS	CDS	PREDICTED: probable LRR receptor-like serine/threonine-protein kinase At1g53430-like isoform X1 [Solanum tuberosum]
Pepper1.55ch04	1853920	T	G	8|8	T	3|3	CA04g01200	CA04g01200:Intron	Intron	PREDICTED: probable LRR receptor-like serine/threonine-protein kinase At1g53440-like isoform X6 [Setaria italica]
Pepper1.55ch04	1854043	G	A	7|7	G	3|3	CA04g01200	CA04g01200:CDS	CDS	PREDICTED: probable LRR receptor-like serine/threonine-protein kinase At1g53440-like isoform X6 [Setaria italica]
Pepper1.55ch04	1854852	C	C	4|4	T	5|5	CA04g01200	CA04g01200:Intron	Intron	PREDICTED: probable LRR receptor-like serine/threonine-protein kinase At1g53440-like isoform X6 [Setaria italica]
Pepper1.55ch04	1855012	T	T	4|4	C	5|5	CA04g01200	CA04g01200:CDS	CDS	PREDICTED: probable LRR receptor-like serine/threonine-protein kinase At1g53440-like isoform X6 [Setaria italica]
Pepper1.55ch04	1855059	A	A	7|7	G	4|4	CA04g01200	CA04g01200:CDS	CDS	PREDICTED: probable LRR receptor-like serine/threonine-protein kinase At1g53440-like isoform X6 [Setaria italica]
Pepper1.55ch04	1855132	A	A	9|9	T	6|6	CA04g01200	CA04g01200:CDS	CDS	PREDICTED: probable LRR receptor-like serine/threonine-protein kinase At1g53440-like isoform X6 [Setaria italica]
Pepper1.55ch04	1855144	A	A	10|10	G	5|5	CA04g01200	CA04g01200:CDS	CDS	PREDICTED: probable LRR receptor-like serine/threonine-protein kinase At1g53440-like isoform X6 [Setaria italica]
Pepper1.55ch04	1882504	C	A	4|4	C	4|4	CA04g01230	CA04g01230:CDS	CDS	PREDICTED: probable LRR receptor-like serine/threonine-protein kinase At1g07650-like [Solanum lycopersicum]
Pepper1.55ch04	1882513	T	T	3|3	C	4|4	CA04g01230	CA04g01230:CDS	CDS	PREDICTED: probable LRR receptor-like serine/threonine-protein kinase At1g07650-like [Solanum lycopersicum]
Pepper1.55ch04	1977907	A	A	4|4	C	3|3	CA04g01290	CA04g01290:CDS	CDS	PREDICTED: probable LRR receptor-like serine/threonine-protein kinase At3g47570-like [Solanum tuberosum]
Pepper1.55ch04	1977912	G	G	4|4	C	4|4	CA04g01290	CA04g01290:CDS	CDS	PREDICTED: probable LRR receptor-like serine/threonine-protein kinase At3g47570-like [Solanum tuberosum]
Pepper1.55ch04	1978002	G	G	3|3	T	6|6	CA04g01290	CA04g01290:Intron	Intron	PREDICTED: probable LRR receptor-like serine/threonine-protein kinase At3g47570-like [Solanum tuberosum]
Pepper1.55ch04	1978088	C	C	4|4	G	6|6	CA04g01290	CA04g01290:Intron	Intron	PREDICTED: probable LRR receptor-like serine/threonine-protein kinase At3g47570-like [Solanum tuberosum]
Pepper1.55ch04	1978181	A	A	3|3	G	3|3	CA04g01290	CA04g01290:Intron	Intron	PREDICTED: probable LRR receptor-like serine/threonine-protein kinase At3g47570-like [Solanum tuberosum]
Pepper1.55ch04	1978297	G	G	5|5	T	4|4	CA04g01290	CA04g01290:CDS	CDS	PREDICTED: probable LRR receptor-like serine/threonine-protein kinase At3g47570-like [Solanum tuberosum]
Pepper1.55ch04	2559575	G	G	3|3	T	3|3	CA04g01630	CA04g01630:Intron	Intron	Leucine-rich repeat receptor-like protein kinase
Pepper1.55ch04	2559777	G	G	4|4	A	3|3	CA04g01630	CA04g01630:Intron	Intron	Leucine-rich repeat receptor-like protein kinase
Pepper1.55ch04	2559809	C	C	3|3	G	4|4	CA04g01630	CA04g01630:Intron	Intron	Leucine-rich repeat receptor-like protein kinase
Pepper1.55ch04	2559861	T	T	3|3	A	4|4	CA04g01630	CA04g01630:Intron	Intron	Leucine-rich repeat receptor-like protein kinase
Pepper1.55ch04	2559938	G	G	6|6	A	5|5	CA04g01630	CA04g01630:Intron	Intron	Leucine-rich repeat receptor-like protein kinase
Pepper1.55ch04	2560384	C	C	5|5	G	3|3	CA04g01630	CA04g01630:Intron	Intron	Leucine-rich repeat receptor-like protein kinase
Pepper1.55ch04	2560735	C	C	3|3	T	5|5	CA04g01630	CA04g01630:Intron	Intron	Leucine-rich repeat receptor-like protein kinase
Pepper1.55ch04	2560982	T	T	4|4	C	6|6	CA04g01630	CA04g01630:Intron	Intron	Leucine-rich repeat receptor-like protein kinase
Pepper1.55ch04	2561986	T	T	13|13	C	6|6	CA04g01630	CA04g01630:Intron	Intron	Leucine-rich repeat receptor-like protein kinase
Pepper1.55ch04	2562368	T	T	5|5	C	4|4	CA04g01630	CA04g01630:CDS	CDS	Leucine-rich repeat receptor-like protein kinase
Pepper1.55ch04	2562404	A	A	5|5	G	6|6	CA04g01630	CA04g01630:CDS	CDS	Leucine-rich repeat receptor-like protein kinase
Pepper1.55ch04	2562500	T	T	5|5	A	6|6	CA04g01630	CA04g01630:CDS	CDS	Leucine-rich repeat receptor-like protein kinase
Pepper1.55ch04	2562633	G	G	4|4	A	6|6	CA04g01630	CA04g01630:CDS	CDS	Leucine-rich repeat receptor-like protein kinase
Pepper1.55ch04	2563795	A	A	4|4	T	4|4	CA04g01630	CA04g01630:Intron	Intron	Leucine-rich repeat receptor-like protein kinase
Pepper1.55ch04	2563818	C	C	4|4	T	5|5	CA04g01630	CA04g01630:Intron	Intron	Leucine-rich repeat receptor-like protein kinase
Pepper1.55ch04	2563879	T	T	4|4	A	4|4	CA04g01630	CA04g01630:Intron	Intron	Leucine-rich repeat receptor-like protein kinase
Pepper1.55ch04	2563952	A	A	3|3	G	5|5	CA04g01630	CA04g01630:Intron	Intron	Leucine-rich repeat receptor-like protein kinase
Pepper1.55ch04	2564169	C	C	3|3	T	9|9	CA04g01630	CA04g01630:Intron	Intron	Leucine-rich repeat receptor-like protein kinase
Pepper1.55ch04	2564348	A	A	5|5	G	7|7	CA04g01630	CA04g01630:Intron	Intron	Leucine-rich repeat receptor-like protein kinase
Pepper1.55ch04	2564444	G	G	4|4	A	5|5	CA04g01630	CA04g01630:Intron	Intron	Leucine-rich repeat receptor-like protein kinase
Pepper1.55ch04	2564484	T	T	4|4	C	5|5	CA04g01630	CA04g01630:Intron	Intron	Leucine-rich repeat receptor-like protein kinase
Pepper1.55ch04	2564620	A	A	3|3	G	5|5	CA04g01630	CA04g01630:CDS	CDS	Leucine-rich repeat receptor-like protein kinase
Pepper1.55ch04	2565031	T	T	7|7	C	3|3	CA04g01630	CA04g01630:Intron	Intron	Leucine-rich repeat receptor-like protein kinase
Pepper1.55ch04	2565180	T	T	7|7	C	5|5	CA04g01630	CA04g01630:Intron	Intron	Leucine-rich repeat receptor-like protein kinase
Pepper1.55ch04	2565647	G	G	3|3	A	3|3	CA04g01630	CA04g01630:Intron	Intron	Leucine-rich repeat receptor-like protein kinase
Pepper1.55ch04	2565804	T	T	7|7	C	6|6	CA04g01630	CA04g01630:CDS	CDS	Leucine-rich repeat receptor-like protein kinase
Pepper1.55ch04	3085629	C	C	6|6	T	3|3	CA04g01750	CA04g01750:CDS	CDS	NB-LRR type disease resistance protein
Pepper1.55ch04	3085688	A	A	6|6	G	3|3	CA04g01750	CA04g01750:CDS	CDS	NB-LRR type disease resistance protein
Pepper1.55ch04	3906548	T	T	43|43	G	19|20	CA04g01840	CA04g01840:CDS	CDS	F-box/FBD/LRR-repeat protein
Pepper1.55ch04	3906617	G	G	28|31	A	21|21	CA04g01840	CA04g01840:CDS	CDS	F-box/FBD/LRR-repeat protein
Pepper1.55ch04	3994050	A	A	18|18	T	3|3	CA04g01850	CA04g01850:CDS	CDS	PREDICTED: probable LRR receptor-like serine/threonine-protein kinase At3g47570-like [Solanum lycopersicum]
Pepper1.55ch04	3994068	C	C	22|22	A	3|3	CA04g01850	CA04g01850:CDS	CDS	PREDICTED: probable LRR receptor-like serine/threonine-protein kinase At3g47570-like [Solanum lycopersicum]
Pepper1.55ch04	4020109	A	A	9|9	C	3|3	CA04g01880	CA04g01880:CDS	CDS	PREDICTED: LRR receptor-like serine/threonine-protein kinase GSO1-like [Solanum lycopersicum]
Pepper1.55ch04	4020272	T	T	10|10	C	4|4	CA04g01880	CA04g01880:CDS	CDS	PREDICTED: LRR receptor-like serine/threonine-protein kinase GSO1-like [Solanum lycopersicum]
Pepper1.55ch04	4020287	A	A	7|7	G	3|3	CA04g01880	CA04g01880:CDS	CDS	PREDICTED: LRR receptor-like serine/threonine-protein kinase GSO1-like [Solanum lycopersicum]
Pepper1.55ch04	4020310	G	G	8|8	C	3|3	CA04g01880	CA04g01880:CDS	CDS	PREDICTED: LRR receptor-like serine/threonine-protein kinase GSO1-like [Solanum lycopersicum]
Pepper1.55ch04	4021340	A	A	5|5	G	6|6	CA04g01890	CA04g01890:CDS	CDS	PREDICTED: probable LRR receptor-like serine/threonine-protein kinase At3g47570-like [Solanum tuberosum]
Pepper1.55ch04	4021834	G	A	3|3	G	9|9	CA04g01890	CA04g01890:CDS	CDS	PREDICTED: probable LRR receptor-like serine/threonine-protein kinase At3g47570-like [Solanum tuberosum]
Pepper1.55ch04	4022073	A	A	6|6	G	3|3	CA04g01890	CA04g01890:CDS	CDS	PREDICTED: probable LRR receptor-like serine/threonine-protein kinase At3g47570-like [Solanum tuberosum]
Pepper1.55ch04	4132835	G	G	6|6	T	8|8	CA04g01910	CA04g01910:CDS	CDS	PREDICTED: probable LRR receptor-like serine/threonine-protein kinase At3g47570-like [Solanum lycopersicum]
Pepper1.55ch04	4132883	G	G	7|7	T	8|8	CA04g01910	CA04g01910:Intron	Intron	PREDICTED: probable LRR receptor-like serine/threonine-protein kinase At3g47570-like [Solanum lycopersicum]
Pepper1.55ch04	4133029	C	C	6|6	G	8|8	CA04g01910	CA04g01910:CDS	CDS	PREDICTED: probable LRR receptor-like serine/threonine-protein kinase At3g47570-like [Solanum lycopersicum]
Pepper1.55ch04	4133040	C	C	5|5	T	7|7	CA04g01910	CA04g01910:CDS	CDS	PREDICTED: probable LRR receptor-like serine/threonine-protein kinase At3g47570-like [Solanum lycopersicum]
Pepper1.55ch04	4133074	A	A	7|7	C	8|8	CA04g01910	CA04g01910:CDS	CDS	PREDICTED: probable LRR receptor-like serine/threonine-protein kinase At3g47570-like [Solanum lycopersicum]
Pepper1.55ch04	4133097	C	C	8|8	T	7|7	CA04g01910	CA04g01910:CDS	CDS	PREDICTED: probable LRR receptor-like serine/threonine-protein kinase At3g47570-like [Solanum lycopersicum]
Pepper1.55ch04	4133143	C	C	6|6	T	5|5	CA04g01910	CA04g01910:CDS	CDS	PREDICTED: probable LRR receptor-like serine/threonine-protein kinase At3g47570-like [Solanum lycopersicum]
Pepper1.55ch04	4133157	C	C	7|7	A	4|4	CA04g01910	CA04g01910:CDS	CDS	PREDICTED: probable LRR receptor-like serine/threonine-protein kinase At3g47570-like [Solanum lycopersicum]
Pepper1.55ch04	4133242	A	A	5|5	C	3|3	CA04g01910	CA04g01910:CDS	CDS	PREDICTED: probable LRR receptor-like serine/threonine-protein kinase At3g47570-like [Solanum lycopersicum]
Pepper1.55ch04	4133291	T	T	8|8	A	4|4	CA04g01910	CA04g01910:CDS	CDS	PREDICTED: probable LRR receptor-like serine/threonine-protein kinase At3g47570-like [Solanum lycopersicum]
Pepper1.55ch04	4133336	A	A	7|7	G	7|7	CA04g01910	CA04g01910:CDS	CDS	PREDICTED: probable LRR receptor-like serine/threonine-protein kinase At3g47570-like [Solanum lycopersicum]
Pepper1.55ch04	4133552	C	C	5|5	T	6|6	CA04g01910	CA04g01910:CDS	CDS	PREDICTED: probable LRR receptor-like serine/threonine-protein kinase At3g47570-like [Solanum lycopersicum]
Pepper1.55ch04	4133964	A	A	8|8	G	5|5	CA04g01920	CA04g01920:CDS	CDS	PREDICTED: probable LRR receptor-like serine/threonine-protein kinase At3g47570-like [Solanum tuberosum]
Pepper1.55ch04	4134070	C	C	8|8	A	6|6	CA04g01920	CA04g01920:CDS	CDS	PREDICTED: probable LRR receptor-like serine/threonine-protein kinase At3g47570-like [Solanum tuberosum]
Pepper1.55ch04	4134111	G	G	5|5	T	5|5	CA04g01920	CA04g01920:CDS	CDS	PREDICTED: probable LRR receptor-like serine/threonine-protein kinase At3g47570-like [Solanum tuberosum]
Pepper1.55ch04	4134175	C	C	7|7	T	3|3	CA04g01920	CA04g01920:CDS	CDS	PREDICTED: probable LRR receptor-like serine/threonine-protein kinase At3g47570-like [Solanum tuberosum]
Pepper1.55ch04	4134181	G	G	7|7	A	5|5	CA04g01920	CA04g01920:CDS	CDS	PREDICTED: probable LRR receptor-like serine/threonine-protein kinase At3g47570-like [Solanum tuberosum]
Pepper1.55ch04	4135192	G	G	4|4	A	4|4	CA04g01920	CA04g01920:Intron	Intron	PREDICTED: probable LRR receptor-like serine/threonine-protein kinase At3g47570-like [Solanum tuberosum]
Pepper1.55ch04	4135242	G	A	5|5	G	3|3	CA04g01920	CA04g01920:Intron	Intron	PREDICTED: probable LRR receptor-like serine/threonine-protein kinase At3g47570-like [Solanum tuberosum]
Pepper1.55ch04	4135258	C	C	5|5	T	3|3	CA04g01920	CA04g01920:Intron	Intron	PREDICTED: probable LRR receptor-like serine/threonine-protein kinase At3g47570-like [Solanum tuberosum]
Pepper1.55ch04	4135574	A	A	3|3	G	6|6	CA04g01920	CA04g01920:Intron	Intron	PREDICTED: probable LRR receptor-like serine/threonine-protein kinase At3g47570-like [Solanum tuberosum]
Pepper1.55ch04	4135650	C	C	4|4	T	8|8	CA04g01920	CA04g01920:Intron	Intron	PREDICTED: probable LRR receptor-like serine/threonine-protein kinase At3g47570-like [Solanum tuberosum]
Pepper1.55ch04	4135705	C	C	5|5	T	3|3	CA04g01920	CA04g01920:CDS	CDS	PREDICTED: probable LRR receptor-like serine/threonine-protein kinase At3g47570-like [Solanum tuberosum]
Pepper1.55ch04	4135734	C	C	6|6	A	4|4	CA04g01920	CA04g01920:CDS	CDS	PREDICTED: probable LRR receptor-like serine/threonine-protein kinase At3g47570-like [Solanum tuberosum]
Pepper1.55ch04	4135762	C	C	8|8	A	5|5	CA04g01920	CA04g01920:CDS	CDS	PREDICTED: probable LRR receptor-like serine/threonine-protein kinase At3g47570-like [Solanum tuberosum]
Pepper1.55ch04	4135998	C	C	5|5	A	6|6	CA04g01920	CA04g01920:CDS	CDS	PREDICTED: probable LRR receptor-like serine/threonine-protein kinase At3g47570-like [Solanum tuberosum]
Pepper1.55ch04	4136089	G	G	10|10	A	10|10	CA04g01920	CA04g01920:CDS	CDS	PREDICTED: probable LRR receptor-like serine/threonine-protein kinase At3g47570-like [Solanum tuberosum]
Pepper1.55ch04	4136114	T	T	10|10	G	7|7	CA04g01920	CA04g01920:CDS	CDS	PREDICTED: probable LRR receptor-like serine/threonine-protein kinase At3g47570-like [Solanum tuberosum]
Pepper1.55ch04	4136207	A	A	6|6	G	4|4	CA04g01920	CA04g01920:CDS	CDS	PREDICTED: probable LRR receptor-like serine/threonine-protein kinase At3g47570-like [Solanum tuberosum]
Pepper1.55ch04	4136268	T	T	4|4	A	4|4	CA04g01920	CA04g01920:CDS	CDS	PREDICTED: probable LRR receptor-like serine/threonine-protein kinase At3g47570-like [Solanum tuberosum]
Pepper1.55ch04	4136555	C	C	5|5	T	3|3	CA04g01920	CA04g01920:CDS	CDS	PREDICTED: probable LRR receptor-like serine/threonine-protein kinase At3g47570-like [Solanum tuberosum]
Pepper1.55ch04	4158770	T	T	6|6	A	10|10	CA04g01930	CA04g01930:Intron	Intron	PREDICTED: probable LRR receptor-like serine/threonine-protein kinase At3g47570-like [Solanum tuberosum]
Pepper1.55ch04	4159124	G	G	8|8	C	5|5	CA04g01930	CA04g01930:CDS	CDS	PREDICTED: probable LRR receptor-like serine/threonine-protein kinase At3g47570-like [Solanum tuberosum]
Pepper1.55ch04	4159132	C	C	8|8	T	5|5	CA04g01930	CA04g01930:CDS	CDS	PREDICTED: probable LRR receptor-like serine/threonine-protein kinase At3g47570-like [Solanum tuberosum]
Pepper1.55ch04	4159381	A	A	4|4	G	4|4	CA04g01930	CA04g01930:CDS	CDS	PREDICTED: probable LRR receptor-like serine/threonine-protein kinase At3g47570-like [Solanum tuberosum]
Pepper1.55ch04	4159694	A	A	5|5	G	3|3	CA04g01930	CA04g01930:CDS	CDS	PREDICTED: probable LRR receptor-like serine/threonine-protein kinase At3g47570-like [Solanum tuberosum]
Pepper1.55ch04	4194905	C	C	3|3	T	3|3	CA04g01940	CA04g01940:CDS	CDS	PREDICTED: probable LRR receptor-like serine/threonine-protein kinase At3g47570-like [Solanum tuberosum]
Pepper1.55ch04	4194917	C	C	3|3	T	3|3	CA04g01940	CA04g01940:CDS	CDS	PREDICTED: probable LRR receptor-like serine/threonine-protein kinase At3g47570-like [Solanum tuberosum]
Pepper1.55ch04	4195423	C	C	5|5	T	3|3	CA04g01950	CA04g01950:CDS	CDS	PREDICTED: probable LRR receptor-like serine/threonine-protein kinase At3g47570-like [Solanum lycopersicum]
Pepper1.55ch04	4195461	A	A	8|8	G	3|3	CA04g01950	CA04g01950:CDS	CDS	PREDICTED: probable LRR receptor-like serine/threonine-protein kinase At3g47570-like [Solanum lycopersicum]
Pepper1.55ch04	4195712	C	C	6|6	T	5|5	CA04g01950	CA04g01950:CDS	CDS	PREDICTED: probable LRR receptor-like serine/threonine-protein kinase At3g47570-like [Solanum lycopersicum]
Pepper1.55ch04	4195835	A	A	4|4	G	3|3	CA04g01950	CA04g01950:CDS	CDS	PREDICTED: probable LRR receptor-like serine/threonine-protein kinase At3g47570-like [Solanum lycopersicum]
Pepper1.55ch04	4209381	T	T	8|8	G	4|4	CA04g01970	CA04g01970:CDS	CDS	PREDICTED: LRR receptor-like serine/threonine-protein kinase EFR-like [Solanum lycopersicum]
Pepper1.55ch04	4209397	A	A	8|8	G	4|4	CA04g01970	CA04g01970:CDS	CDS	PREDICTED: LRR receptor-like serine/threonine-protein kinase EFR-like [Solanum lycopersicum]
Pepper1.55ch04	4209412	C	C	6|6	A	4|4	CA04g01970	CA04g01970:CDS	CDS	PREDICTED: LRR receptor-like serine/threonine-protein kinase EFR-like [Solanum lycopersicum]
Pepper1.55ch04	4228609	C	C	11|11	T	3|3	CA04g02020	CA04g02020:CDS	CDS	PREDICTED: probable LRR receptor-like serine/threonine-protein kinase At3g47570-like [Solanum tuberosum]
Pepper1.55ch04	4229996	T	T	6|6	C	6|6	CA04g02020	CA04g02020:CDS	CDS	PREDICTED: probable LRR receptor-like serine/threonine-protein kinase At3g47570-like [Solanum tuberosum]
Pepper1.55ch04	4230631	A	A	8|8	G	4|4	CA04g02030	CA04g02030:CDS	CDS	PREDICTED: probable LRR receptor-like serine/threonine-protein kinase At3g47570-like [Solanum tuberosum]
Pepper1.55ch04	4230641	A	A	8|8	G	6|6	CA04g02030	CA04g02030:CDS	CDS	PREDICTED: probable LRR receptor-like serine/threonine-protein kinase At3g47570-like [Solanum tuberosum]
Pepper1.55ch04	4230689	G	A	7|7	G	6|6	CA04g02030	CA04g02030:CDS	CDS	PREDICTED: probable LRR receptor-like serine/threonine-protein kinase At3g47570-like [Solanum tuberosum]
Pepper1.55ch04	4230843	A	G	5|5	A	9|9	CA04g02030	CA04g02030:CDS	CDS	PREDICTED: probable LRR receptor-like serine/threonine-protein kinase At3g47570-like [Solanum tuberosum]
Pepper1.55ch04	4230902	G	G	6|6	C	9|9	CA04g02030	CA04g02030:CDS	CDS	PREDICTED: probable LRR receptor-like serine/threonine-protein kinase At3g47570-like [Solanum tuberosum]
Pepper1.55ch04	4231053	C	T	3|3	C	9|9	CA04g02030	CA04g02030:CDS	CDS	PREDICTED: probable LRR receptor-like serine/threonine-protein kinase At3g47570-like [Solanum tuberosum]
Pepper1.55ch04	4231325	A	T	8|8	A	6|6	CA04g02030	CA04g02030:CDS	CDS	PREDICTED: probable LRR receptor-like serine/threonine-protein kinase At3g47570-like [Solanum tuberosum]
Pepper1.55ch04	4231387	T	T	5|5	C	4|4	CA04g02030	CA04g02030:CDS	CDS	PREDICTED: probable LRR receptor-like serine/threonine-protein kinase At3g47570-like [Solanum tuberosum]
Pepper1.55ch04	4231631	A	C	7|7	A	3|3	CA04g02030	CA04g02030:CDS	CDS	PREDICTED: probable LRR receptor-like serine/threonine-protein kinase At3g47570-like [Solanum tuberosum]
Pepper1.55ch04	4236092	A	A	6|6	G	3|3	CA04g02040	CA04g02040:CDS	CDS	PREDICTED: LRR receptor-like serine/threonine-protein kinase GSO2-like [Solanum tuberosum]
Pepper1.55ch04	4236191	A	A	4|4	G	3|3	CA04g02040	CA04g02040:CDS	CDS	PREDICTED: LRR receptor-like serine/threonine-protein kinase GSO2-like [Solanum tuberosum]
Pepper1.55ch04	4236350	C	C	5|5	T	3|3	CA04g02040	CA04g02040:CDS	CDS	PREDICTED: LRR receptor-like serine/threonine-protein kinase GSO2-like [Solanum tuberosum]
Pepper1.55ch04	4236358	G	G	5|5	T	3|3	CA04g02040	CA04g02040:CDS	CDS	PREDICTED: LRR receptor-like serine/threonine-protein kinase GSO2-like [Solanum tuberosum]
Pepper1.55ch04	4236750	A	A	5|5	G	5|5	CA04g02040	CA04g02040:CDS	CDS	PREDICTED: LRR receptor-like serine/threonine-protein kinase GSO2-like [Solanum tuberosum]
Pepper1.55ch04	4236846	G	G	5|5	A	6|6	CA04g02040	CA04g02040:CDS	CDS	PREDICTED: LRR receptor-like serine/threonine-protein kinase GSO2-like [Solanum tuberosum]
Pepper1.55ch04	4236900	G	G	5|5	C	4|4	CA04g02040	CA04g02040:CDS	CDS	PREDICTED: LRR receptor-like serine/threonine-protein kinase GSO2-like [Solanum tuberosum]
Pepper1.55ch04	4237068	G	A	3|3	G	6|6	CA04g02040	CA04g02040:CDS	CDS	PREDICTED: LRR receptor-like serine/threonine-protein kinase GSO2-like [Solanum tuberosum]
Pepper1.55ch04	4237084	G	G	5|5	T	6|6	CA04g02040	CA04g02040:CDS	CDS	PREDICTED: LRR receptor-like serine/threonine-protein kinase GSO2-like [Solanum tuberosum]
Pepper1.55ch04	4237090	T	T	5|5	C	6|6	CA04g02040	CA04g02040:CDS	CDS	PREDICTED: LRR receptor-like serine/threonine-protein kinase GSO2-like [Solanum tuberosum]
Pepper1.55ch04	4237106	C	T	5|5	C	5|5	CA04g02040	CA04g02040:CDS	CDS	PREDICTED: LRR receptor-like serine/threonine-protein kinase GSO2-like [Solanum tuberosum]
Pepper1.55ch04	4237127	G	G	4|4	A	4|4	CA04g02040	CA04g02040:CDS	CDS	PREDICTED: LRR receptor-like serine/threonine-protein kinase GSO2-like [Solanum tuberosum]
Pepper1.55ch04	4237160	C	C	6|6	A	4|4	CA04g02040	CA04g02040:CDS	CDS	PREDICTED: LRR receptor-like serine/threonine-protein kinase GSO2-like [Solanum tuberosum]
Pepper1.55ch04	4237238	C	C	5|5	A	5|5	CA04g02040	CA04g02040:CDS	CDS	PREDICTED: LRR receptor-like serine/threonine-protein kinase GSO2-like [Solanum tuberosum]
Pepper1.55ch04	4237292	A	A	7|7	G	9|9	CA04g02040	CA04g02040:CDS	CDS	PREDICTED: LRR receptor-like serine/threonine-protein kinase GSO2-like [Solanum tuberosum]
Pepper1.55ch04	4237483	T	C	9|9	T	4|4	CA04g02040	CA04g02040:CDS	CDS	PREDICTED: LRR receptor-like serine/threonine-protein kinase GSO2-like [Solanum tuberosum]
Pepper1.55ch04	4237514	G	G	4|4	T	5|5	CA04g02040	CA04g02040:CDS	CDS	PREDICTED: LRR receptor-like serine/threonine-protein kinase GSO2-like [Solanum tuberosum]
Pepper1.55ch04	4237518	G	G	4|4	A	5|5	CA04g02040	CA04g02040:CDS	CDS	PREDICTED: LRR receptor-like serine/threonine-protein kinase GSO2-like [Solanum tuberosum]
Pepper1.55ch04	4237718	G	G	8|8	C	4|4	CA04g02040	CA04g02040:CDS	CDS	PREDICTED: LRR receptor-like serine/threonine-protein kinase GSO2-like [Solanum tuberosum]
Pepper1.55ch04	4237722	A	T	8|8	A	4|4	CA04g02040	CA04g02040:CDS	CDS	PREDICTED: LRR receptor-like serine/threonine-protein kinase GSO2-like [Solanum tuberosum]
Pepper1.55ch04	4237892	T	G	8|8	T	3|3	CA04g02040	CA04g02040:CDS	CDS	PREDICTED: LRR receptor-like serine/threonine-protein kinase GSO2-like [Solanum tuberosum]
Pepper1.55ch04	4238112	C	A	3|3	C	5|5	CA04g02040	CA04g02040:CDS	CDS	PREDICTED: LRR receptor-like serine/threonine-protein kinase GSO2-like [Solanum tuberosum]
Pepper1.55ch04	4238121	T	G	3|3	T	7|7	CA04g02040	CA04g02040:CDS	CDS	PREDICTED: LRR receptor-like serine/threonine-protein kinase GSO2-like [Solanum tuberosum]
Pepper1.55ch04	4238217	G	A	5|5	G	9|9	CA04g02040	CA04g02040:CDS	CDS	PREDICTED: LRR receptor-like serine/threonine-protein kinase GSO2-like [Solanum tuberosum]
Pepper1.55ch04	4238301	C	T	4|4	C	4|4	CA04g02040	CA04g02040:CDS	CDS	PREDICTED: LRR receptor-like serine/threonine-protein kinase GSO2-like [Solanum tuberosum]
Pepper1.55ch04	4238509	G	G	7|7	A	4|4	CA04g02040	CA04g02040:CDS	CDS	PREDICTED: LRR receptor-like serine/threonine-protein kinase GSO2-like [Solanum tuberosum]
Pepper1.55ch04	4238586	G	G	7|7	A	5|5	CA04g02040	CA04g02040:Intron	Intron	PREDICTED: LRR receptor-like serine/threonine-protein kinase GSO2-like [Solanum tuberosum]
Pepper1.55ch04	4238596	T	T	6|6	C	5|5	CA04g02040	CA04g02040:Intron	Intron	PREDICTED: LRR receptor-like serine/threonine-protein kinase GSO2-like [Solanum tuberosum]
Pepper1.55ch04	4238877	G	A	5|5	G	5|5	CA04g02040	CA04g02040:CDS	CDS	PREDICTED: LRR receptor-like serine/threonine-protein kinase GSO2-like [Solanum tuberosum]
Pepper1.55ch04	4239210	A	A	7|7	T	3|3	CA04g02040	CA04g02040:CDS	CDS	PREDICTED: LRR receptor-like serine/threonine-protein kinase GSO2-like [Solanum tuberosum]
Pepper1.55ch04	4239262	C	C	7|7	G	4|4	CA04g02040	CA04g02040:CDS	CDS	PREDICTED: LRR receptor-like serine/threonine-protein kinase GSO2-like [Solanum tuberosum]
Pepper1.55ch04	4239294	G	A	8|8	G	7|7	CA04g02040	CA04g02040:CDS	CDS	PREDICTED: LRR receptor-like serine/threonine-protein kinase GSO2-like [Solanum tuberosum]
Pepper1.55ch04	4239303	A	A	8|8	G	7|7	CA04g02040	CA04g02040:CDS	CDS	PREDICTED: LRR receptor-like serine/threonine-protein kinase GSO2-like [Solanum tuberosum]
Pepper1.55ch04	4239592	T	T	3|3	G	8|8	CA04g02040	CA04g02040:CDS	CDS	PREDICTED: LRR receptor-like serine/threonine-protein kinase GSO2-like [Solanum tuberosum]
Pepper1.55ch04	4239609	G	G	3|3	A	8|8	CA04g02040	CA04g02040:CDS	CDS	PREDICTED: LRR receptor-like serine/threonine-protein kinase GSO2-like [Solanum tuberosum]
Pepper1.55ch04	4239673	G	G	3|3	T	3|3	CA04g02040	CA04g02040:CDS	CDS	PREDICTED: LRR receptor-like serine/threonine-protein kinase GSO2-like [Solanum tuberosum]
Pepper1.55ch04	4239885	T	T	5|5	A	10|10	CA04g02040	CA04g02040:CDS	CDS	PREDICTED: LRR receptor-like serine/threonine-protein kinase GSO2-like [Solanum tuberosum]
Pepper1.55ch04	4247459	G	G	7|7	T	3|3	CA04g02050	CA04g02050:CDS	CDS	PREDICTED: LRR receptor-like serine/threonine-protein kinase GSO1-like [Solanum lycopersicum]
Pepper1.55ch04	4247473	A	A	8|8	G	3|3	CA04g02050	CA04g02050:CDS	CDS	PREDICTED: LRR receptor-like serine/threonine-protein kinase GSO1-like [Solanum lycopersicum]
Pepper1.55ch04	4247576	A	A	9|9	G	3|3	CA04g02050	CA04g02050:CDS	CDS	PREDICTED: LRR receptor-like serine/threonine-protein kinase GSO1-like [Solanum lycopersicum]
Pepper1.55ch04	4247749	A	C	12|12	A	6|6	CA04g02050	CA04g02050:CDS	CDS	PREDICTED: LRR receptor-like serine/threonine-protein kinase GSO1-like [Solanum lycopersicum]
Pepper1.55ch04	4247825	T	T	6|6	C	6|6	CA04g02050	CA04g02050:CDS	CDS	PREDICTED: LRR receptor-like serine/threonine-protein kinase GSO1-like [Solanum lycopersicum]
Pepper1.55ch04	4247888	C	A	5|5	C	7|7	CA04g02050	CA04g02050:CDS	CDS	PREDICTED: LRR receptor-like serine/threonine-protein kinase GSO1-like [Solanum lycopersicum]
Pepper1.55ch04	4248028	A	A	4|4	G	11|11	CA04g02050	CA04g02050:CDS	CDS	PREDICTED: LRR receptor-like serine/threonine-protein kinase GSO1-like [Solanum lycopersicum]
Pepper1.55ch04	4251175	T	T	5|5	G	4|4	CA04g02060	CA04g02060:CDS	CDS	PREDICTED: probable LRR receptor-like serine/threonine-protein kinase At3g47570-like [Solanum tuberosum]
Pepper1.55ch04	4251188	A	A	3|3	G	4|4	CA04g02060	CA04g02060:CDS	CDS	PREDICTED: probable LRR receptor-like serine/threonine-protein kinase At3g47570-like [Solanum tuberosum]
Pepper1.55ch04	4251225	C	C	4|4	T	4|4	CA04g02060	CA04g02060:CDS	CDS	PREDICTED: probable LRR receptor-like serine/threonine-protein kinase At3g47570-like [Solanum tuberosum]
Pepper1.55ch04	4251256	T	T	3|3	C	3|3	CA04g02060	CA04g02060:CDS	CDS	PREDICTED: probable LRR receptor-like serine/threonine-protein kinase At3g47570-like [Solanum tuberosum]
Pepper1.55ch04	4252452	T	T	4|4	G	3|3	CA04g02060	CA04g02060:Intron	Intron	PREDICTED: probable LRR receptor-like serine/threonine-protein kinase At3g47570-like [Solanum tuberosum]
Pepper1.55ch04	4253681	G	T	9|9	G	6|6	CA04g02060	CA04g02060:CDS	CDS	PREDICTED: probable LRR receptor-like serine/threonine-protein kinase At3g47570-like [Solanum tuberosum]
Pepper1.55ch04	4254009	C	C	5|5	A	10|10	CA04g02060	CA04g02060:Intron	Intron	PREDICTED: probable LRR receptor-like serine/threonine-protein kinase At3g47570-like [Solanum tuberosum]
Pepper1.55ch04	4254050	G	A	5|5	G	11|11	CA04g02060	CA04g02060:Intron	Intron	PREDICTED: probable LRR receptor-like serine/threonine-protein kinase At3g47570-like [Solanum tuberosum]
Pepper1.55ch04	4254481	C	T	5|5	C	10|11	CA04g02060	CA04g02060:Intron	Intron	PREDICTED: probable LRR receptor-like serine/threonine-protein kinase At3g47570-like [Solanum tuberosum]
Pepper1.55ch04	4354430	T	T	4|4	C	3|3	CA04g02080	CA04g02080:CDS	CDS	PREDICTED: probable LRR receptor-like serine/threonine-protein kinase At3g47570-like [Solanum tuberosum]
Pepper1.55ch04	4354570	C	C	3|3	T	4|4	CA04g02080	CA04g02080:CDS	CDS	PREDICTED: probable LRR receptor-like serine/threonine-protein kinase At3g47570-like [Solanum tuberosum]
Pepper1.55ch04	4354678	A	A	5|5	T	3|3	CA04g02080	CA04g02080:CDS	CDS	PREDICTED: probable LRR receptor-like serine/threonine-protein kinase At3g47570-like [Solanum tuberosum]
Pepper1.55ch04	4355449	A	A	3|3	G	3|3	CA04g02090	CA04g02090:CDS	CDS	PREDICTED: probable LRR receptor-like serine/threonine-protein kinase At3g47570-like [Solanum tuberosum]
Pepper1.55ch04	4355510	A	T	5|5	A	6|6	CA04g02090	CA04g02090:CDS	CDS	PREDICTED: probable LRR receptor-like serine/threonine-protein kinase At3g47570-like [Solanum tuberosum]
Pepper1.55ch04	4355522	T	C	4|4	T	6|6	CA04g02090	CA04g02090:CDS	CDS	PREDICTED: probable LRR receptor-like serine/threonine-protein kinase At3g47570-like [Solanum tuberosum]
Pepper1.55ch04	4464754	G	G	5|5	T	7|7	CA04g02100	CA04g02100:CDS	CDS	PREDICTED: probable LRR receptor-like serine/threonine-protein kinase At3g47570-like [Solanum tuberosum]
Pepper1.55ch04	4464862	A	A	5|5	C	11|11	CA04g02100	CA04g02100:CDS	CDS	PREDICTED: probable LRR receptor-like serine/threonine-protein kinase At3g47570-like [Solanum tuberosum]
Pepper1.55ch04	4464911	T	T	7|7	C	5|5	CA04g02100	CA04g02100:CDS	CDS	PREDICTED: probable LRR receptor-like serine/threonine-protein kinase At3g47570-like [Solanum tuberosum]
Pepper1.55ch04	4464925	C	C	7|7	A	3|3	CA04g02100	CA04g02100:CDS	CDS	PREDICTED: probable LRR receptor-like serine/threonine-protein kinase At3g47570-like [Solanum tuberosum]
Pepper1.55ch04	4464939	G	G	7|7	T	5|5	CA04g02100	CA04g02100:CDS	CDS	PREDICTED: probable LRR receptor-like serine/threonine-protein kinase At3g47570-like [Solanum tuberosum]
Pepper1.55ch04	4464945	G	G	7|7	A	6|6	CA04g02100	CA04g02100:CDS	CDS	PREDICTED: probable LRR receptor-like serine/threonine-protein kinase At3g47570-like [Solanum tuberosum]
Pepper1.55ch04	4465285	A	A	6|6	T	4|4	CA04g02100	CA04g02100:CDS	CDS	PREDICTED: probable LRR receptor-like serine/threonine-protein kinase At3g47570-like [Solanum tuberosum]
Pepper1.55ch04	4465491	C	C	3|3	T	9|9	CA04g02100	CA04g02100:CDS	CDS	PREDICTED: probable LRR receptor-like serine/threonine-protein kinase At3g47570-like [Solanum tuberosum]
Pepper1.55ch04	4465496	G	G	3|3	A	9|9	CA04g02100	CA04g02100:CDS	CDS	PREDICTED: probable LRR receptor-like serine/threonine-protein kinase At3g47570-like [Solanum tuberosum]
Pepper1.55ch04	4465592	G	G	3|3	A	5|5	CA04g02100	CA04g02100:Intron	Intron	PREDICTED: probable LRR receptor-like serine/threonine-protein kinase At3g47570-like [Solanum tuberosum]
Pepper1.55ch04	4475428	G	G	13|13	T	5|5	CA04g02120	CA04g02120:CDS	CDS	PREDICTED: probable LRR receptor-like serine/threonine-protein kinase At3g47570-like [Solanum tuberosum]
Pepper1.55ch04	4475761	G	G	5|5	T	4|4	CA04g02120	CA04g02120:CDS	CDS	PREDICTED: probable LRR receptor-like serine/threonine-protein kinase At3g47570-like [Solanum tuberosum]
Pepper1.55ch04	4475804	A	A	4|4	C	4|4	CA04g02120	CA04g02120:CDS	CDS	PREDICTED: probable LRR receptor-like serine/threonine-protein kinase At3g47570-like [Solanum tuberosum]
Pepper1.55ch04	4510915	A	A	6|6	G	10|11	CA04g02130	CA04g02130:CDS	CDS	PREDICTED: probable LRR receptor-like serine/threonine-protein kinase At3g47570-like [Solanum tuberosum]
Pepper1.55ch04	4511277	T	T	5|5	C	9|9	CA04g02130	CA04g02130:CDS	CDS	PREDICTED: probable LRR receptor-like serine/threonine-protein kinase At3g47570-like [Solanum tuberosum]
Pepper1.55ch04	4511359	T	T	7|7	C	8|8	CA04g02130	CA04g02130:CDS	CDS	PREDICTED: probable LRR receptor-like serine/threonine-protein kinase At3g47570-like [Solanum tuberosum]
Pepper1.55ch04	4687129	G	G	3|3	C	6|6	CA04g02160	CA04g02160:CDS	CDS	PREDICTED: LRR receptor-like serine/threonine-protein kinase GSO2-like [Solanum tuberosum]
Pepper1.55ch04	4687302	C	C	3|3	T	4|4	CA04g02160	CA04g02160:CDS	CDS	PREDICTED: LRR receptor-like serine/threonine-protein kinase GSO2-like [Solanum tuberosum]
Pepper1.55ch04	4688281	T	T	5|5	C	3|3	CA04g02170	CA04g02170:CDS	CDS	PREDICTED: LRR receptor-like serine/threonine-protein kinase GSO1-like [Solanum lycopersicum]
Pepper1.55ch04	4689932	G	G	4|4	A	4|4	CA04g02180	CA04g02180:CDS	CDS	PREDICTED: probable LRR receptor-like serine/threonine-protein kinase At3g47570-like [Solanum lycopersicum]
Pepper1.55ch04	4689960	G	G	4|4	T	4|4	CA04g02180	CA04g02180:CDS	CDS	PREDICTED: probable LRR receptor-like serine/threonine-protein kinase At3g47570-like [Solanum lycopersicum]
Pepper1.55ch04	4690183	T	T	6|6	C	3|3	CA04g02180	CA04g02180:CDS	CDS	PREDICTED: probable LRR receptor-like serine/threonine-protein kinase At3g47570-like [Solanum lycopersicum]
Pepper1.55ch04	4690521	C	C	7|7	T	3|3	CA04g02180	CA04g02180:CDS	CDS	PREDICTED: probable LRR receptor-like serine/threonine-protein kinase At3g47570-like [Solanum lycopersicum]
Pepper1.55ch04	4690557	A	A	4|4	G	3|3	CA04g02180	CA04g02180:Intron	Intron	PREDICTED: probable LRR receptor-like serine/threonine-protein kinase At3g47570-like [Solanum lycopersicum]
Pepper1.55ch04	4693969	A	A	8|8	G	13|13	CA04g02190	CA04g02190:CDS	CDS	PREDICTED: probable LRR receptor-like serine/threonine-protein kinase At3g47570-like [Solanum tuberosum]
Pepper1.55ch04	4806278	C	T	5|5	C	5|5	CA04g02200	CA04g02200:CDS	CDS	PREDICTED: probable LRR receptor-like serine/threonine-protein kinase At3g47570-like [Solanum tuberosum]
Pepper1.55ch04	4806402	A	A	6|6	C	5|5	CA04g02200	CA04g02200:CDS	CDS	PREDICTED: probable LRR receptor-like serine/threonine-protein kinase At3g47570-like [Solanum tuberosum]
Pepper1.55ch04	4806443	G	G	5|5	T	8|8	CA04g02200	CA04g02200:CDS	CDS	PREDICTED: probable LRR receptor-like serine/threonine-protein kinase At3g47570-like [Solanum tuberosum]
Pepper1.55ch04	5207584	G	G	5|5	C	6|6	CA04g02220	CA04g02220:CDS	CDS	PREDICTED: LRR receptor-like serine/threonine-protein kinase GSO1-like [Solanum lycopersicum]
Pepper1.55ch04	5207619	G	G	6|6	A	8|8	CA04g02220	CA04g02220:CDS	CDS	PREDICTED: LRR receptor-like serine/threonine-protein kinase GSO1-like [Solanum lycopersicum]
Pepper1.55ch04	5207668	T	T	5|5	C	7|7	CA04g02220	CA04g02220:CDS	CDS	PREDICTED: LRR receptor-like serine/threonine-protein kinase GSO1-like [Solanum lycopersicum]
Pepper1.55ch04	5207989	G	G	7|7	T	3|3	CA04g02220	CA04g02220:CDS	CDS	PREDICTED: LRR receptor-like serine/threonine-protein kinase GSO1-like [Solanum lycopersicum]
Pepper1.55ch04	5209445	A	A	8|8	G	3|3	CA04g02220	CA04g02220:CDS	CDS	PREDICTED: LRR receptor-like serine/threonine-protein kinase GSO1-like [Solanum lycopersicum]
Pepper1.55ch04	5209967	C	C	6|6	A	11|11	CA04g02220	CA04g02220:CDS	CDS	PREDICTED: LRR receptor-like serine/threonine-protein kinase GSO1-like [Solanum lycopersicum]
Pepper1.55ch04	5210123	A	A	3|3	C	10|10	CA04g02220	CA04g02220:CDS	CDS	PREDICTED: LRR receptor-like serine/threonine-protein kinase GSO1-like [Solanum lycopersicum]
Pepper1.55ch04	5210894	C	C	4|4	T	16|16	CA04g02220	CA04g02220:CDS	CDS	PREDICTED: LRR receptor-like serine/threonine-protein kinase GSO1-like [Solanum lycopersicum]
Pepper1.55ch04	5211294	A	A	3|3	G	36|36	CA04g02220	CA04g02220:CDS	CDS	PREDICTED: LRR receptor-like serine/threonine-protein kinase GSO1-like [Solanum lycopersicum]
Pepper1.55ch04	5534748	T	G	4|4	T	9|9	CA04g02280	CA04g02280:CDS	CDS	PREDICTED: probable LRR receptor-like serine/threonine-protein kinase At3g47570-like [Solanum tuberosum]
Pepper1.55ch04	5545244	G	G	4|4	C	4|4	CA04g02290	CA04g02290:CDS	CDS	PREDICTED: probable LRR receptor-like serine/threonine-protein kinase At3g47570-like [Solanum tuberosum]
Pepper1.55ch04	5545372	A	A	5|5	G	4|4	CA04g02290	CA04g02290:CDS	CDS	PREDICTED: probable LRR receptor-like serine/threonine-protein kinase At3g47570-like [Solanum tuberosum]
Pepper1.55ch04	5545390	G	G	10|10	A	5|5	CA04g02290	CA04g02290:CDS	CDS	PREDICTED: probable LRR receptor-like serine/threonine-protein kinase At3g47570-like [Solanum tuberosum]
[truncated: 4,284 more rows]
