# Supplementary material for: Whole Genome Resequencing of Capsicum baccatum and Capsicum annuum to Discover Single Nucleotide Polymorphism Related to Powdery Mildew Resistance
Source: Sci Rep. 2018 Mar 26;8:5188. doi: 10.1038/s41598-018-23279-5 (PMC5980001; doi:10.1038/s41598-018-23279-5)
Supplement: Supplementary file 3 — Supplementary Dataset 1 [file 41598_2018_23279_MOESM3_ESM.xlsx]

## Sheet: Polymorphic HRM primer sets
Ref. chr (Pepper 1.55)	Position	Ref	Saengryeg	Saengryeg depth	PRH1	PRH1 depth			Genic/Intergenic	Transcript	Gene.feature	Gene.desc	Flanking_sequence	5'_primer_start	5'_primer_length	5'_primer_tm	5'_primer_sequence	3'_primer_start	3'_primer_length	3'_primer_tm	3'_primer_sequence	Product_size
Pepper1.55ch01	119693	T	T	8|8	C	4|4			CA01g00040	CA01g00040:CDS	CDS	PREDICTED: isoleucine N-monooxygenase 1-like [Solanum tuberosum]	AAGGGCCATAGAAGAACTCAACACTGTTGTTGGGATCAATAGATTGGTTCAAGAATCAGACTTTCCAAGGCTAAATTATCTCAAAGCTTTCATAAAAGAGGCCTTTCGACTCTACCCCATATCGCATTTTAATGTTCCTCATGTGTCTG[T]CTCTCTGATACCATCATAGGTGAAAAGTACTTCATCCCTAAAGGGAGTGTAGTGCTATTAAGTCGTCTTGGACTTGGCCGGAATCCTAAAGTTTGGGAGGATTCATTGAAGTTCAAGCCAGAACGCCATCTCAAAGAGGCCGAAGATGGT	119641	20	59.54	GAGGCCTTTCGACTCTACCC	119732	22	56.73	AGGGATGAAGTACTTTTCACCT	92
Pepper1.55ch01	119947	T	T	4|4	C	4|4			CA01g00050	CA01g00050:CDS	CDS	PREDICTED: isoleucine N-monooxygenase 1-like [Solanum lycopersicum]	ATTGAAGTTCAAGCCAGAACGCCATCTCAAAGAGGCCGAAGATGGTGGTGAAGTAGTTCTCACTGATTCAAAGTTACGTTTGTTGTCATTTAGTATGGGAAGACGAGGTTGTCCAGCTGTGAAACTTGGTTCCACAATTACTACAATGT[T]ACTTGCTAGGCTACTTCAAGGGTTCACTTGGAGTTTACCACCAAATTCAATATGCAATGACTTAATTAATAAGTCGTCTAAGATTAATCATTTTAGTAGCTTACCACTTGTTGCTCAGGCAAAACCAAGATTAGCTAACGCCATGTATAC	119826	20	60.04	AAAGAGGCCGAAGATGGTGG	119970	20	58.05	ACCCTTGAAGTAGCCTAGCA	145
Pepper1.55ch01	123048	C	C	4|4	T	3|3			Intergenic				GAGCGAAACGATGCGAACCAGCCATTTTTCGGGTCAAATCAGTGTGCTATAGTCTACGGTTCTGTGGGTGTGCCAGAGACCCGGGCGTGAAATGGGATGAAAATCGACTGTGGGCTCCTAGGCAGGTTGAGGAGCAGGGGAGTGTGGGA[C]GGTGGGGCCGTACGTTCGGGTGGTTAAATGAGCAACACGGCACGAATGGGTCATTTTTGGTGTGCTATAGCCCAAGGTTTTGGGGTTGTGCACGGAATCCGGACGTGAAATGGGCCAAAAATTGGTCAGGGGCTGAGGAGCGGGGAGTGT	123008	19	61.3	GTGGGCTCCTAGGCAGGTT	123087	22	60.35	CGTGTTGCTCATTTAACCACCC	80
Pepper1.55ch01	124549	C	C	5|5	T	6|6			Intergenic				CAATTTCCGAGACTCTAGCACGATAACTCTAAATAAGGGCAGGGGTCCCAATAATCTATATTATGATGTAAAAAGAAAAAAAAAAAACTCACAGAAGACTACGTTTCTAAGGTTTAAATTAACTTGGATGAAAGAAGTGATATTTGGAA[C]TTAAATAGAGAGGAATCCACTTATGAGATGAATCCGTAACTACTTTGCATTAATTCGATGAGGATTTTGCATGTAGGATAATTGATTTGGCAGCGTGATGACTTTAGAAATGTTTCCTAACACTTGCATGTGTGCAAGTCAAACACATTT	124486	22	56.81	ACTCACAGAAGACTACGTTTCT	124577	22	55.44	TCTCATAAGTGGATTCCTCTCT	92
Pepper1.55ch01	125375	C	C	3|3	T	4|4			Intergenic				TTAATATATAAAATCAAAAAGCACATGAGATTACAACACCTGGAAATTGAGGCTATTTTGTTAAGAGTTACATTTTCTCCTCATTATTAAGAAACACACATATTTGACCAGGAAATAGAGTTGTTACAGCAATATAGTCAATTTTGTGG[C]GTGTTAGTTGAAATTTGGGGTGAGAATTATGTATCGGCTTTGTAGTTGTGGCTACTGTTCCAGCCTCTATAAAGCAAATAATTTTTAAAAAGCAGATAAACAAGGCTGCATTTTGCAGTTAGATATGGTTTTATTTATCTCTATTTTGTT	125333	24	58.75	CCAGGAAATAGAGTTGTTACAGCA	125428	20	59.89	AGCCACAACTACAAAGCCGA	96
Pepper1.55ch01	125582	A	A	4|4	G	3|3			Intergenic				TTCCAGCCTCTATAAAGCAAATAATTTTTAAAAAGCAGATAAACAAGGCTGCATTTTGCAGTTAGATATGGTTTTATTTATCTCTATTTTGTTGTTGTGCGGTGCTCATTTTGATATTATTTTAAAATTGTGTTTCACTTAAATGAAGT[A]TTTTGCTTCTCGCTTAAAGCCCTTGGGCCCTTGTCACTTTTTTGCGCCGCTCATTTTTGGGAATATTGGTCTCTGCTGGTTTGGCCAATGTTGGGATTTTTTCAATTAGTCAACGTTGAGATTCTTAAACATTGCCAATGTGATCAATTG	125523	20	59.97	GTTGTTGTGCGGTGCTCATT	125609	20	60.04	CCCAAGGGCTTTAAGCGAGA	87
Pepper1.55ch01	126239	T	T	5|5	C	7|7			Intergenic				GTATTTTCTGGTCTTTTGTAATGAGATCTTTCGCTGTGGGGTTATCTACCATGGGTTTGATCAATCTTTCTTAGTTGTGGGGACATGTGGTCTGAATTTTCCCAATGGATTTTATGCATTTAGCATGGCAAACATCCTCATTGATAAGT[T]CTTGTCATTTTCAATACGGACGAACTAACATGTCTGCAACTCATGGCTAGACGGGTTTTAGATTTTTCTGAAATCGTGCCCAAGGATGATTTGGGTATTTTAGGGAGTAGAAGTTTAATTTGGTCGAATGCAGCTTGAACGACTATGGAA	126164	20	59.89	TTGTGGGGACATGTGGTCTG	126293	20	60.11	CCGTCTAGCCATGAGTTGCA	130
Pepper1.55ch01	126420	T	T	7|7	G	8|8			Intergenic				GTCTGCAACTCATGGCTAGACGGGTTTTAGATTTTTCTGAAATCGTGCCCAAGGATGATTTGGGTATTTTAGGGAGTAGAAGTTTAATTTGGTCGAATGCAGCTTGAACGACTATGGAATTTGATGTACTGTTATTTAATCAAATCCAT[T]TGCAGGTAAGATGTTGTATTTCTGGTTCCAGTCAAGTTGCTTTCTTGGTTATTTCTTTTCTTCTTGTGTTTAGGTGTGGGTGGCTTCTGGGGATGCTTACTGTATTTTCCTACTCGGAAGATCTAATGCAGATTTCTCGTCATCTCTCTC	126361	20	60.18	GGTCGAATGCAGCTTGAACG	126461	21	59.51	AGCAACTTGACTGGAACCAGA	101
Pepper1.55ch01	126483	C	C	5|5	T	8|8			Intergenic				GTATTTTAGGGAGTAGAAGTTTAATTTGGTCGAATGCAGCTTGAACGACTATGGAATTTGATGTACTGTTATTTAATCAAATCCATTTGCAGGTAAGATGTTGTATTTCTGGTTCCAGTCAAGTTGCTTTCTTGGTTATTTCTTTTCTT[C]TTGTGTTTAGGTGTGGGTGGCTTCTGGGGATGCTTACTGTATTTTCCTACTCGGAAGATCTAATGCAGATTTCTCGTCATCTCTCTCATGATAAAGTAACAAACAAATAGTGGAATTAAATACATACATGAAATCTATATCTCTATCATA	126441	21	59.51	TCTGGTTCCAGTCAAGTTGCT	126520	20	59.74	GTAAGCATCCCCAGAAGCCA	80
Pepper1.55ch01	128616	C	C	5|5	A	7|7			Intergenic				CTCGTGCACATTTTTTCAAAAGTTACAATTGATATAGTTTTTGTAAACAAATCAACTATGTTATCACTCGAATGAATTTGTAGCATGTTGATACTAATTATTCTTTTAGAGATCACGTGAGGAAAAGTTTTGGTGAAATATGTTTTGCT[C]TATCTCCTTTTATAAATCTTTAATTCAGCTATGCATATTGCATTATTTTTATATAAGAATGTGAGTATTTGTCATATTTCAAGTTACTAGTTTAGGTGTACGCGTTTTGCGCGTGTACCTCACTTTAATGATTTCAATTTTATAAAATTA	128582	21	56.95	CGTGAGGAAAAGTTTTGGTGA	128719	24	57.38	GCGTACACCTAAACTAGTAACTTG	138
Pepper1.55ch01	130952	C	C	3|3	T	8|8			Intergenic				GATTTCAACAGTGATCCAATTTGTAGGAATTGAAAAATACTGTTCATTCCCTTCTTGTAATGAAGAGGTCGTCAGGTGCTTCCTCTCTATGTACCTTTTGGCTTATCATTTGTACATCCCTCCTAACCGTCCTTTTGCGAAGGATAAAT[C]ATTTATCCTTGTATTGTGAGGTAAGCTCAAGCTCTCCTCTTGTACTTATTCTCGATATATCTAGCACCCCACCGGTGAACTAGAGGGAAATTAGTAAATAAAAAATTTATATATTCCGAGGGGAGCTTTAGACCATAAAAAAGGAAAGAG	130870	20	60.11	GTCGTCAGGTGCTTCCTCTC	130981	24	59.47	TGAGCTTACCTCACAATACAAGGA	112
Pepper1.55ch01	132199	A	A	4|4	C	8|8			Intergenic				TTGGGCTGAGGCATTGACCTGTAAACTTTTTGGAACAGAAGAGGCATACATATGTAGATCGATCTGATTGGAAGTAGCTACAAAAATTGAAAAACGATGATGACTAGTGACTGAAGAAAAAAAACAAGATATCTATCTACTAGAAGCAT[A]TTTAGACTTTAGAAGTAGCTCGCATGATCAGTTGATGATAGATGGCCAAGTTAGCTAGTCAAGATGAAATGTTATGTACGTACCTTTTATAAAAGCTAGCAAGCCAGATAGCTAGCTCTGAAGCAGTCATAGTACCTGGCAGGCATGTCC	132143	24	59.06	ACGATGATGACTAGTGACTGAAGA	132237	22	60.16	TCATCAACTGATCATGCGAGCT	95
Pepper1.55ch01	132344	A	A	9|9	G	7|7			Intergenic				GCATATTTAGACTTTAGAAGTAGCTCGCATGATCAGTTGATGATAGATGGCCAAGTTAGCTAGTCAAGATGAAATGTTATGTACGTACCTTTTATAAAAGCTAGCAAGCCAGATAGCTAGCTCTGAAGCAGTCATAGTACCTGGCAGGC[A]TGTCCAACGAAGCAGCGACAAGAACAACAACCTACCAAAGGTAATAAAAACAAAATTCATTCATGAAAAAGGTAAGTGTGACTTTTGTTAATTCCCTTCCCATTATTCATTAGCCTGAATGACGTCGCTGAGGAGCTAGTTATGCATTCC	132216	22	60.16	AGCTCGCATGATCAGTTGATGA	132365	19	60.23	TTGTCGCTGCTTCGTTGGA	150
Pepper1.55ch01	134094	A	A	4|4	G	7|7			CA01g00060	CA01g00060:CDS	CDS	Transcription factor%2C putative	GAATATCTGAACCGCCAAGGTTTTCCATTCCTATCTTCGAAATTGAGAAGGAGGCCTTTCTCGTTGGTGGAGGAATCCAAAGGAAAATACTTTTCAGCGTGCTGTTTGGGAATGACTAACCGATTGAGCTTGCCGACGTCACTGGGAGT[A]ACTACCTTATCGAACATGTGTTCTCTCTCAATCAGCGCCATTGCATTGCTTTCACCAACTCCTAGCTCAAGGAGATGATTTTCATCTACAGGGTCGCCCTCACAAAGATTTGTGCTAGGAGGAGTATCCATCATCACGGGATCAGTATTA	134035	20	59.9	TTTTCAGCGTGCTGTTTGGG	134134	20	59.1	TGGCGCTGATTGAGAGAGAA	100
Pepper1.55ch01	134136	T	T	4|4	C	4|4			CA01g00060	CA01g00060:CDS	CDS	Transcription factor%2C putative	TTGAGAAGGAGGCCTTTCTCGTTGGTGGAGGAATCCAAAGGAAAATACTTTTCAGCGTGCTGTTTGGGAATGACTAACCGATTGAGCTTGCCGACGTCACTGGGAGTAACTACCTTATCGAACATGTGTTCTCTCTCAATCAGCGCCAT[T]GCATTGCTTTCACCAACTCCTAGCTCAAGGAGATGATTTTCATCTACAGGGTCGCCCTCACAAAGATTTGTGCTAGGAGGAGTATCCATCATCACGGGATCAGTATTATCTTCACTACTATTACTAGTGATGCTGCTGCTGCTTAACCAA	134114	20	58.71	GTTCTCTCTCAATCAGCGCC	134206	21	59.8	CAAATCTTTGTGAGGGCGACC	93
Pepper1.55ch01	134262	A	A	6|6	G	7|7			CA01g00060	CA01g00060:CDS	CDS	Transcription factor%2C putative	TGTTCTCTCTCAATCAGCGCCATTGCATTGCTTTCACCAACTCCTAGCTCAAGGAGATGATTTTCATCTACAGGGTCGCCCTCACAAAGATTTGTGCTAGGAGGAGTATCCATCATCACGGGATCAGTATTATCTTCACTACTATTACT[A]GTGATGCTGCTGCTGCTTAACCAACTTCTTCTCTGCTGATGATAGGAGAAAGGCACTAGAATCTTCTGGCTAGAAGAGGAAGAAGAATTAGAAAATGGGTGTGTACCTTTTGAGGAACCTTGATCGTTGAAGCCATGTCCACCTGAGAAG	134185	20	60.32	GGGTCGCCCTCACAAAGATT	134283	19	57.38	GTTAAGCAGCAGCAGCATC	99
Pepper1.55ch01	136184	T	T	6|6	C	4|4			Intergenic				GTAATACATGTATTTGCAAATGGTTTGGCCTGAATATTTATTATTAAGACACGAGGACGTAGACGGCAACAAGCATTTTCGTATTAATTAAACAGGATTGGATTTGGATTATTGACTTGCTGTCTCTACATATAAATAAGTCCGTACGA[T]GCTAATTAATTTATTAGCATGTAGGTAGCAATTAGAGTGAAGTTGATCCTGCGTCTTCATACTTCATAGGTAGCTGGGGGGTGGCTACCTACTACTTTCATGTAAGATTCCTTTACTCCATATGTATTACAATTCACAAATGCTGTTTGA	136139	23	57.57	TGGATTATTGACTTGCTGTCTCT	136222	23	57.12	ACTCTAATTGCTACCTACATGCT	84
Pepper1.55ch01	136850	T	T	5|5	C	5|5			Intergenic				GGCAGAGTACAGTCTATCATAGAGAGGGAGAGGACCACCTAGACTAGCTAGCAGGCGTTGGATCGGAGGCCAATGATGCCATTGCCATGCTCATATTGGAGGACCATGTGGAAATCATCGCTATTAATATATCCCTTTAAAACAGTACT[T]TCTCCCCTCCCCAAGTAGAGTATAAAGTACTACTAATCTCTTTGCACGCTACCTCTATACATTGATAGACCAAGCATTGCAACTTAAATATACACTTGATTAATTTAACCTTTTCCTTTTCCCTTCTTAGCTAGTAGTTCTTGCTGTTTC	136757	20	60.11	GTTGGATCGGAGGCCAATGA	136906	20	58.74	AGAGGTAGCGTGCAAAGAGA	150
Pepper1.55ch01	138527	C	C	8|8	T	5|5			Intergenic				GCTTATATTTTCTAAAATGTGCTTATTGTTGGACTAAGCTTTTGAGAAAAAATAATTGCTTCTAGGGAGTAGCAAAAGCTTTGGGGAGGAGGAAGAACTCTGGGAAGATTGTAATTAGCTGTCATATGTAGAATAATAACAAAAAAATT[C]ACCCAAAAGAAAAAGAGTTTTAAGCAATAGTACAAGGAGAAGAAAGTTGGAAGGTAGGTAATTGGTAGGTTATTTGACGGATAAGATATATTTGTGTCGACAATATTTAAGTGTTGCTGGTAAAGGACCTTTTCTCATGGACTTGAGACA	138454	20	60.18	AGCTTTGGGGAGGAGGAAGA	138578	23	57.11	TCCAACTTTCTTCTCCTTGTACT	125
Pepper1.55ch01	139253	G	G	5|5	A	4|4			Intergenic				GAGCTTATAATAAAATCATGCATGTATGTAGTACTAATTAATATCACTGGTATATGTGTATATATATTGAAAGAAATGAATTAATGTTTCTCAGCTGTGTGCCTCAGGCCGAAATGAAAATGCATATATAATTTTGTAATCGGGAAAGG[G]ACATATATACCTCGGAATTATCATAAATGGTAGGCATATATCATTCGTTATACTTTAGGTATGTAGATATTTCTACCGTTAATCCTTTGGATTGTATATATCTGTACCATCCTCAAATTTCGATTCTTTTATTATTGGTCTTTTCATACT	139204	20	59.11	GCCTCAGGCCGAAATGAAAA	139284	23	55.5	ACCATTTATGATAATTCCGAGGT	81
Pepper1.55ch01	142142	T	T	6|6	C	3|3			Intergenic				CGACTGATTTTGCCTTAATTAAATGATGAAAAGCAAGGTGTGAGCCTTCACACGCTTTGTCCCATTTGAAAAATTTTCATTTTTGGAATGGGTTTTTCTTTGAAATCATAGTAGAGTAAAGAAATGAATGTTAATTCAATTCCAAAAAC[T]AATTCTTCGGTAATCATATAGGATTGTCCAAATACATTGACATCCCTCTTTGGAATTTTTCTTCTTAATAAAAAAGATAAGAGGGAGAAAACGTCATCTAGCTAGGTGGCTACTCAAACCCCATAATTAGCCGCAAAGCAAGTCACGATA	142075	23	55.65	TTGGAATGGGTTTTTCTTTGAAA	142184	23	56.16	TGTCAATGTATTTGGACAATCCT	110
Pepper1.55ch01	144137	C	C	7|7	T	10|10			Intergenic				TAAATAAAGTATATATTACTCAAATTTATATTTTAAAAATATATTTAATATAACTAATATCTAATAAATAATTTATAAAAAAAAGTATCAAGTCAACGTAAACCCCTAAAATAAAATGATGGGAGTATTTTTTATAATTAAGAGCAGGC[C]CATCGAAAGCCATGTCGCTCTCACAAATTGGAAAGATTAAATTAGTGTTGCCAAACCAAGGCCAGCCTAATGGTCGTTTGTCGTATTATATACTACATATCTCGTTAATATAAAATTGTATGTACTATCACATGTTCAAACTACAAGTAT	144075	20	56.69	TCAAGTCAACGTAAACCCCT	144162	20	59.96	TGTGAGAGCGACATGGCTTT	88
Pepper1.55ch01	144393	G	G	5|5	A	4|4			Intergenic				AATATAAAATTGTATGTACTATCACATGTTCAAACTACAAGTATTATTTTATACTATCAACTTAACTCGTTCTATATACCTGTGACGTAATTACTTAATTAATCAATTACCAGTTCCAAACTGTTTGCTGGTGCATGCACTATGGCCTA[G]TTGAAATTATTTTATCTACAAATTGTAATTTCAAAATTATAATTTGAGCTAAATTTATCCATGTACCAAATGATTCTAGCCTCATTTGGCCATGAAAATCATAATTCTTTAAAGTTGGAGTTGGAGTTGGAGTTGTGTTTAGCTATGAAT	144369	20	61.03	TGCTGGTGCATGCACTATGG	144461	24	55.91	TGGTACATGGATAAATTTAGCTCA	93
Pepper1.55ch01	147627	A	A	4|4	G	7|7			Intergenic				AATTGACAAGGAAGGGGTTTTAGCTTGCTTTATTTTAGACCAACAAGCTCTAGGGTTTTAGAATCGGGGGTATGGATTCTTTTTCGTCGGCTTCAAGTGGATCATCATCATCGACGAATGACATCATGGACCAGGTCAAAACTCAGCTT[A]CTCAGGCTTACGCTGAGCAATTTCTCGAGGTTTCATCTCATATCTATTCTTTCATCTTTGCGCTTCTACAAATTTGTCACCTGTTTATTACTCATCTGAGGAGAAAACATGCCTTTCTTGTATAGTAAAGTAATATACTTTTGGTATTTA	147559	20	59.89	TTTCGTCGGCTTCAAGTGGA	147657	20	59.35	CCTCGAGAAATTGCTCAGCG	99
Pepper1.55ch01	148017	C	C	5|5	T	6|6			Intergenic				TTTTGCTGTATTCAGGGCACTGCTTCGTAAACTATCTGGTATTCTATGCAAGGAAAGACCAGAGTCAATGTAGAGGTTGACGACACAAGTTGTATGTCTGTCATGTACTGCTCATGTCCATGTTTTTTCGAATTACAAATTTCAGTTTC[C]TTCATGTCTAGTAGATTCTATCAGGCGAGCAGATTAACATTAGGAGTGTTGTGTAACAAAGCTCACTTTTTTATGATGGTTGTGTTCCACTAGTACCTTGTACCTCTCACACCAACACCGGTGTCATGTGACTTTGTCTACCAAGGTTAA	147914	21	59.23	TGCAAGGAAAGACCAGAGTCA	148049	20	56.9	CTGCTCGCCTGATAGAATCT	136
Pepper1.55ch01	148534	G	G	10|10	A	4|4			Intergenic				GTTAAGTCATATTGATGAAGGTAAGATGTGAAAAAATGATGGGGCTGCTTCACCGCCCTTTTGAAGTGAAGTGCCAATTAATGCAAAAAATTTAAAACATTAATTGTGCACATATAAATAACCAAAAGCTCAATAACAATAACATATTA[G]CAAATGTATTTTTAAAAAGTTGGCCTGGACACCACGATTATAAAAAATAGCAAATATTTTAATTCAAAAACTCGAAGTAGACGGTAGATATTAGAAGTCTAGAACTAGATTGCATTAAAATTTAAAAAAATTGTAACTGAAATGGAAAGA	148490	24	55.41	GTGCACATATAAATAACCAAAAGC	148569	20	60.76	GTGGTGTCCAGGCCAACTTT	80
Pepper1.55ch01	150280	C	C	8|8	T	3|3			Intergenic				AAAAAAAACAATTCCATGAAATCTTAACCCTTGTGTAGCCTTTAGAGGTTCCTTCCATTATTTGGGCAGGGAAGAATAGCTTCTCAAGCAATTAGTGACACTGTCAGAGATTAGTATTTTTCCTAAGGGGAATCTGAAATTGGCCAGTG[C]ATTCATTTACCATGCTCTTACTGTGTTGTCTTCTCTAATTTCATCATTCCACTTATTTACCATCCTTGTTTCTTTTGTATTCTGTTTTCACAATTAAGTTATTTGGCTTGTCAGCTGTCGTACATAATTTGTTGTGGAGCGTTTGAAACA	150256	21	59.64	AGGGGAATCTGAAATTGGCCA	150395	22	55.27	GCTGACAAGCCAAATAACTTAA	140
Pepper1.55ch01	150900	G	G	6|6	T	8|8			Intergenic				ATCTCTTTAGTTATGATAAACTTTTTATCATTTTTGAACGTTTTAAAGATGGTTTTCTTTCAAGTATTTTGTAGAAGATGGTATTCTAAAACTTTCAAAGTTTTATCTATAGCATACTACCATTGAGGTTAACAAGTGCAATGATGCAC[G]TTGCTTATGTGACCTAAGTGCCATGCAGATATGTCACATAATTGCATTTTCATATTATGATTTCACCTGTAATTTTGAATGTACACTTGATGAGAACTTTAAAGGTTGAACAATAAAAACATGAATTTGATCTTGATTCATCTTTGGTTA	150870	21	56.72	CCATTGAGGTTAACAAGTGCA	150998	23	55.62	AGTTCTCATCAAGTGTACATTCA	129
Pepper1.55ch01	151349	A	A	4|4	G	4|4			Intergenic				TTTGCGTGACAAACTGCCAAAAACAAATAGTACAAAGAAAATAATAATTATGAAAAGAAAAACACGACCATCTGGCTGCATTACAGTAACATGAAACGACTTGCAACTGTCTTTTCACTTGCAATAAATTAATCCACTACTTTGGTAGA[A]TGCTGCATAGGAGCATCTGATCACTTTCTCAGTGTGTGTAATATGTATTCGGCATAGAGGTCCCTGCATGAAAGTAACAATGCAAATGTTCAAATATCTCTTAAACACAAAATCATTAATTAGCTCAAACTATCATACTATCAACTAGGT	151314	24	55.08	TCACTTGCAATAAATTAATCCACT	151419	20	60.25	CATGCAGGGACCTCTATGCC	106
Pepper1.55ch01	151855	C	C	3|3	T	5|5			CA01g00070	CA01g00070:Intron	Intron	Soluble inorganic pyrophosphatase	CGGCGAATTTCTGCCAGACGGTGAGGAGCAAGCTGGTTTATATCAGTGTAGTGGCGATATTCTGGATCATCAGCACACACTGCTATTATCTTATCATCCTTCTCACCCTGGATTGATGAACTAGAAATTTAGTCCTTTTAATTATCATG[C]AGGAAATAAAGTTTAACCTACAGGCAGCGATGTATATAATAATAGGAATTAGTAACCTGATCAATCATAGGCATCAAGCCTATGGCCCTAGCTCGAAGGAAACAACCTGGGAGGACAGGCTCCTGGTTGAAGAAACAATTTCAGTTTCAT	151766	21	59.1	TCTGGATCATCAGCACACACT	151888	20	58.81	ACATCGCTGCCTGTAGGTTA	123
Pepper1.55ch01	152049	C	C	5|5	T	7|7			CA01g00070	CA01g00070:Intron	Intron	Soluble inorganic pyrophosphatase	GGAATTAGTAACCTGATCAATCATAGGCATCAAGCCTATGGCCCTAGCTCGAAGGAAACAACCTGGGAGGACAGGCTCCTGGTTGAAGAAACAATTTCAGTTTCATGCAATAGGAGGATCACTATTAATTGTATTGGAAGGCACCCCAC[C]GGCCTAATTAAATTACCTGCATGAGCACTAGTACATCCATGGGGTCATTATCTTCACATAGCGTACGAGGAATGAAGCCATAGTTCTGGGGGTACACCATTGATGAGTAGAGGACCCGATCAACCTGAAAATAGATGTTATATGGCATTA	151953	20	59.52	GGAAACAACCTGGGAGGACA	152094	21	59.23	ACCCCATGGATGTACTAGTGC	142
Pepper1.55ch01	152935	A	A	5|5	C	3|3			Intergenic				GATCGTGCCAAGGGTGAGCGGCAACAGACCTCCTGGACAATGATGAGAGGATCCTCTCATTCAAACGAGGGGCGCGCCTTTGTTCATCACTCATTTTTAGCTGCAGGCACGTACATGAAGAAAATCAAATCAAAATTGACTACGTACGT[A]CATGAAGGAACAAATTAAACCTGTACGGAATCGAAAGTAGAAGGGAAAAAACTAAAAGCTGAGAGATTCCAAGTAATTAATGCGATCATGTTACGTACCGTGGATTGAAAAGAAGGAATAATTAAAAAGGATGTTTGGTCTCTGTATATA	152894	24	55.39	ACGTACATGAAGAAAATCAAATCA	152973	20	56.59	ACTTTCGATTCCGTACAGGT	80
Pepper1.55ch01	153249	A	A	4|4	G	5|5			Intergenic				GACATTTGTGGATGCAACTCTCTCTCTTAATATATAATGTATAGTACAGCGCCCTGTTAGGTGAAACAAGACAGCTTTCCAGTTTCCACGCGGGACGGGTGGGATTATAAGAAATTAATATTCCTTGTCCGATTCCTTTTCCTCTTATA[A]CTTCAATATTCAAGGCCCTCCTTTTCCCTCTGCCTTTCCTTCTTTCTAAAATTATTTTTTATATTTTAATTCACCTACGGAATAAATCAATCAACGCCCATGATGGCCAGATCTTGGATATGTTGTCTTTTTTTTTAATTGTATCCACCA	153171	20	60.04	CAGCTTTCCAGTTTCCACGC	153285	20	59.3	AAGGCAGAGGGAAAAGGAGG	115
Pepper1.55ch01	153344	C	C	5|5	A	4|4			Intergenic				CGGGTGGGATTATAAGAAATTAATATTCCTTGTCCGATTCCTTTTCCTCTTATAACTTCAATATTCAAGGCCCTCCTTTTCCCTCTGCCTTTCCTTCTTTCTAAAATTATTTTTTATATTTTAATTCACCTACGGAATAAATCAATCAA[C]GCCCATGATGGCCAGATCTTGGATATGTTGTCTTTTTTTTTAATTGTATCCACCACGTCCAGACTACTTGCGCAAACGCGTATAACAGACCCTTTAAGTCTTCTTTGTTGCTTCCCAATTCCTCATTTCCAGCCAGACATGCACGTTGAC	153266	20	59.3	CCTCCTTTTCCCTCTGCCTT	153367	21	59.86	TCCAAGATCTGGCCATCATGG	102
Pepper1.55ch01	153937	C	C	6|6	A	3|3			Intergenic				CTATTTCTCTCAACTGAAACTTCAACAGTTGGCATATTCATTAATCTCCAATATATTAGTCTCTGATCTCCAATAAATTTTTAATGAATGTTTGTCCCATCTTCTCTGGATAAATGATGTAGTTAGAAACAATTCACGCAGAAAATCCC[C]TTCAGTTGCTGCTGTGTTTGTAGCAACGGTAATGTCTCTTCTTCAGTTTATGGAAATGCAATAAGCACCTGAACATAAAAATGACAAAAGACAGGTGTCCTCAACTCAACTGATACATAACGAGTATATAGTTTGTGCAATATATTCAGG	153876	22	59.02	TGTTTGTCCCATCTTCTCTGGA	153966	20	59.34	CCGTTGCTACAAACACAGCA	91
Pepper1.55ch01	154688	C	C	9|9	T	5|5			CA01g00090	CA01g00090:Intron	Intron	50S robosomal protein L11%2C putative	TCCTCATCGCAGATTCAATCGTAGAACAATTAAGATCTGGTAGCTTCTCTTGAGCAATTGCCTTCAACTGATCTATAGTTATTTTTCCCACTTTCTCCCTCTGTGGGTCCTTCGAACCTTTTTCCACTCCTACAAAGTTATAAATAAAG[C]TCATCCATAAGAGTCCAAACATTTGTATGCTACCACAGTATAGATAGAGTAAGTGCACCATAGAAGCTCTGTAAAAGCAAAACTCCCGCACAAATTCACATTCACATCTACAAGACGTACTACTTTGATTGAACACTTGTGGAATAACAC	154636	20	60.04	CCTCTGTGGGTCCTTCGAAC	154718	22	55.26	GCATACAAATGTTTGGACTCTT	83
Pepper1.55ch01	155012	T	T	8|8	C	7|7			CA01g00090	CA01g00090:Intron	Intron	50S robosomal protein L11%2C putative	TCTTATTCATCAAGATGATCAAGAACTAAATCAGTGCTGACAATTTTTCTGAAAAAACTAGGAAAAAACAGGGGGTTGTCCCCATATACCAGAGAAGGGGGATATCAGCAGTACACAAAAAAAGACCTACTAGAATAAGCTAATGATTC[T]TACTTTCTCTTCAAGTTGTCCAATCACACTTGAAGAGATCAGCAGACTTATTTTACCGACTGTTATCTACTTTGAAAATTACCTTTCATGTTATTACAATGAACAGTAACCCAAAAATAGTTCTTATCAAATAAACGAGGGGTTCATTTC	154951	21	59.37	CCAGAGAAGGGGGATATCAGC	155057	22	58.08	CTGCTGATCTCTTCAAGTGTGA	107
Pepper1.55ch01	156028	A	A	3|3	G	4|4			CA01g00090	CA01g00090:Intron	Intron	50S robosomal protein L11%2C putative	TTCATTAAACTTACATGTCAACATCCTAGTATGAAAAGAATCATGGAAGGTGGGAAAATCTTCATAAAGAAGACTCTAAGGAACCTGTTCCAATTCCCGATTCAAGCCAAGATCATTGGATAGTGCATTGAGTTGTAGTCTTCACAGGC[A]TCTATTGTTTATAAAGTGCACGATGGGGCATTTAACTACCATCCGCCAAAATCATGTTCTAGTGCCTCATTCAAGCCAAGATCATGGGGCAATATATCAAGTGGTAGTCTTCATGGGTGGCTTTGGTTTAGGAAGTGCACAAGGGAGGCG	155967	21	59.99	TCCAATTCCCGATTCAAGCCA	156058	20	60.03	TGCCCCATCGTGCACTTTAT	92
Pepper1.55ch01	156305	T	T	7|7	C	8|8			CA01g00090	CA01g00090:Intron	Intron	50S robosomal protein L11%2C putative	TTAGGAAGTGCACAAGGGAGGCGTTTAACCGTCTTTGGCCAATTATAGCCCTTCATCTTACTTGCTGTCAAAAAATTCCATGTCTAGAGACTAAAGAACTTTCTTTTATGAGCAATCGACAAGTCTATTGACTAAAGACTTTTCTTTTA[T]AAGTAATCTATAAGTCTATAGAGCTAAAGCAGATTTTGTGAATTTGGTGACTTGCCTCTAAACTATATAGTAGTTGAAGGTGAAAGTGAATGTATATTGAATATTTGCAGCTAATTCATCGAAATAGTACCTGCAGCCTTGAGCAGCAAA	156264	24	59.14	TGAGCAATCGACAAGTCTATTGAC	156363	22	59.38	GAGGCAAGTCACCAAATTCACA	100
Pepper1.55ch01	156406	A	A	8|8	C	5|5			CA01g00090	CA01g00090:Intron	Intron	50S robosomal protein L11%2C putative	TCTTTTATGAGCAATCGACAAGTCTATTGACTAAAGACTTTTCTTTTATAAGTAATCTATAAGTCTATAGAGCTAAAGCAGATTTTGTGAATTTGGTGACTTGCCTCTAAACTATATAGTAGTTGAAGGTGAAAGTGAATGTATATTGA[A]TATTTGCAGCTAATTCATCGAAATAGTACCTGCAGCCTTGAGCAGCAAAACAGAAGCAGGTGGGGTCTTCAAGACAAAAGTGAAGCTTCTATCCTGGAAGTGAATAGGCATAATAATAATAGTGAGATTAAAGGGAAGGGAAGGGGACGA	156342	22	59.38	TGTGAATTTGGTGACTTGCCTC	156470	20	59.97	CCCACCTGCTTCTGTTTTGC	129
Pepper1.55ch01	156751	C	C	7|7	T	5|5			CA01g00090	CA01g00090:CDS	CDS	50S robosomal protein L11%2C putative	ACGGTGATTTCGACAGGAATGACATATCCAGGTTTGTCAGCAGTTCTGGCATTGTAATCCTTACAGAATGCCATAATGTTAACACCTTTGGAACCCAAGGCCGGACCCACAGGTGGAGCAGGGGTTGCCTTTCCTGCCTCCAGAGCCAG[C]TTTATAATACCAGTCACTGTATGTATGCAACCCACAAAATCCATTGTTTAGACCTTTCTTGGGCAAAAACACTAAACAAGGCAAAAGAAAAGAACAGCAGAGAAAGTAGGTACCTTTCTTGGCTTTACCACCAGCGGGCTTAGGAGGAGC	156726	19	59.92	TTGCCTTTCCTGCCTCCAG	156824	22	59.16	AGTGTTTTTGCCCAAGAAAGGT	99
Pepper1.55ch01	156849	C	C	6|6	A	5|5			CA01g00090	CA01g00090:Intron	Intron	50S robosomal protein L11%2C putative	GGCCGGACCCACAGGTGGAGCAGGGGTTGCCTTTCCTGCCTCCAGAGCCAGCTTTATAATACCAGTCACTGTATGTATGCAACCCACAAAATCCATTGTTTAGACCTTTCTTGGGCAAAAACACTAAACAAGGCAAAAGAAAAGAACAG[C]AGAGAAAGTAGGTACCTTTCTTGGCTTTACCACCAGCGGGCTTAGGAGGAGCCATGGAAATGACAGTGAGAGGCCTTGCAGTGGAAGAAGAAGAAGAAGAATTAGAAGAAGAATTGCGGTTGTGGGTGTGAAGGAACTGAACAGAGACGC	156777	22	59.56	TGCAACCCACAAAATCCATTGT	156881	23	59.6	TGGTAAAGCCAAGAAAGGTACCT	105
Pepper1.55ch01	157037	T	T	3|3	C	6|6			CA01g00090	CA01g00090:CDS	CDS	50S robosomal protein L11%2C putative	GGCTTAGGAGGAGCCATGGAAATGACAGTGAGAGGCCTTGCAGTGGAAGAAGAAGAAGAAGAATTAGAAGAAGAATTGCGGTTGTGGGTGTGAAGGAACTGAACAGAGACGCGTTGGAACGAAGACAAATTAAGAGTTGAAGGTGCAAA[T]GAGGAGCACAATTTCCCTGAATTATTGCAAGTCGATAAATACGCCATTTTTTTTATTTCTTTCTTTCTGAATGAAGAAGGAGAAAAGAAATCCGAACAGAGGAGTGGATAACACTCTCGTCTCCTTTCCTATCTTCTTCCTATTTATTTG	156981	20	60.04	AGGAACTGAACAGAGACGCG	157072	22	57.79	TCGACTTGCAATAATTCAGGGA	92
Pepper1.55ch01	159625	T	T	7|7	G	5|5			Intergenic				AGATGAACAAAGAGGGTAATATTCTTATATTAGTGGAAATGATGCTGATTTAAGCTTAATTAATAATGAATCATTTGCTTACTGTTTGCTGGTTTTCTTGTTTGTGTAGATGTTTCCAAGAGGATGGCTGTACCCCTCCAAATATTGTT[T]CTTGCTTTGTTCCGGTAATAGTTGCCACCTGCCAGGACACTATGAAGGAAAGCCTTAGAAGGCAAAGGATATATAACTATAAAAATGAAAGTTTTAATTAACACCCCGTGTGTCTATGTTAATCTGTTATTTGTTAGATGGTAATTAACG	159591	20	59.82	CCAAGAGGATGGCTGTACCC	159670	20	59.1	TCATAGTGTCCTGGCAGGTG	80
Pepper1.55ch01	160289	T	T	7|7	G	6|6			Intergenic				GGTGTTTAAGTATGCAAAAGTGAAGGTATTAATAGTTGAAAAGAATGAGATTTGGAAAATAAAACGAATGTGAGACAAAGTAAGCCCCCTATGTGCTCGCTTTAGCTATTTCCTTCGCCTACTAGCTTAAACGTCCTACTTATTTGGAC[T]TCCTATTTGGTTAAGCTACTCGATTGGATGTCCTACTCTTTTGAATGCTTTAATTCCGGAATGCTAAAAGAAATATGTGAACCTACAAGAATCTAAATGATTTCAAATGCTTCGGAGAACAATCCAAAACACAAGCACAATATATCTAAA	160263	24	57.02	AGCTTAAACGTCCTACTTATTTGG	160354	20	55.7	AGCATTCCGGAATTAAAGCA	92
Pepper1.55ch01	160376	A	A	9|9	G	4|4			Intergenic				CCTATGTGCTCGCTTTAGCTATTTCCTTCGCCTACTAGCTTAAACGTCCTACTTATTTGGACTTCCTATTTGGTTAAGCTACTCGATTGGATGTCCTACTCTTTTGAATGCTTTAATTCCGGAATGCTAAAAGAAATATGTGAACCTAC[A]AGAATCTAAATGATTTCAAATGCTTCGGAGAACAATCCAAAACACAAGCACAATATATCTAAAATAAGAAGGCACGACAGACATTTCTACCTGTTGTCTCTCAATTTCTTTGAGTTTTAGCTTACCCCATGTGATGATTCCTTCTTATGA	160303	21	58.33	AGCTACTCGATTGGATGTCCT	160416	20	57.44	TTGGATTGTTCTCCGAAGCA	114
Pepper1.55ch01	164435	T	T	9|9	G	5|5			CA01g00110	CA01g00110:Intron	Intron	Beta-1%2C3-galactosyltransferase sqv-2%2C putative	CTCCTGATAGGAAACCAGTAATTGAGCCTTTGAATAACCGTTCTAAGGTTTTCTTTGTAATGGGAATCATTACTGCTTTCAGCAGCAGAAAACGCAGGGATTCAATTAGGGATACTTGGATGCCTCAAGGTTTGATTATCAACCTGGTA[T]GAATTTCTTCTTAAGCCAAGAAATATTGTTGGTTAACATTGCTTTGATTAACTATATAGGGAAGGATCTAACAAAGTTGGAAAAGGAGAAGGGTATCATCATACGGTTTGTGATAGGGCACAGGTAAATTAATGTTGAAGATTGAATGAT	164370	20	59.12	GCAGAAAACGCAGGGATTCA	164516	24	59.4	TCCAACTTTGTTAGATCCTTCCCT	147
Pepper1.55ch01	164793	A	A	10|10	G	5|5			CA01g00110	CA01g00110:Intron	Intron	Beta-1%2C3-galactosyltransferase sqv-2%2C putative	AGATGATGACCAGTGCAACCCCAGGTGGAGTCTTAGATCGTGCTATAGATGCTGAGGATGCACAACATAATGATTTCTTCCGACTGGTAAGTTCGCTGTTATAGTGCATATCATGTAGAAATTCTTATCGTATTCCGTTTTTTGCTTTC[A]TGTTTATCCATTAGCAAGATAATTTGAATTACATTTTACTTCCCCTGAGATTATCCTCTTCCCCTTTCCAAAAGAATAGAGTGAACTTTTCAATTGTATAAATATGAAACTAGCAATCTTTCATCTTCCTGATTAAAAAACCATATGGCA	164723	20	60.04	CCGACTGGTAAGTTCGCTGT	164852	22	57.43	AGAGGATAATCTCAGGGGAAGT	130
Pepper1.55ch01	190469	C	C	7|7	T	4|4			Intergenic				TTATTGAAAAAAGTGATTTTCTTACTTTTTTTCTATTGTTTAGATAATAATTAGAAAATATTATTCCCAGATCATTTAGGTATAATCTGACAAATACTATGATACCAAACTCGACTCTCGAACCTAGCTATCGACTTAAGACCCCAACT[C]TGACCTGAGACCTAATTCTCTACCTCAACCCCAACTCTCGATCCTGACCCTGATGTCGACCCCGGCCCGAGTCCCAACCCCTAACTCCCGACTCGAGCCCCCACCATGAACTCCATTCCCAATAGATTCTAAGTTGAGATTCAACTTCTG	190432	23	59.82	GACTCTCGAACCTAGCTATCGAC	190511	20	59.09	ATCGAGAGTTGGGGTTGAGG	80
Pepper1.55ch01	198369	T	T	10|10	G	3|3			Intergenic				GTAATATTTAGGCTGCCGTATCCTCTTGAAATAGCTGTGACACTATATTGAGGTTGTTTTTTGTTCAGTTTCTCTATCTTGCTGTTGCACCATCTGCCTCTTTTACTTATTGCTGCAGCTTGACAGTGCTAAGCAATCTGACTGCCCTT[T]TCATTACATTTTTCATGAATGTTCAGCCTCGGACGCAGCTTCAACTCACTCTACCCTCCCAGACCCCACTGTGGGATTACACTAGGTATATTGTTGTTGTTGTTGTTGTTTGTTTGCACGAATGTTCAGAAAACATACACATATATTTAT	198302	20	59.89	TGTTGCACCATCTGCCTCTT	198402	21	59.45	TCCGAGGCTGAACATTCATGA	101
Pepper1.55ch01	198404	G	G	11|11	A	3|3			Intergenic				TGTGACACTATATTGAGGTTGTTTTTTGTTCAGTTTCTCTATCTTGCTGTTGCACCATCTGCCTCTTTTACTTATTGCTGCAGCTTGACAGTGCTAAGCAATCTGACTGCCCTTTTCATTACATTTTTCATGAATGTTCAGCCTCGGAC[G]CAGCTTCAACTCACTCTACCCTCCCAGACCCCACTGTGGGATTACACTAGGTATATTGTTGTTGTTGTTGTTGTTTGTTTGCACGAATGTTCAGAAAACATACACATATATTTATGTCTGAATTGAGTGTTGATTTTTCTGACCTCCTCT	198382	20	57.97	TCATGAATGTTCAGCCTCGG	198490	21	57.99	TCGTGCAAACAAACAACAACA	109
Pepper1.55ch01	198604	G	G	9|9	T	3|3			Intergenic				GTATATTGTTGTTGTTGTTGTTGTTTGTTTGCACGAATGTTCAGAAAACATACACATATATTTATGTCTGAATTGAGTGTTGATTTTTCTGACCTCCTCTTTTCTCTAGACATAGACGAAGACACACCTAGTGTTTCATGGTCTGAGAA[G]TGAGATTCCCACTATATGCTTAACTATTCTTTCTCTTCTCCAATTTCAGCTCGTAAGTGTTAAATAAGTTCCTCGATGATGGATCCTGAGGCTTCAGCAAATGAAAGCTATGTTACTGTGCCTCGTGGTGGTCCTATTTACATTTCCGAT	198578	23	59.35	ACACCTAGTGTTTCATGGTCTGA	198658	23	59.74	ACGAGCTGAAATTGGAGAAGAGA	81
Pepper1.55ch01	198931	A	A	7|7	G	5|5			Intergenic				GAATTTGAGGTCAGCATCTTCCGTGAACTTGAGGTATGAAGCTCTTTTACGTTTGGATTTTAATGGCACTCATTATTTGAAGCTTTTATGCTTTTTATGGATTCCATGATCACATGAACACATACTTGTATCAGAAATTTGTATGCCGA[A]CTCCCCTGGATCCCGTATAAACAAAAGTAAAATATGATAGGTAGAAGATAAGAAGGCCATTTTGGATTTCATCATTGCTGCAACTTTGATTTTGGTCAGTATCTTAAGGATCTTAATTTTGTTATGCAGCGCCTCAAGGCAGAGTTGTCC	198905	24	55.75	ACTTGTATCAGAAATTTGTATGCC	199029	23	60.12	TGACCAAAATCAAAGTTGCAGCA	125
Pepper1.55ch01	201998	T	T	3|3	C	8|8			Intergenic				ACCGAAATAGTTCCAAAACCTGATTTCCTGCAAAACCTAACTCAAAACACATCATATCTAACAAAAGACCTAAGTAACTTGCATATTTTCATCGTTTTAAGTGTCGAAAGTGCTATGAAACCATAACATATCACCAACACCACTTAAAC[T]TGATAAAACCATATCTCATTGTTCATTCTATTTGTTTATGTGCTTGTTTGCAGTTTTGCATGTGTTCTGCACTCATTTGCGTCTCTCTATTTTTTCATCCCCTTTCTTACTAAAAGCGGAACAGATAATGGGAAATTGGATGCTAAACTT	201949	23	59.5	GTGTCGAAAGTGCTATGAAACCA	202080	20	58.69	ACGCAAATGAGTGCAGAACA	132
Pepper1.55ch01	202081	C	C	7|7	A	3|3			Intergenic				TATTTTCATCGTTTTAAGTGTCGAAAGTGCTATGAAACCATAACATATCACCAACACCACTTAAACTTGATAAAACCATATCTCATTGTTCATTCTATTTGTTTATGTGCTTGTTTGCAGTTTTGCATGTGTTCTGCACTCATTTGCGT[C]TCTCTATTTTTTCATCCCCTTTCTTACTAAAAGCGGAACAGATAATGGGAAATTGGATGCTAAACTTGCTTCATTGGAAAGGTTAGAGAGAGAAGTGGACTCTTGTACTGTCCATGATCCCTCAAAACATGTCAACAACAAAGGTTCAAA	202036	21	56.71	ATGTGCTTGTTTGCAGTTTTG	202115	23	56.25	GCTTTTAGTAAGAAAGGGGATGA	80
Pepper1.55ch01	202219	A	A	7|7	G	5|5			Intergenic				CTCATTTGCGTCTCTCTATTTTTTCATCCCCTTTCTTACTAAAAGCGGAACAGATAATGGGAAATTGGATGCTAAACTTGCTTCATTGGAAAGGTTAGAGAGAGAAGTGGACTCTTGTACTGTCCATGATCCCTCAAAACATGTCAACA[A]CAAAGGTTCAAATAAACGCAAGTCCAACAAAAGGAAACGCTCAAAACACGTCCCTGCTGGGGCCATCAACAAAAAAGGTTCAAATAAAAGAAAGTCCAACATGAAGAAACAGAGGAAGAAGAATGATGTTGATGTATGCTAGTTACCTTA	202188	23	59.93	ACTGTCCATGATCCCTCAAAACA	202273	20	59.62	GGGACGTGTTTTGAGCGTTT	86
Pepper1.55ch01	202284	A	A	4|4	G	5|5			Intergenic				TGGATGCTAAACTTGCTTCATTGGAAAGGTTAGAGAGAGAAGTGGACTCTTGTACTGTCCATGATCCCTCAAAACATGTCAACAACAAAGGTTCAAATAAACGCAAGTCCAACAAAAGGAAACGCTCAAAACACGTCCCTGCTGGGGCC[A]TCAACAAAAAAGGTTCAAATAAAAGAAAGTCCAACATGAAGAAACAGAGGAAGAAGAATGATGTTGATGTATGCTAGTTACCTTATTCTGTTAAACATATCTGTTCTAGCACTCTATTTTCTGTTTTTATTGAAGTCTTTCTTTGGTTCT	202250	21	59.26	AAGGAAACGCTCAAAACACGT	202329	23	55.61	GTTTCTTCATGTTGGACTTTCTT	80
Pepper1.55ch01	202661	T	T	3|3	C	7|7			Intergenic				GTTATGTTATCATTAACTGGGACTATTAGATCATTTGGATGAGTAATCTAGCAGTTTGTTTTATATTGTTGATCTAGGTTAAGATGTATTAAGAGTAAATGAAACGATCTGGCTTATTTTCACCCTTTTAATCCCTTGAGAATTTACTC[T]GGATATTAGACTCATAAGCATTTATCATATAGGTAGCAAAGAAGTGGAACTCCGACAACTGAAAGGTGAATTCTCTATAGCACATACATTAGATGTGATGAAGCATGAACTAAAGCTCCTCCAGCCAATCACTGAAAAAACCCTCCAAAA	202615	23	60.05	ACGATCTGGCTTATTTTCACCCT	202723	20	58.59	TCAGTTGTCGGAGTTCCACT	109
Pepper1.55ch01	202741	G	G	3|3	A	5|5			Intergenic				AAGATGTATTAAGAGTAAATGAAACGATCTGGCTTATTTTCACCCTTTTAATCCCTTGAGAATTTACTCTGGATATTAGACTCATAAGCATTTATCATATAGGTAGCAAAGAAGTGGAACTCCGACAACTGAAAGGTGAATTCTCTATA[G]CACATACATTAGATGTGATGAAGCATGAACTAAAGCTCCTCCAGCCAATCACTGAAAAAACCCTCCAAAACTCACATAAATCTATTTATATTGTCCTATTAGTCCTAGTAGCGTATACAACATAAACAAATTGAAAATGAGAGATCTCCC	202704	20	58.59	AGTGGAACTCCGACAACTGA	202796	20	59.09	TCAGTGATTGGCTGGAGGAG	93
Pepper1.55ch01	202961	A	A	6|6	C	7|7			Intergenic				CTCACATAAATCTATTTATATTGTCCTATTAGTCCTAGTAGCGTATACAACATAAACAAATTGAAAATGAGAGATCTCCCAAGTCTAGCAATACATTTTTAAAACAGGAGAAAGTAATATTTGGTCAGGATACATTGACCCCCAGGGAA[A]AAAAATTGAGCAGGAGAAAAGAAAATGACGAACATAATTTGCCTTGTAAACGCTGCCAGTTATTTGGTCAGACTGTACATACATTGGTTGCTTCTCCTTGCAGTTTTGATTTAAGCGTGTTTGCTTGTTTGTTTTTTTAAATGGTAAGTT	202934	21	59.86	GGTCAGGATACATTGACCCCC	203018	20	59.97	GGCAGCGTTTACAAGGCAAA	85
Pepper1.55ch01	203126	G	G	5|5	T	7|7			Intergenic				GAAAAGAAAATGACGAACATAATTTGCCTTGTAAACGCTGCCAGTTATTTGGTCAGACTGTACATACATTGGTTGCTTCTCCTTGCAGTTTTGATTTAAGCGTGTTTGCTTGTTTGTTTTTTTAAATGGTAAGTTGATGTTCTTGCATT[G]TGTAGGAAAACTATATGCCGAAGGTGGAAGAACTTGCAAAAATTCAAGAAAAACAAGAGGAAGAGAAAGCAGCAGCACGATTGCACTCTTTCAAGTACAGATCATCATTTCTAGTTGATATGTTCTTTTCATGCCAAACCAACCTGTTAT	203046	20	59.82	TGGTTGCTTCTCCTTGCAGT	203161	20	59.53	AAGTTCTTCCACCTTCGGCA	116
Pepper1.55ch01	203336	A	A	3|3	C	3|3			Intergenic				AAGAGAAAGCAGCAGCACGATTGCACTCTTTCAAGTACAGATCATCATTTCTAGTTGATATGTTCTTTTCATGCCAAACCAACCTGTTATATCCATTGTTTATATTTGCATATTTTGCGTTCTTAATCTTAGCTATTGTTTTTATATTG[A]TTCAGTGGTAGTTGCAGCAGCAGTCACTCTGCTCCAATATCCTCCAGTAGGAGTGGTAGGATGATATCTCTCAAGTCAGTAAGTTTGGGAACAAAGGTAATGCTTCTAAGACCCTTCATTCTTGTTTACTGTATTTCCTGGTTTTGGCGG	203255	20	58.21	TCATGCCAAACCAACCTGTT	203357	19	59.13	GCTGCTGCAACTACCACTG	103
Pepper1.55ch01	203846	T	T	4|4	G	3|3			Intergenic				GATAAAACTATGTGACCATCAAACTCTCCTCCCCCCTATGACGGCAAAAGTCTGGTTTGCCGTGGCACTGGCAGATCAACATTTTGTCCATCTCTACGTGAAAAATCCCGTTTCTGAGAGCGTCTTTGGTGTGTTTTCATTTTTCTTGG[T]TATGGGGTGGGGACGAGGTAGGGGGTTTGACGAAAATTATAATTCTTATTAATTTTATCGGTAATTTGTAGTTTATACGATTTCAAAGAATATTGCTTTTTCTGATCACTAAAAAAGTTAACTGTTTTTGACATCCATTTAGTGGATTGG	203728	20	60.03	CCCCCTATGACGGCAAAAGT	203877	20	59.75	GTCAAACCCCCTACCTCGTC	150
Pepper1.55ch01	205127	A	A	4|4	G	5|5			Intergenic				GCACACATTGAAAATAAAATAGGAGAAAGTCGTTTGAGATGGTGAGGTACAATCCTGCATTGATCTACATATGCACCGGTCTATTAAGTGTAAAATTGTGGTGAGTGAAGGTGTTAAAAGGGAATGAGGTAGACCTAAAATCACATACA[A]GGGAGTTCTGTTGAATGACCTCTAATTCCTTGGAATCACTATAGACTTGGCTAATGATAGGCACACTGGGAAAAAAAATATCCATATAGGTGATATCTGGCTGAAGTAATTTCATCTTAGTCAATACATTGCACTCACATGCATTGTTAA	205073	20	57.2	TTGTGGTGAGTGAAGGTGTT	205196	22	60.16	CCAGTGTGCCTATCATTAGCCA	124
Pepper1.55ch01	205268	G	G	7|7	A	9|9			Intergenic				CACATACAAGGGAGTTCTGTTGAATGACCTCTAATTCCTTGGAATCACTATAGACTTGGCTAATGATAGGCACACTGGGAAAAAAAATATCCATATAGGTGATATCTGGCTGAAGTAATTTCATCTTAGTCAATACATTGCACTCACAT[G]CATTGTTAATCTGTAGTATATTCTGTGATCATGACCTTTCATGTGTCGCTTCTAATAGCAGGCTAAAGTAAATTCATTGCAGTTTAAATCTGAATTTGATGTACATAGCACTTTTATAGTTTTATCCCTGATTTTTCTGCTATCTTAGTT	205215	20	55.61	AGGTGATATCTGGCTGAAGT	205332	21	59.24	AGCCTGCTATTAGAAGCGACA	118
Pepper1.55ch01	205341	T	T	8|8	G	11|11			Intergenic				ACTGGGAAAAAAAATATCCATATAGGTGATATCTGGCTGAAGTAATTTCATCTTAGTCAATACATTGCACTCACATGCATTGTTAATCTGTAGTATATTCTGTGATCATGACCTTTCATGTGTCGCTTCTAATAGCAGGCTAAAGTAAA[T]TCATTGCAGTTTAAATCTGAATTTGATGTACATAGCACTTTTATAGTTTTATCCCTGATTTTTCTGCTATCTTAGTTTTAAACAGATGATGGTTTGTTGATTTTGCTCTTGTTTTTTTTATGGCAGGTGAGAGCAGTAAATACTCATGAA	205312	21	59.24	TGTCGCTTCTAATAGCAGGCT	205453	23	57.92	ACAAGAGCAAAATCAACAAACCA	142
Pepper1.55ch01	206993	T	T	15|15	C	5|5			Intergenic				GGTTATCTAAAAATTGAAATTCTTCGAATCTCATACTTATCTCTATTGGGACGTAATCTTAGATGTATCAACAATAGCTTCATTTGTAACTGGTTGGTTTCACTTATAATGATTGTTTGATTCTATCATGTTTTGTTCTTAGTTAAGTC[T]GCACTGATTCCCAGATGTTATAGATTTTGTGCAATTAATTTCTACATGATTAAGGTTCAACTTGTACCTTTCAGCACCTTTAATCACTATACACTAGATTCTCAAATAGACGCGAAATTTTAAGTGTAAACTCTAGTAGCAATAAAGTGG	206919	23	58.78	AGCTTCATTTGTAACTGGTTGGT	207026	24	57.3	TGCACAAAATCTATAACATCTGGG	108
Pepper1.55ch01	215185	A	A	11|11	G	4|4			Intergenic				ATGATATCATGAACTGTCCTGTAAGACTCAAGTATACTTTTCAACTGCACTGGCAAAGTGGGATGCTGACTTCTTTATCAAAGTTGATGATGATGTCCATGTCAATCTGGGTTAGTAAAGGTTTATTAGAATTTTTTGTCTGAATTCTG[A]GTAATAGAAAGGCACACTAATTAGGACAGTACAACAATAACTAAATAAAATCGAGCTAACTCGGGCCGCCGATAAGATATTTCATTATCCCTGTTGCACCATTTAAACACGGCTCTATCCAATATTTATAAATTTAGGTTCTCTATGTTT	215135	23	57.16	TGTCAATCTGGGTTAGTAAAGGT	215215	21	56.36	ACTGTCCTAATTAGTGTGCCT	81
Pepper1.55ch01	220203	C	C	8|8	T	4|4			Intergenic				CACCACCAACTTGCGGGGGCGTGATAATGGATAATTACTAGACACCTAATTGTTGTAGAGTTCTTATAGTTATTGTAACTTTTGGTCTATCCTTGTTGATATAGGTCTTATATATAGTCTTATACAGATACTGAAAATAGCAGTCATTC[C]ATCAATAACATACGATTCTTTTCTCAACGGTGCTCATCCTGTGCCCTGATAAAAGAGGAGAGTAATTTTAGGTTTATATTAAGCATTAAGCTAGTCAATTAATAATGCATCCTCTCAACACTAAGTAGGAGAGTGATTAATATGTACTAA	220176	24	55.39	TACAGATACTGAAAATAGCAGTCA	220255	21	59.86	TTATCAGGGCACAGGATGAGC	80
Pepper1.55ch01	220325	T	T	7|7	G	4|4			Intergenic				TACAGATACTGAAAATAGCAGTCATTCCATCAATAACATACGATTCTTTTCTCAACGGTGCTCATCCTGTGCCCTGATAAAAGAGGAGAGTAATTTTAGGTTTATATTAAGCATTAAGCTAGTCAATTAATAATGCATCCTCTCAACAC[T]AAGTAGGAGAGTGATTAATATGTACTAATTTCATATTTTGTCACTGGTGTTTTAGGTTCACAGTTAGACCGTCATCAATCTAAACCTCGTGTGCACATGGGTTGCATGAAATCTGGACCTGTTCTCTTGCAGAAGTAAGATTCTAGATCC	220235	20	59.24	GCTCATCCTGTGCCCTGATA	220384	21	56.03	GAACCTAAAACACCAGTGACA	150
Pepper1.55ch01	228090	A	A	12|12	G	7|7			Intergenic				TGTTTTCCTTTTTCACTCTCAAGTTTACGACTGTAATTAAAGATAAACCCATCCTTTAATTATCCTCTATATGGGAGGAGACGTACAACTCCTATTCAGTTTGTCAAGTACCCTCTTTATTTGATTACATGACTCCCATTTTCAGATCT[A]ATGGTCAATATTAATTTAATTAAACCAATCCTTAAAGCATGGTCAAAACTCACGTACGAGTTGGTTAGATCTGTATAATTTTGATCGAGTTGAGAATGGTTCTATCTTTTGAATTTTGAATTTGACCCAAAGAAACTCTACATAATCCAA	228012	20	58.46	TGGGAGGAGACGTACAACTC	228145	20	58.03	ACGTGAGTTTTGACCATGCT	134
Pepper1.55ch01	230454	T	T	5|5	C	6|6			CA01g00130	CA01g00130:CDS	CDS	Phosphatidylcholine transfer protein%2C putative	CTTCCTTCTCGCGCAACATTAAATTAATTTCATTTAATTCAATTGGTTATATTCTGCCTCTCGACATAAATGTTTGGTCTTGGAGGAATAATAATTGAATCTGCTGTTATCAATCAGCTCATTGCAGCCGACGGAAGGAGAAAAATCAG[T]AGTAACAGATGCAGACCTTCTTTACCTAGACGGATTGGTTGAAGAGCAAGATGGAGGACCTGCTTGGATTCAGATGATGGACCGTTCTACCCCTAATATGTCCTATCAAGCTTGGCGTAGAGATCCTCAGGTACATTTCTCTCCCCGAGG	230415	20	60.25	CAATCAGCTCATTGCAGCCG	230519	20	60.03	AAGCAGGTCCTCCATCTTGC	105
Pepper1.55ch01	231396	A	A	5|5	G	7|7			CA01g00130	CA01g00130:Intron	Intron	Phosphatidylcholine transfer protein%2C putative	GATGCTTTTAGACACGGTAGATTTGTTGTGAACCTGATAAGCAAGTTTACATATTTCATTATCTGAGAATAATTCAAAGAAGTTGAGTTAGTTGTATCAAACCAGCTTTATGAGGGTCCACTACTTTCAAATGTGTTTCTTTTGCACTT[A]GTATACCAGTTGTGAACTGATGGTTGATGAGCAAAGATATGTTTTCTGTTATCTAAGAAGAATACAGAGAAATCAGAGTAGGAGGATGCAAGCCAAATTGTAGAGTGCAGTAACTTCTCGTCAAACCCTTTTCCTCTCCTGCTTTTGGAT	231347	21	59.72	ACCAGCTTTATGAGGGTCCAC	231428	22	58.92	GCTCATCAACCATCAGTTCACA	82
Pepper1.55ch01	231611	G	G	5|5	A	5|5			CA01g00130	CA01g00130:Intron	Intron	Phosphatidylcholine transfer protein%2C putative	AGAGAAATCAGAGTAGGAGGATGCAAGCCAAATTGTAGAGTGCAGTAACTTCTCGTCAAACCCTTTTCCTCTCCTGCTTTTGGATTTTATTTTTTATTTTTTTAAAAAGAAATCCTAGTTTTGGAATAGAATATGCTGTGCATGCGTTA[G]TCTGTACTCATTGACGTCCAGAAAAACCAAAATTGGATTTGATTGTTCCCTAAGGTAGTAGTGAACACTTCATTATCGTAATAACTCAGGGAGATACAGGGATGAACCTCTCCCTCAATGAAACTTCCTCCATCTGAGTCATGTCCCATA	231583	21	55.07	TGGAATAGAATATGCTGTGCA	231666	22	56.03	CCTTAGGGAACAATCAAATCCA	84
Pepper1.55ch01	232154	T	T	7|7	C	3|3			CA01g00130	CA01g00130:Intron	Intron	Phosphatidylcholine transfer protein%2C putative	GCCAGATTTGCATTTGAATAGTGACGTTACTCCATAATTAACACTCAAAGGATGAATATTTACGTGTAGTTGAGCGGAACACCCAAGATTAAATTGCAGGTACCCTAGTGTGGGAGCACCTACCGCATGTTTTTCATTGTATGTGTCCA[T]GCATGAGTAGTGTTACTTCGGGAGAATAAAATATCAAAACTGGTAAAAAGTTCTGAGTTCACACTTTGATATTGGTTGACAGTGCTTCCTGTGTTTTGCTTTTTTTAAAAAAAAATTAAAGAATTAGCGGCCCTCACTCACACTCATATT	232098	20	59.02	TTGCAGGTACCCTAGTGTGG	232179	22	57.97	TCTCCCGAAGTAACACTACTCA	82
Pepper1.55ch01	233314	A	A	4|4	G	3|3			Intergenic				AGCCACCGCGAAGAGTTAGGCAACCTAGATCCTCCACTGTGAAGAGCCGTGTGAGTTATATTCTGCTGTCTTCTGTCGAGCTGCATGGCAGCCACTGTTCAGGAGAATCCAGATGATACGATACATGTATTCTTTGAAATTCTGGTGTC[A]CTGAATATCTCTTGCTTCAAATAAAAAAGCAAAGCTGATTCTTTTATGGACTTTTGTCTCTCTTTAATTTTAATTATTTTTTCTTGTTATTTGATACTTCCTCCATCCCATTTTAATGTGTCGCCATCCATCCCAAAAGGAATGTCATCA	233252	20	60.25	GCAGCCACTGTTCAGGAGAA	233365	24	58.04	GTCCATAAAAGAATCAGCTTTGCT	114
Pepper1.55ch01	233703	T	T	6|6	C	3|3			Intergenic				TTTAAGAGGAGCAATTTGTAAACTTTACAAAGTCACTACTCATTTCTTAAACTCCGTGTTGGGTCAAAAGGCGACGGAGGGAGGAGTTGTTAAAGGGGGTTGTTTTATTTATTAGTGGAGGGAGCGTGTTCTTTTGCTCCAGTCTTCTT[T]GAATCAGATAGATGGTGAAGAGTGGCTTAGAATTGAGAAGGCCTTACGAAACCATGGGTGTAGGTCCAACAGAGAAAGAGTAGGTGGTTTCTTTCATCTGTCTTGGCTATATTCCATCCCTTGGAATTAATTGAATCTCGCTTGGACACT	233668	20	60.25	GTGGAGGGAGCGTGTTCTTT	233747	22	59.42	AGGCCTTCTCAATTCTAAGCCA	80
Pepper1.55ch01	234508	C	C	10|10	T	7|7			Intergenic				GGATAACAAAAAATATACTAAACCAAAAGAGAATGGAGCCAGGCAACAGATCTGGGAAAAGGAACGATTATTTGATCGTACGTCTTGTACAAAGTTAAAGAAGACAAATATTTACATACTAGAATTAAGATTCGCATGCACGATGATTA[C]TTGATCGTCTTGTACAAAGTTAAAGAGAGACAAATATTTACATACTAGAGTTAAGATTCACATGAATTACATAGGCGATATAATTTATAAGAGAGAAGAGGGACTACATGAATTCATGAGCAAAGCCTGCAACCTTGGCGTTGGTAGGTT	234423	24	57.51	CGATTATTTGATCGTACGTCTTGT	234536	24	56.05	TCTCTTTAACTTTGTACAAGACGA	114
Pepper1.55ch01	234706	G	G	4|4	T	4|4			Intergenic				AGTTAAGATTCACATGAATTACATAGGCGATATAATTTATAAGAGAGAAGAGGGACTACATGAATTCATGAGCAAAGCCTGCAACCTTGGCGTTGGTAGGTTTGGCAAGGCTTATGGGTCGTTCAGTAGTATTTGCTCGAGTAGCGGCC[G]TGGATATATGTTTTGGCGGAGTACATGAATTGATCATGTTCTCTTCTTGTGGTTTTGGGGAGCGGGGAGCAGTAGCACAAGGCATGGAAGCCCTGACCTTATGCCCAAAGAATTCGGCACAAACTGCGTCAAATGAACTGAACAACGATG	234646	20	60.04	GCGTTGGTAGGTTTGGCAAG	234770	20	60.82	CGCTCCCCAAAACCACAAGA	125
Pepper1.55ch01	234782	C	C	7|7	T	4|4			Intergenic				GCCTGCAACCTTGGCGTTGGTAGGTTTGGCAAGGCTTATGGGTCGTTCAGTAGTATTTGCTCGAGTAGCGGCCGTGGATATATGTTTTGGCGGAGTACATGAATTGATCATGTTCTCTTCTTGTGGTTTTGGGGAGCGGGGAGCAGTAG[C]ACAAGGCATGGAAGCCCTGACCTTATGCCCAAAGAATTCGGCACAAACTGCGTCAAATGAACTGAACAACGATGAATTCATGGCCAGAAGGGCGTGATATATATATATATATATAGTTAGAGAAACGAGACTTGAGAAGGGCGTGATTGT	234715	20	57.45	TGTTTTGGCGGAGTACATGA	234807	20	59.74	TAAGGTCAGGGCTTCCATGC	93
Pepper1.55ch01	235411	T	T	5|5	C	4|4			Intergenic				ACAAAAAGTAGATCTAATTGGGACTAGATCAAAGGGGAAAGAATATATACTCCGCGGTGCCAAGGAGCTGATGGGGCGCGAATGTCGTCAGCTAGATAATATGAATAAGCTTTTGTAATCACCTCACAGTCTTACAAAGATATATTATA[T]GTAATATTTTCATTATTTGTGTTGAGATACACTGCAAGAATATCGAAAAAATGGTACATCTATAAATTTGTAATATGATAGTTGTTCGATACGTGTGATTAATTTGGTTTCAGCAATATTAGTTATCATCTAATGTATCTCCACAAATGA	235369	23	58.28	AGCTTTTGTAATCACCTCACAGT	235450	22	57.66	TCTTGCAGTGTATCTCAACACA	82
Pepper1.55ch01	237937	T	T	5|5	C	4|4			Intergenic				CGTCGGATTTCTTCCTAGGAATCTTACTGCATCTCCGGCGAAATGAAGGGCTCCTGCACTCTCGTTGCTTCCATGCTGGCCGCTTCTACTGTGGCTATTAGTTCCACATCCTATGCCGCTGATCCTCATCTAACCTTTCCCTCTCCTTC[T]ACCAAGGTAAATAAATCGAATTGCTTGATTCTGACTCAATGGAGCTCTTGTTAAATTAAATTTTTCTATTTGCTGGACATCCATGCTTAGATAGATTGCCTGATGTGAATCTCACTGCATTTTACTTTTTACTCAGCTGGATCTTCTCTT	237842	20	59.96	TGCACTCTCGTTGCTTCCAT	237988	22	59.1	ACAAGAGCTCCATTGAGTCAGA	147
Pepper1.55ch01	238594	A	A	11|11	G	8|8			Intergenic				GTACATCTTTTTCTCTCTTTATCAGTTTAAAATATGTCCAGTTTTCGGTGAATCATCTTTACTCCTGTTTAAATAGATCCTGGACGTATAGCTATTCCTGTTTAAACAGTTCTATTGCCAAGTCTGTTTTATCTGTTGTTTCAAGTCAT[A]GCCAAAGTGAAGTCATGCTGCCTATAAAATTACCAACTCTACCGTTATGGTTCAGAGCTAAAACTCTAAATAAAATGAGTGAGGTGCCACAAATTGTAAGACTGAAATCAGGAAGAAACTATTTTATCATGTATGATTTACTTTATTATA	238523	23	59.17	CCTGGACGTATAGCTATTCCTGT	238617	21	59.12	AGGCAGCATGACTTCACTTTG	95
Pepper1.55ch01	242089	C	C	3|3	T	9|9			CA01g00140	CA01g00140:Intron	Intron	Granule-bound starch synthase I	TATGGCCCCAAAGCTGGACAAGATTATTTGGACAATGAACTTAGGTTCAGCTTGTTGTGTCAAGTAAGTTACTTGTTGTACTGTTGTCTTGACTTTATGTGGCATTTTACTTTTGTCTTTAAACATCTTTTAACCCTGTTTTCTTGTCA[C]ACTCAGGCAGCACTAGAGGCACCTAGAGTTCTGAATTTGAACTGCAGCAAAAGCTTCTCAGGACCATATGGTAACACCTCCCAGTTCCGAAAGCACCTAAATAATCACATTTATATCCTTGTAGGTAATCATCTTTATTTTTCCTATTCT	242063	24	56.04	CATCTTTTAACCCTGTTTTCTTGT	242143	23	59.44	GCTTTTGCTGCAGTTCAAATTCA	81
Pepper1.55ch01	242152	A	A	3|3	G	7|7			CA01g00140	CA01g00140:CDS	CDS	Granule-bound starch synthase I	GTAAGTTACTTGTTGTACTGTTGTCTTGACTTTATGTGGCATTTTACTTTTGTCTTTAAACATCTTTTAACCCTGTTTTCTTGTCACACTCAGGCAGCACTAGAGGCACCTAGAGTTCTGAATTTGAACTGCAGCAAAAGCTTCTCAGG[A]CCATATGGTAACACCTCCCAGTTCCGAAAGCACCTAAATAATCACATTTATATCCTTGTAGGTAATCATCTTTATTTTTCCTATTCTGCAGGAGAGGATGTTCTCTTCATTGCCAATGACTGGCACACAGCTCTCATTCCTTGCTACCTG	242096	20	59.9	GCAGCACTAGAGGCACCTAG	242178	20	60.04	CGGAACTGGGAGGTGTTACC	83
Pepper1.55ch01	242852	T	T	6|6	C	6|6			CA01g00140	CA01g00140:CDS	CDS	Granule-bound starch synthase I	AGTGAGCCCATACTATGCCCAAGAACTTGTTTCCGGTGTTGACAAGGGTGTTGAATTGGATAACGTCCTTCGTAAGACTAGCATAACTGGGATTGTGAATGGTATGGATACACAAGAGTGGAACCCAGCAACTGACAAATACACCGATG[T]CAAATATGATATAACCACTGTAAGATCGGATCTTTCCGACTTCAGTATATGCTAAAATATTTTGTTGGTTTTCAAAAAGGAGTTCTTGCTAATCAAAATCGCTATACAGGTCATGGACGCAAAGCCTTTACTGAAGGAGGCTCTTCAAGC	242736	20	59.62	CGGTGTTGACAAGGGTGTTG	242885	20	55.36	AGATCCGATCTTACAGTGGT	150
Pepper1.55ch01	243365	A	A	6|6	C	9|9			CA01g00140	CA01g00140:CDS	CDS	Granule-bound starch synthase I	CCTATGCATCAGGGAACTGGCAAAAAGAAGTTCGAGCAGGAGATTGAACAGCTCGAAGTGTTGTATCCTAACAAAGCTAAAGGCGTCGCAAAATTCAATGTCCCTCTGGCTCACATGATCACCGCTGGTGCTGATTTTATGTTGGTTCC[A]AGCAGATTTGAACCTTGTGGTCTCATTCAGTTGCATGCTATGCGATATGGAACAGTAAGAACCATAAGACCTTGTACCTTTTTACTGATAGAATCACAAGACCTTGTTTACCATCTAAGTAAAATACACCGAAAAAGATTTACTCCGGCA	243320	20	59.82	TCTGGCTCACATGATCACCG	243403	21	59.19	GCATGCAACTGAATGAGACCA	84
Pepper1.55ch01	243530	G	G	9|9	A	8|8			CA01g00140	CA01g00140:Intron	Intron	Granule-bound starch synthase I	TGTGGTCTCATTCAGTTGCATGCTATGCGATATGGAACAGTAAGAACCATAAGACCTTGTACCTTTTTACTGATAGAATCACAAGACCTTGTTTACCATCTAAGTAAAATACACCGAAAAAGATTTACTCCGGCAAGCTTTTCGTTGCT[G]AAAATTGGTTATCTGGTTTTAACATAATCATCTATGAGTCAGGTGCCTATCTGTGCCTCAACTGGTGGACTTGTTGACACTGTGAAAGAAGGCTATACTGGGTTCCATATGGGAGCCTTCAATGTTGAAGTATGTGACTTTACATGCAAT	243506	20	59.97	TACTCCGGCAAGCTTTTCGT	243598	20	59.96	CCACCAGTTGAGGCACAGAT	93
Pepper1.55ch01	243676	G	G	8|8	T	7|7			CA01g00140	CA01g00140:Intron	Intron	Granule-bound starch synthase I	GCTGAAAATTGGTTATCTGGTTTTAACATAATCATCTATGAGTCAGGTGCCTATCTGTGCCTCAACTGGTGGACTTGTTGACACTGTGAAAGAAGGCTATACTGGGTTCCATATGGGAGCCTTCAATGTTGAAGTATGTGACTTTACAT[G]CAATTGTGTACTTGTACATGGTTCATTCTCGTCTTAGAAATATAGTCCTTATTGCACAGATATGAACTTATTGCTTCTTGTACATGGCTCTTTCTCGTCAGTGTGATGTTGTTGATCCAGCTGATGTGCTTAAGATAGTAACAACAGTTA	243640	20	57.33	TGGGAGCCTTCAATGTTGAA	243782	21	60	TCACACTGACGAGAAAGAGCC	143
Pepper1.55ch01	243912	C	C	7|7	T	8|8			CA01g00140	CA01g00140:Intron	Intron	Granule-bound starch synthase I	GCTCTTTCTCGTCAGTGTGATGTTGTTGATCCAGCTGATGTGCTTAAGATAGTAACAACAGTTACTAGAGCTCTTGCAGCCTATGGCACCCTTGCGTTTGCTGAGATGATCAAAAACTGCATGTCAGAGGAACTCTCCTGGAAGGTAGG[C]GTAAATTCGATGACTTGTGTAGCTACTGCAGTTTGTTGTTCTCATCAACCACTGATGGATGCCAACTGATGTTCATGCAGGAACCCGCCAAGAAATGGGAGACATTGCTATTGGGCTTAGGAGCTACTGGAGGTGAACCTGGTGTTGAAG	243851	20	59.83	CCCTTGCGTTTGCTGAGATG	243976	20	59.3	TGGCATCCATCAGTGGTTGA	126
Pepper1.55ch01	244292	T	T	5|5	C	3|3			Intergenic				AGGTCATTAAGCTAACGCAATTATTAGTAAACTATGTAGACCGATGGGATCAATCATCTACAAAGTGATTGGTTTTTGGCTGGCGTGCAGCGTATCAGGCTGTAAAATCCGAGTTAACGTTTTTGTAGGGAAGGGCTGGCTATGTAAGG[T]GGTGTGGATCAAAGACAACAGAAAACAGTTATTACTAACGTTTGCAACTAAATAGTAATGTAGCATAAATAATACGTATGAATTTGTTGAACCTTTTCTTGCATAATTATTTGCAGTACATAATGAAAGGAATCAAGTTTCGTACCGCTC	244208	20	59.97	TGATTGGTTTTTGGCTGGCG	244315	21	55.36	TTCTGTTGTCTTTGATCCACA	108
Pepper1.55ch01	244826	G	G	4|4	T	4|4			Intergenic				TCCCCACAGCAGGCGAGGTGACTTTAGTGTTACTTCTTTTACGTGGAAAATCAATACAGAGCTAGTGTGCTATACGTTAAAATTGTAAAATTATGCCTACGTTAAAATTCGTTGAAAAGGATGTTAAGAAAGTAATCAATCAAAACAAG[G]TCATAATTTATGAGTATTGAATGCTAATCATATTATTCCACGCAGTACTGCTAAGCTCAGAAGAATAAAGTAATGCTGTTCAGACGTAAAAATTAAAATGAGCAATAGATTAGCAGCTACAGCTACGTAACAAGCCGAAAGGATTGTTAA	244786	24	56.15	CGTTGAAAAGGATGTTAAGAAAGT	244871	24	57.27	CTGCGTGGAATAATATGATTAGCA	86
Pepper1.55ch01	247132	A	A	10|10	G	7|7			CA01g00150	CA01g00150:CDS	CDS	Putative PD beta-1%2C3-glucanase 1 (Precursor)	TCCCTGCTATGCAGAGTGTTCACACAGCTCTTGTTAATCTCAAACTGGACAAGCTAGTCACTGTTACTACCGCACATTCTCTTGCTATTCTGCAAACTTCATATCCACCTTCTGCAGGAGTTTTCCGTCGGGATCTAGTCACCTGTGTT[A]CCCAGATCGTGGACTTCCATTGCAAAACTGGGTCGCCTTTTCTGATTAATGCTTATCCTTACTTTGCTTACAAGGGTAATCCGAAGCAGGTGTCCCTTGATTTCGTGCTATTTCAGCCTAACTCAGGTATCGTTGATCCGGAGTCCAATC	247106	20	60.47	TCCGTCGGGATCTAGTCACC	247224	20	59.46	CACCTGCTTCGGATTACCCT	119
Pepper1.55ch01	247620	A	A	4|4	G	10|10			CA01g00150	CA01g00150:CDS	CDS	Putative PD beta-1%2C3-glucanase 1 (Precursor)	CAGAAAAAGGGTACACCGATGAAGCCTAACTCCGATTTGAACATATACGTGTTTGCCTTGTTCAATGAGAACCTCAAGCCTGGTCCTAGCTCGGAGCGAAACTATGGACTCTTCAAGCCCGATGGATCTCAGGCTTACCCATTAGGAGT[A]CCGGCTATCAGTGCCGTCAGTAATAATAGCAGCTCCGGTGGTTCTGGATCTGGCACGGGTACTACACCATCAGCTTCATTGCCGCCAGCAAGCTCCTCCTCCGGCTATCTAGCCATTACTTCTGATTCGGTGAGCATTTTGGCTCCTTTC	247559	20	59.9	GCTCGGAGCGAAACTATGGA	247684	20	60.03	TAGTACCCGTGCCAGATCCA	126
Pepper1.55ch01	249911	G	G	5|5	A	4|4			CA01g00160	CA01g00160:CDS	CDS	Ubiquitin carboxyl-terminal hydrolase	CAGTCCAATCCAACATCACCTTTAGCATTCTAACTGGTTGTATCACTGTAGCTTTTGCAACTGGCCTGCAGTTAGAACCTCGATCATCAGTTAGACAAAGATGAAATGCCAGCTCCATGCTTGAACTCCCCACTTGGTCTATGCACTCC[G]TTGATTGACCTTCACGACCAAATTGTATAGTACAGCTGTTCATTGGTTCTTCAATTGTTTCTGAGGGAGAACCATTTTCTGCACCATCCTTAAGACCAGGTGCTGATGAGATGAATGCTTTTCTTCCTAATGGAGCAAGTACCTTATGGA	249821	20	59.96	ACTGGCCTGCAGTTAGAACC	249937	21	58.07	ACAATTTGGTCGTGAAGGTCA	117
Pepper1.55ch01	250095	T	T	6|6	C	6|6			CA01g00160	CA01g00160:CDS	CDS	Ubiquitin carboxyl-terminal hydrolase	GCTGTTCATTGGTTCTTCAATTGTTTCTGAGGGAGAACCATTTTCTGCACCATCCTTAAGACCAGGTGCTGATGAGATGAATGCTTTTCTTCCTAATGGAGCAAGTACCTTATGGACAGCGAAATCAATATCAGCTCCATTTCGTGGGT[T]TTCCAAGAAGGTAACAAGCGGTGTCAAGAACAACTTCCTCTCACTAGCCTTCAAACTGTCTATGATACACCTGGAGAAAGTACATGGTCAATGGCAGGTGAAGAGTAAGTTATAACAAGTATAGTCGAGACCCCAGTCCAAATACCACCT	250046	21	59.07	GCAAGTACCTTATGGACAGCG	250129	21	59.6	GTTGTTCTTGACACCGCTTGT	84
Pepper1.55ch01	252092	A	A	5|5	G	5|5			CA01g00160	CA01g00160:CDS	CDS	Ubiquitin carboxyl-terminal hydrolase	AGGATTGAGCAAACCCTGTGACAAATATGACATTCTCAGCCAAGACAGGCCAAACCAACCTGAGAATCATGCTGGTTATATCCACTAAACTGGGGAGCAAATCGACCAAGTTTCCCCTTGAATGCACGAGGTGCAACAGGTGTTCGGCC[A]GAGGACCACAGTTTCCTCAATAGTTCACCAAATGCAAGTGCAAGCTCACCCTGTAAAACTAGAACAGACATTAGGAACTTAAATAAAGATCTCTACCTTAGAAAAAGTTCACAAACTAGATAAAGAAGCAACATTACATGCATCCCCAAA	252054	20	60.32	TTCCCCTTGAATGCACGAGG	252147	20	59.24	TACAGGGTGAGCTTGCACTT	94
Pepper1.55ch01	253266	C	C	6|6	T	3|3			CA01g00160	CA01g00160:Intron	Intron	Ubiquitin carboxyl-terminal hydrolase	ACTATCCACATTCTCCAATCAAAATGTACCAATAGAAACCATTAACTAAATTCCACCAAATTAAAGGTACAAACAAAAATATTAGCAAAGTCACTTGTAGGAGCAAGATTTCCAATGAAGTTAAATTAAAGTGATTTCCTCACCCTCAT[C]AATGGCAGAGCTAGAAATTTTAGTAAGGGGATTCAAAAAAGGCAATAATTGCACTTTTGGATTTGAACTAGTCAACCTAAAGAAACTTTGAGCCACTTTTGTTGATATACTAGAAGCTTCCATTATATCATTCATGGGGTTTCAACAATT	253200	22	59.9	AGCAAAGTCACTTGTAGGAGCA	253290	22	55.44	ACTAAAATTTCTAGCTCTGCCA	91
Pepper1.55ch01	254153	C	C	7|7	T	6|6			CA01g00160	CA01g00160:Intron	Intron	Ubiquitin carboxyl-terminal hydrolase	AAAAGAAATATTGCCATATAAACTGGAAAGGAATTAGTACTAAGCAAGTAAGTAGAAATTCGTTCTAGTGACTCAAAAATAAAAACAAATGACGTGTGAAGGTCATATTAAGAGGTGGAATAAACAATCTAATCTCCTTCATCCTTTGT[C]CACATTATCAATTATAAAACAAACATGTGATGTGCTTCAATGTTCTTCCGCAATCCGCAAAATCTAAAAGAAGGATGGAGAGGCAATCATAGGTAAGTTAAGACAAGAATGCAGGGCTGCTTTTCTTCAAAATTATTGCTAAGTAGAGAG	254127	24	55.57	ACAATCTAATCTCCTTCATCCTTT	254211	20	59.55	GCGGATTGCGGAAGAACATT	85
Pepper1.55ch01	254308	T	T	5|5	C	4|4			CA01g00160	CA01g00160:Intron	Intron	Ubiquitin carboxyl-terminal hydrolase	TATCAATTATAAAACAAACATGTGATGTGCTTCAATGTTCTTCCGCAATCCGCAAAATCTAAAAGAAGGATGGAGAGGCAATCATAGGTAAGTTAAGACAAGAATGCAGGGCTGCTTTTCTTCAAAATTATTGCTAAGTAGAGAGTTTG[T]ATTCACAAATCGATTGTCCTTGGACCTAAAGATTGTAGGCATGTTGCTAGGATGTTTCTTCGCTTCAAAGTTACATTAAACACTCCTTCATTTCATGTAAAGGTGTTTAAGTGGCCACGGAATTTAAGGAAGAACAAACAATAGTCGTCT	254253	20	58.46	AAGACAAGAATGCAGGGCTG	254363	22	59.49	ACATCCTAGCAACATGCCTACA	111
Pepper1.55ch01	255735	A	A	8|8	G	4|4			CA01g00160	CA01g00160:Intron	Intron	Ubiquitin carboxyl-terminal hydrolase	AACAGCGATCAAAAGATACAGCTAGTACAGTCACGTTGATTAATATTCCAGACAACGATCAAATGGAAGTGCCATGAAATAACCTTATTTATCTGCCTCCACATAGCTAACAGTTCAACACATTCACTAAGTTATAGAGCATGCAAAAA[A]TAAATATAAAGACCACTAGTTTTCAAACAGCAAAGCAGACATCATCCTCTATGCCCCACCCCACCACCTCTAAATTTTTTTTCACGTTTCAAATTGATAATGACAAGAACACTGAGATTGTTACAGCAAAAGCAATCACCAGCCTGTGCA	255706	24	55.75	CATTCACTAAGTTATAGAGCATGC	255785	22	59.76	AGAGGATGATGTCTGCTTTGCT	80
Pepper1.55ch01	256316	A	A	5|5	G	5|5			CA01g00160	CA01g00160:Intron	Intron	Ubiquitin carboxyl-terminal hydrolase	CTCCACGCTAAGTTGCTTGGCATCTCCCACAGATATCATTTCCCGAGGTAATGCTGGTCCTCCTTTGTACCTAAAGGCAGGGAGTGTTCACCACACACACAAAAAAAAAGTTAGAAAATAAAGCACGTGAAAGACCTTGATACTTCACT[A]ACAATATTAGCAGATCACTAGCATGTATCCACAACCTCGGAAAAGAATAGCATGAGATCCGTAGACCTTCTTGGTTCAACAGATCAAACTCATTATTATTAGAATGATCTGAACTGTTTCAAAGACGCAACATGCATTTTTTTTACATCA	256287	20	57.67	AAGCACGTGAAAGACCTTGA	256384	20	57.63	AGGTCTACGGATCTCATGCT	98
Pepper1.55ch01	258564	G	G	5|5	A	5|5			CA01g00160	CA01g00160:Intron	Intron	Ubiquitin carboxyl-terminal hydrolase	ATGAATGATGGATATTTATGAATAGTAATATCATTGTCATCTTATTACTGTTTTGTTGATTGCTTTGTCATATAGGCTGGAAAGACAAACTATTCGGTTGATTTAATCGATGAGTTACTTGGCATTCCGAGACTACAAATCCTGGATCC[G]CCTCTGAGTAGAGCTGTCACCAAATCAATTTCTTATCTAGAACTAGGGATGTGACATACTAACTATATAGCGAATCACCAATCTTTAAGGAAAAATAAACTGGAAAATGGCGACCTCAAGAGAAGGGAACATCTGAATAGGTGAAGCGTC	258489	23	59.87	GGCTGGAAAGACAAACTATTCGG	258586	20	57.41	TGGTGACAGCTCTACTCAGA	98
Pepper1.55ch01	259531	T	T	8|8	C	5|5			Intergenic				TGGTTTCAAATTAGAATCAGCTTTGGTATTAAGTTCCTGAATGATCCTTGCCTCTTCTTCAGGGGTGCACGGCAATTCAATAGATCCATTTTCCATCATATACGTTGAATCTGGAATCGTCATGATTGATTGATTCTATTAATTAATTC[T]AATGACAAAAACAGATTCGGAAAACAATAACAACAGACCAACCCGACTAATAGATCCGAAAGAGATGGGAAAAAAGGGAACAAGGAAGGAAGAACCCTAGATTACAGGAGAAACCTAAATTCCTCGATTTGATTTTTGATCCAACCGTCT	259485	22	56.52	GTTGAATCTGGAATCGTCATGA	259571	24	59.12	TGGTCTGTTGTTATTGTTTTCCGA	87
Pepper1.55ch01	261525	A	A	7|7	C	6|6			Intergenic				CTGACATCCTTTATGCCTCTTCCTTTTAGAGCCAATCGCCTGCGCTTTCTTGCCTTCCTCTTGCCTTTGGGAAAATCTTCCTGTTTTGATTCAAAAGTTTTGTTCCTGACATCTTTTGCAGCTCTATCCATGCAATCTTCGTTATCCTC[A]GATTCAGTAAATTGGGAGTCAACATCATGTTTGCGTCTCTTCCTACTTGTACTGGTCTGATAAAGAAAAAGAAAAATTTAAAAGGTTATAAGCCAAATATGAAACCAAATGGTAAGATTCCTTAACAAGCATTAATCAACATAATCGTCT	261428	20	59.59	CCTTCCTCTTGCCTTTGGGA	261561	22	59.77	ACGCAAACATGATGTTGACTCC	134
Pepper1.55ch01	262501	G	G	6|6	A	3|3			Intergenic				CTTCCTCACCCACGATTAGGCTTAGTTGAGTGAATATGAAGCTTAAATAAATGCTTAAAAAGCAAAAAGTCAAAATTAGACTCATTAGGTAGTTTTCAGACTCCAGCACAGACAGAGGCGAAGCTACCTTGAACCAAGGGTGGTCAGAC[G]AACACCCTTCGCCAGAAAATTTAACTGAGTATATATAAATGCTACTCTATATGGTTAAACTTAAATTTTACGTTTTGAACACCCTTGCAACAATTAAAGGGTGTAGCCCAGTGTTATAGAGGATGTACAGGTGAAGTCAAGGCTCATGTG	262448	20	59.04	CAGACTCCAGCACAGACAGA	262527	24	60.02	AGTTAAATTTTCTGGCGAAGGGTG	80
Pepper1.55ch01	262620	G	G	6|6	A	4|4			Intergenic				GAAGCTACCTTGAACCAAGGGTGGTCAGACGAACACCCTTCGCCAGAAAATTTAACTGAGTATATATAAATGCTACTCTATATGGTTAAACTTAAATTTTACGTTTTGAACACCCTTGCAACAATTAAAGGGTGTAGCCCAGTGTTATA[G]AGGATGTACAGGTGAAGTCAAGGCTCATGTGCGCACAGGTTCAATTACCAGTAGTAGCGCCTTCTAACTTTTTTCTTCAAATTTTTAAAGCTCCTATTTTAATGCTCATTAAGATATGATGAGAGGGGAAAATGAATAGATTGATAAGGA	262583	23	59.93	CCCTTGCAACAATTAAAGGGTGT	262665	20	59.76	ATTGAACCTGTGCGCACATG	83
Pepper1.55ch01	263329	C	C	5|5	T	3|3			Intergenic				AACTCCAAGAACAAGACACTACAAGCGTAGAGCTACAACTACTAGCACAGATAATAAAACAAAGTTGCTCCTATCTACGAGCACCCTTTCCTACTAACCTTCTACCCTAATTTGCATCCTCCAAACCTTCATATCTAGGGTCATGTACT[C]AGTAAACTGTAACTACTCCATGTTACGTCTAAGCACCCTCCTCTAATATTTCTTCGGTCTACCTCCACCTCGCATGAATCTATTCATAGCCAACCGTCCATACCTCTACACTGGGGCAACTGTGCCCCTCGTCATCACATGCCCAAACCA	263291	20	57.33	TTGCATCCTCCAAACCTTCA	263406	20	60.03	TCATGCGAGGTGGAGGTAGA	116
Pepper1.55ch01	264562	G	G	11|11	A	6|6			Intergenic				TACAAGATGACCATTATGAAATTGGAGGTTCTTTTCGAACTTCAAGATCCACAATATGCTTATGTGGATATTAGCATATTTGGATATTTAAAGAATGGAGAATAACGCCCAAGACAGAAGTCCAAAAAGAGAAGAAGACTACTGTCTTT[G]GTCTTAAATTAGGAAGCCCAAAATAAGAGGGTATTTTAGTATTTCGCTTAGAATAATGAACCCTAGTATAAATAGGTTAATAGGTTTTTCGAGTTAGATTATTTTGGACTGTGAGTTTAAGTTACTTTCTTTGAGAGTTGATCACATATC	264520	23	58.79	CCCAAGACAGAAGTCCAAAAAGA	264629	24	57.27	ACTAGGGTTCATTATTCTAAGCGA	110
Pepper1.55ch01	265446	A	A	4|4	G	5|5			Intergenic				ACAAATCAATTATTAGTATTGTGTAGTTTGATTTTGATTTTGGTGCACCCGTTCACTAAAAAAAATGATTTTAATTTTCATGCACCCGTTCACTGAAAAAAGAATTACTTATGTTGTGCTCGAACACCCTTCGTGAAATTTCTGGCCAC[A]CCACTGACCCCGGTACCTACACCAAGCAATAATAAAATGTCCCAGGAATTGTCAAAGCATACCTTGGGACCCCGATCAACCATGCGAGACCATTCACTTCGGTTCCGCAAGCAATCAAGGACAGCCTGAGAGTGACTTGAATATGCATAA	265396	24	56.71	AAGAATTACTTATGTTGTGCTCGA	265475	20	59.68	TTGCTTGGTGTAGGTACCGG	80
Pepper1.55ch01	267638	G	G	7|7	A	8|8			CA01g00170	CA01g00170:CDS	CDS	RING/FYVE/PHD zinc finger superfamily protein%2C putative isoform 1 [Theobroma cacao]	CAAGGTCAGCAGGATCAGCATGGACTTCTGCTGTCAATTTAACCTCGTGTTCTGAAGAGCAAATAACCTTGTCATCACTTGAACTTTCGACATTATGCTGCCTCTTAATATTAGGACCAAGACATGCAACATTTTCAATCATGGGCTCC[G]CCGTTTGAGATTCAGTTCCAAGATTTAGAACCACAGCCTCTTCCTTATTGTTGGTAGCATCACTAACAACCTAATTTCAGAAGTGGTTTTATTTTACAAAAAATGCCTTGACCAGAAAAGAAAAGGAAAGAACAAATAATAAACATTCTT	267601	20	57.41	AGGACCAAGACATGCAACAT	267684	20	58.56	AAGGAAGAGGCTGTGGTTCT	84
Pepper1.55ch01	267940	G	G	7|7	A	7|7			CA01g00170	CA01g00170:Intron	Intron	RING/FYVE/PHD zinc finger superfamily protein%2C putative isoform 1 [Theobroma cacao]	TGTAATGGAGAAAATGAAAGCATCTTTAATCTCTTCTTTTGCTGTGTAATAGGCTAATAGCTGCTCAAATATGGAGTAAAATTTTGCAGTGGCAAGCATAAGCAGGATGTGTATGAACTGACAAGGTGAAGTGAAATGAGCAATCGAGC[G]TGCAAGAGGGAAAAGTGTCTATTCTGAGGTTTTTAGAACGTCTTCAGCTGCTACTGTATATTATACATGGCAAGAAAGGAATGGCAGTTTTCAGAAACAAGCAGAGAAGCACTAGGACCATAGCCAAGCAGATCATTCAGTAAGTCCACT	267876	20	60.18	GCAGTGGCAAGCATAAGCAG	267970	24	59.15	ACCTCAGAATAGACACTTTTCCCT	95
Pepper1.55ch01	268093	G	G	7|7	A	5|5			CA01g00170	CA01g00170:Intron	Intron	RING/FYVE/PHD zinc finger superfamily protein%2C putative isoform 1 [Theobroma cacao]	AAGAGGGAAAAGTGTCTATTCTGAGGTTTTTAGAACGTCTTCAGCTGCTACTGTATATTATACATGGCAAGAAAGGAATGGCAGTTTTCAGAAACAAGCAGAGAAGCACTAGGACCATAGCCAAGCAGATCATTCAGTAAGTCCACTGT[G]GAGGGATTATGAAGCCTAAAATAAGCATGGAAATTGTAGATTTTGAACTTCTATCCCTAGACTAGTACTAGTAAGACATCAGTCGGTAGGGAAATATAGCTATGCTGCGTTTCTGATGTTGCAACTTGTTAGTCCAATAGTACGTTGCTT	268050	21	59.51	CACTAGGACCATAGCCAAGCA	268130	24	56.52	ACAATTTCCATGCTTATTTTAGGC	81
Pepper1.55ch01	268531	T	T	6|6	C	9|9			CA01g00170	CA01g00170:Intron	Intron	RING/FYVE/PHD zinc finger superfamily protein%2C putative isoform 1 [Theobroma cacao]	CTTAAGACATTTCAGATCCAAAAGGCATCTAAACCTGACTCATGCCTGGGAAGACATAGTCAATACATTTGCATTTTTCAAGAAAATACACGGTACTAAGCTTACCCTGCAAAAAACAATAGCAGCAGTTCATATTTTGGAGTAATATG[T]AATGGCAATAAAGCATGAAAGAAATGCATATTCTACTTGTTCGGCAACTGGCAATAGGTTTGGCAGAAACTTGGGACGTAATAAGAGCTAGTTGTGCTTAATATGCAATGACAACAGAGAATAAGGAAACACAGTCCACCTTTATCCCCT	268502	23	58.66	AGCAGCAGTTCATATTTTGGAGT	268590	20	59.96	ACCTATTGCCAGTTGCCGAA	89
Pepper1.55ch01	268840	T	T	3|3	C	3|3			CA01g00170	CA01g00170:Intron	Intron	RING/FYVE/PHD zinc finger superfamily protein%2C putative isoform 1 [Theobroma cacao]	CCTTTGGATGAAGGCCAATAGATTATACCTTCTCTTACTTAATCAAATCCCAACCGTTCCAGGAGCCCTACTAGAACGGTTGATCCATTTGCTTCACCGTAATGGCTAGATTTAAATTACTTCCAGTCATTTAGCAAATGCTATAAGGC[T]CAGTTCAAATGAGTTTCAACATGTGCATTAATGTTCTTGGTTAACCTTACACCAGCAATAATATGAAATATGTAACTGTAAGGTTCAACTTCAGTCTCATCACACATTGGAGGAGGAGATGTGCTGTGGCAATCTGGATTCCCAAATTGC	268780	21	59.17	TGCTTCACCGTAATGGCTAGA	268897	23	59.86	TGCTGGTGTAAGGTTAACCAAGA	118
Pepper1.55ch01	269476	G	G	8|8	A	3|3			CA01g00170	CA01g00170:Intron	Intron	RING/FYVE/PHD zinc finger superfamily protein%2C putative isoform 1 [Theobroma cacao]	AAATAACCTATCTTCGACCTTCCTACAGTCCTGTTTTTCCAACCCTCACAGTTTTACAAAGTCAGGTACAAATTCATAGCACATAAAATTACTCTACCACGTGAAAAATGCAGAACTGGACATAGTTGGTCATAAACTTGGGAATGTGC[G]AAAAATGAAACAAAGAGAGTCACCACATAATCCCAGGAAACTGTAGCATGAAAACTGATCACATACCTCATCTGTCATAGGTAAACTAGCAGAATCACTCCGTTCTAAATTTGTTGCTGCTCCATCATTTTCCATAGGAGAGTCCTCAAC	269435	22	59.63	TGCAGAACTGGACATAGTTGGT	269527	21	58.73	TCATGCTACAGTTTCCTGGGA	93
Pepper1.55ch01	269725	G	G	7|7	A	4|4			CA01g00170	CA01g00170:CDS	CDS	RING/FYVE/PHD zinc finger superfamily protein%2C putative isoform 1 [Theobroma cacao]	CCGTTCTAAATTTGTTGCTGCTCCATCATTTTCCATAGGAGAGTCCTCAACTCTAGCAGGAACATGGTTTCTAATCTTGTCTTCCCGGGGATGTGCTTCACTTGTTGAGCAACGTTTGGATACATCACAAGATGCAACTTTTGAAAACG[G]CTCTTTAGAAGTTGGAATGACAGAAAAGCTTGTGGAGTCATGGTCCAGTACACGAGGTCCTTCCAAAATGTCAACAGCAGCCAAAACCACCCCTGAATTTCCAAATTTTGTTCTCTGGACATCTGTCTTGACATCCACGGGGCCTATTGC	269675	21	58.91	ACTTGTTGAGCAACGTTTGGA	269772	20	59.96	TGGACCATGACTCCACAAGC	98
Pepper1.55ch01	270321	A	A	5|5	G	3|3			CA01g00170	CA01g00170:CDS	CDS	RING/FYVE/PHD zinc finger superfamily protein%2C putative isoform 1 [Theobroma cacao]	TCCTTGGGCATCCCAAACTCTTCTTTCTTACGTTTGTTGTCTTGTATCATGCTAGGACCCAAAAAACCTGTGCTCTTCTTCACATCATTGGTTGCACGAGTAGTGGCAACTGAATCCATAGCCGTGTTGGACTCCATAACAGGCTTCTC[A]GAAACAGGGTTAACTACTGGTGCAAGCAAGAAGTTTTCCTTTGACAAGGAGAATAAAGTGCCAGCACCATTACCAGTAGTCATCTCATTGCCTTTGTCACTGGAGTTATCATGAGCCTCTATTGTTTCATTTTCCCAACAAGGAAACTCC	270276	20	59.05	GGCAACTGAATCCATAGCCG	270356	20	58.23	AACTTCTTGCTTGCACCAGT	81
Pepper1.55ch01	271395	G	G	9|9	T	4|4			Intergenic				ATTGAGAGCCAGATGTATAGAATTAAAAAAAGATGAAAGCAAACAATTTATATATAATAGAATTATATATGTACCGGTGACAGTGGAAACGCTTCAAACGCAAGCTTCGAGATATGGATATGGGGGATTCGAAGAGAGGTGCATAGAGG[G]GTTTCGCAGCTGGGCTTTGCCTTTGAGGGGGATTAGGTTACTGCTTACGCTGATATCTCAGCTCCGAATTATGAATTTGTGATAGAATAAAGTACATTGGCGTCCGCAGTCACGCCGTTGACCCTGAAATAAGGTAATCCACCACTTGCG	271317	20	59.97	TACCGGTGACAGTGGAAACG	271428	20	60.62	ATCCCCCTCAAAGGCAAAGC	112
Pepper1.55ch01	281263	G	G	9|9	A	5|5			Intergenic				TAATTTTTAGTTGCAAGTTTCCTTGTAATTTCTGATTTTAGAGACTTAAACAGAAGAGCTACTGTTGTAAGTTAAGTTGGGGCTTATTAATACAAGTGTTGTTACTATTTGATGCACCTATTCGTTTCACTCTTTCAATCGTCTTACAT[G]GAGGACGCATACCTAATGCTAATAATTTTTTTTCTATAGCAATAATTTGTGAGCTAAGTTAATACTCCCTCCGTCCCAAATTTCCTAATTGGATTTGAGTTTAAGTTCTGTGCACTGTCAGTGTACAAAATATTCTACACTGTCAGTTAA	281226	21	57.32	TGCACCTATTCGTTTCACTCT	281346	20	58.93	AAATTTGGGACGGAGGGAGT	121
Pepper1.55ch01	284783	T	T	5|5	C	6|6			CA01g00180	CA01g00180:CDS	CDS	Alcohol dehydrogenase%2C putative	CTCAAAGGGCAGTTCGTGAGTAATAAACTCGTCCAATTTCACCACCTGATTTTAGTTCATAAACATTAGTCTAAATAACTTTAGAATAAGAAAAAGAAGAAAAATAGAGGAGAATATGTAAGTATATAATAATTTACCCCAGCCATGCA[T]TGTTTAGCAAAAAGAGGGAGTTGAGATTTTCCTTTGAAGTCACCAAAGACAGAAGCCACAATCCTTCGACCATCGAACAGTTCCATAGGATGTAGTGGCAGCAATCTTGGTGTGGGATGAATTCCTAAAATTATTGCCACCCCCCATCCC	284662	21	59.58	TCGTCCAATTTCACCACCTGA	284809	21	57.14	TCTCAACTCCCTCTTTTTGCT	148
Pepper1.55ch01	284923	C	C	6|6	T	4|4			CA01g00180	CA01g00180:CDS	CDS	Alcohol dehydrogenase%2C putative	AGCCATGCATTGTTTAGCAAAAAGAGGGAGTTGAGATTTTCCTTTGAAGTCACCAAAGACAGAAGCCACAATCCTTCGACCATCGAACAGTTCCATAGGATGTAGTGGCAGCAATCTTGGTGTGGGATGAATTCCTAAAATTATTGCCA[C]CCCCCATCCCTGCAATAAATATTTTTGTTTTTTGGTTGTTCTCATCACACAATTACTACTAAAAGAAAAATTTTGCCAAAAAATAAAATACTAAAAAACTTACATCATGTGTGGATAGAAATGCCTCTCGAAGAACTTCCAAATTTCCAG	284890	20	56.7	TTGGTGTGGGATGAATTCCT	284974	20	55.12	TGTGTGATGAGAACAACCAA	85
Pepper1.55ch01	285369	A	A	6|6	G	5|5			CA01g00180	CA01g00180:Intron	Intron	Alcohol dehydrogenase%2C putative	GCACATCGATTTCTTTGGGGTTGATGAAGTCGGTAATTCCAATTGCTTGACCTTAATAGTTAGGAGCACAAGAAAAAAAAATACCATTAAGCGCCAAATTATCTTATTTATGTCAACTTAATTAATTCAGAGCTGAGTCAATAAAGCTC[A]TGAAGATTCTTAGGAAGATGAGGATTAGCATAGCTTGTGTCCAGGAGACTAAATGGGTAGGTTCTAAGGGGAATGGTGTGGACGGGTATAAGTTATGGTACTCTGGTTGTCTAAGGCATAGAAATGGGGTAGGTATCGTAGTAGATGAAG	285346	21	55.71	TCAGAGCTGAGTCAATAAAGC	285458	20	59.46	ATACCCGTCCACACCATTCC	113
Pepper1.55ch01	286153	T	T	6|6	C	3|3			CA01g00180	CA01g00180:Intron	Intron	Alcohol dehydrogenase%2C putative	TGATTTTTCATTTTTCCGAAAATATTTACCTTTAATACATTTTTCAGGATTAATATCCACTCCTATGATTTTCGATGCACCTCTGGTTCGTGCCCCTTCCACAACCTGCATGCAGATTGAAATTCTGAACTAATAGTTCTGCTATCTCG[T]CTTTTGCAACTGATTATTTGTAGAATCACTTAATTAAATTCATAAGTTTTCCTTATAATAGGAAAAAGAATACAACTACTAAAGCTATGATTAGAGAAGCAATCGAAATATACTGTTGACTCTAAGACAATGAACAAGTAGTGAAACAGA	286110	22	56.94	TGCATGCAGATTGAAATTCTGA	286259	24	57.66	TCGATTGCTTCTCTAATCATAGCT	150
Pepper1.55ch01	286954	C	C	3|3	T	6|6			CA01g00180	CA01g00180:Intron	Intron	Alcohol dehydrogenase%2C putative	TGGGGCAGTGGTGTCAACTGCACAAGTAACCAGTATCCTCAAGTTACGTGCCTTGTTGACAATAACAACTGTAATAAAGGACTTCAGGCCGACTTATTAATAATATTCATTAATTGATGGTTGGAGACTTATCAATGGATTAATAGTAA[C]TAATTAGGAACTTACGGCCAAACCAACAGCTCCTAATCCAAAGACTGCCACAGTTTCCCCTGTTTGAATGTCAGCTGTGTTCCACGCAGCTCCTAGACCTGCGTAATCAACCATCCCCATTTAATTTCTATGTCCAACTTGCCCAATTAT	286880	20	59.23	AAAGGACTTCAGGCCGACTT	286984	20	60.04	GCTGTTGGTTTGGCCGTAAG	105
Pepper1.55ch01	288642	T	T	3|3	C	4|4			Intergenic				TGATTACTTAATATTTCACCGGCGATTACCCACCTTGTAATCCCCTTCACCTGCCCCTGTTTATTAAAAAAAAAAAACTGACCTGTGCAAGTGATGACCTTTGCAAGCGATCCATTGACATGGGAAATGCCGTTGGAAGCCATGTCAGT[T]TCTTTTGCAGGCTTTCCTAGTTAGCAATCAGTTTTCTACAAAAGACTATGGAAGAATGAAGGAAAGTCACAAGTGCAGGGCCTATTTATAGTAAGCCATTTGGTCAGACAGGGCAGGCAAAATAATTAATAGTAACAACCCATCTACATA	288609	20	59.83	GACATGGGAAATGCCGTTGG	288719	21	58	TGCACTTGTGACTTTCCTTCA	111
Pepper1.55ch01	289103	T	T	10|10	C	3|3			Intergenic				ATTATTGTTTGAGAAATATCTATTCCTTTTCACTAACAATCATATTTTGATTTTTAAAAAATTACAATTTATACTACTTTTATTAAGATTATAAATATGTAAAATTTATTTCTAAGCAAAACAAGTAAATCAATGCACGGTAGTGAATC[T]AATACATTGAATCTAAGCAAAACAAGCAAATCAATGTGCGGCTCCTTTTGCAACAAAAAAGTATTACTATGTTTTATTAAAAATATAGAGAAATCTTTATTTACATATTCAATATTCTGAAGATGACTAGTATTTCATAAAATTAAAACC	289074	21	56.44	ACAAGTAAATCAATGCACGGT	289160	20	60.53	TTTGTTGCAAAAGGAGCCGC	87
Pepper1.55ch01	290611	G	G	3|3	A	3|3			Intergenic				ATATTTATAATTAAAAATCCCACCGTCCGTGACTCATTTTTATCAGCATTAGGAGTTTACCCTGCTTCTATTATTATTTATTTGAGTAATTTTGAAAAGTTGTTTACATAATCAAATCGTTTATAGGGTAATTTTGGGAAAATTAGATC[G]CAAATATTAATTGGCGAACTGAAGAAAATAATAACTGACTTCTTATTAAATGTTAGATGCTATTGATAGCTAGAATTTTCAATAATAAGTTTTAGAATATGTTTTTTTAGAAGAGAGCAAGTTATAGAGTTCTTGCTAAATTGGTTAGAG	290512	20	55.15	AGGAGTTTACCCTGCTTCTA	290639	23	55.4	TTTTCTTCAGTTCGCCAATTAAT	128
Pepper1.55ch01	291378	G	G	6|6	A	3|3			Intergenic				GATAACTTATCTCATCACTATGGTGTAAATGGTGGGATAAGTAATCCCGGTACTTCAAACCAAACATGGGATAAAATATTACTACTTCATTTTATCCCGGAACAATTTATCCCTTATACTTCACACGTTGGAATTTGCCACCTAAACGT[G]AAACCCTTTTGAACAATCTTTTTTACTACATTGGAATATTTAATAATTTCAGAAGGATTCATAGTTTTTATATGTACAACCTAGAATTTTTACGTTTACTCATATCATCATGGGATAATTTGGACGATAGGGATTCATTTGAACCTTTCA	291354	22	58.69	CGTTGGAATTTGCCACCTAAAC	291493	24	57.58	TCCCATGATGATATGAGTAAACGT	140
Pepper1.55ch01	291532	T	T	5|5	C	4|4			Intergenic				CCTTTTGAACAATCTTTTTTACTACATTGGAATATTTAATAATTTCAGAAGGATTCATAGTTTTTATATGTACAACCTAGAATTTTTACGTTTACTCATATCATCATGGGATAATTTGGACGATAGGGATTCATTTGAACCTTTCATCC[T]TCCCTTGCTACTTAATTAGCTAGCTCTGCCCATGCCTGTACTATTGTCAATTTAGCTAGGTCATTTTTCCCCCCCTGTTTCCACTTAGAAGATTCTCCCAAGTTGAAGAAGAGAAAGGAAAATAAAAATACTCCAATAGTTACAAGAGTT	291483	23	57.7	TCATCATGGGATAATTTGGACGA	291563	22	57.66	GGGCAGAGCTAGCTAATTAAGT	81
Pepper1.55ch01	299415	T	T	4|4	C	3|3			Intergenic				TTTAAGAGGAAGATGAGATTGGAAGAGTAAGGCCCTGGAAACTTCAAGAAGGTGTTTGTGTTTTCTTTTTACAACACCATTTTGTTAAGGAGTATGAGGTATTGTGGTCTGATGGAGGATGCCATTTGTAGAAAAAAATTGTTGGAGAT[T]AGTACACTTCCTCAGTTTAAAAGCATTGTCAGACCTAAAAGTTTGAACTCTCACCATATGGACAAAAGACTTGATGACAGAAGAAGCACTGCCCTTAGAAGCTAAAAGGTGAGTCCAAGTAACTCTTGTGAAATCATCTACTAAAGTTAA	299295	20	58.85	AGGCCCTGGAAACTTCAAGA	299440	22	56.13	TGCTTTTAAACTGAGGAAGTGT	146
Pepper1.55ch01	299500	A	A	4|4	G	5|5			Intergenic				TAAGGAGTATGAGGTATTGTGGTCTGATGGAGGATGCCATTTGTAGAAAAAAATTGTTGGAGATTAGTACACTTCCTCAGTTTAAAAGCATTGTCAGACCTAAAAGTTTGAACTCTCACCATATGGACAAAAGACTTGATGACAGAAGA[A]GCACTGCCCTTAGAAGCTAAAAGGTGAGTCCAAGTAACTCTTGTGAAATCATCTACTAAAGTTAAAAAATATCGAAAATCATTATATGTAGAAGTATGATGAGGACCCCAGATGTCAATATGGATAAGTTGAAAAGGGGAAGAAGAGTAG	299462	24	58.51	ACTCTCACCATATGGACAAAAGAC	299541	20	55.1	AGAGTTACTTGGACTCACCT	80
Pepper1.55ch01	302336	G	G	8|8	A	3|3			CA01g00190	CA01g00190:CDS	CDS	Detected protein of unknown function	TACAAGGCTTCTGTGTAAGACCTTTTTAGTAATCCTTGGCTATCGAACGACATTCTATAGGGGGTAACCACTAGATTTTGGATTTGAGTTTGAGGAGGAAGTGGCACGCTGTTTGATCTTACGTGTCCTATTTCTATCTTGGCCATAAC[G]TTATAATCAACATCCTCAGTAGTAATATTAGTATCGTAATTCTGTTCTTTGTTGAGCTGCAATAGATAATATGACTGCCCTGCTAGTAGTACTTCTTGTGCTGGCAGTGGTTTCCAGAAAAGATCGTGGCTTCTAAATATACCGTGTCCG	302275	20	60.25	TTTGAGGAGGAAGTGGCACG	302397	21	58.36	TGCAGCTCAACAAAGAACAGA	123
Pepper1.55ch01	307185	A	A	7|7	G	3|3			Intergenic				ATGGATATTCCTTCTTTAACAAAGCAACAGTCCATTTTTAGGTATTGGCTTAAGAGCATCTTCTCTCTTTTCAATCTTCTATTGCAATTGGTCCCTAGAGCTGTAAAATCATCATTATTAATAATTCACTAATAATTGGAAAAAGAGGA[A]CTTTTCTCTCTAAAGCCGCGTTAAATATAAAATTAGGTGCAATTAAGAAGAAATCAGTCTGCTAATGAAACGGTAATTATCAACAAAGATGATGTGGAAAGCTACGCCAAAAAACAACAACAATTTACATAAGGTTATGATAATACACAT	307119	21	60.07	GCAATTGGTCCCTAGAGCTGT	307207	20	57.55	AACGCGGCTTTAGAGAGAAA	89
Pepper1.55ch01	310394	G	G	12|12	T	4|4			Intergenic				GAATAATGAACATCATTAGGACTAAGACTCACTACTTCCCTCCTAACGGAAATGTTATTATCTTCCCCAATCCTTATAATTCATTATCCATCCATCCATCCACTTACAAGTATCACCCTTAATGATCATGTTCAAGACAAACACTGTTT[G]CTATAATTATCAAAAGCTATCTATTCTTCTCCAATAAAAAAGTTGGTGCACTTTCAGTCTAATGATATGAGATATATTTATGTATTTACATTCATATATTTTCTTCCTCAAATTGGAGTCTTAAGAAAATCAAAACGTAACGAAGGTGTC	310370	22	56.42	TCATGTTCAAGACAAACACTGT	310454	20	57.28	AGACTGAAAGTGCACCAACT	85
Pepper1.55ch01	311720	A	A	11|11	G	9|9			Intergenic				ATGTGTAGTTAAATAAATAGGAGAAAAATTAAGAAGTTTTTCTCCTTTTGTCTAGGTTAGTAATTGGTTTGGTGGGCCCATAGGCTCCTCGTGTTTTCTCACAGGGTAGTGATTAGAGCAGGAAATATTATATTGGCAGGAGTTAAGGT[A]GGTGTTTTCATGGGTAAATTTAGTTAGTGGTCAAATAACTATGATTTGTTTTATTCTATTCACCTATAACTATATCGAAAAATTATAAAAAATTTCTTTCTACTAACAAAAGTTACAATTGTTGAAAAAAATCCAAGAGTTCTGATGAAT	311657	21	60.2	CCTCGTGTTTTCTCACAGGGT	311753	23	55.24	TGACCACTAACTAAATTTACCCA	97
Pepper1.55ch01	312078	C	C	6|6	T	12|12			Intergenic				CATAATCAATTAAAAAAAGATCGATATGACTTGATCAACTTTTTAATCTTTCGATGAGTGATAATCCACCAACTTTTTACCATCTTAAGGTGAGTGTTTTTATGTGAATTGCTGTCTCAAAATTTAAAGAAGACATACGTCTAAGAAAA[C]AAACCTTTGCATGTTGCCTAATTTAATTCAAATAATGACGATTATAATTTGGTAGGACACCACAACTATGAGTATATCTGCTTTCATGAACGCATAAATGCATTCATTTTATATTGAATTCTTTATCCAATTTAATTAGCATTTTGTTTT	311993	21	55.01	TCCACCAACTTTTTACCATCT	312137	24	55.69	TGTCCTACCAAATTATAATCGTCA	145
Pepper1.55ch01	314964	T	T	8|8	C	7|7			Intergenic				AGACTCTGTACGTAGTATCTGCCTAACTCATTAAGTTAATGAGAAATTAACACTTCAACAAATAGTTTGCATTATTATTTGGAGATTAAAAAGTGTACTCTATTTCATATTAAAAACAAGGCAGCTAAATCAAGTATCGTTGCACTTTG[T]CCCATTCAGGAAGGCCAGTTAGAATCTAGAGTGTTAATTGGGCAGTCTAAGACCAACCTAGCCCATCAAGTGTGTTAGATATATTAGGTGTACGCAAGGTACATACTACATACGATAATATTCGTAAGATCTTCTGGTAAAAGACACTGA	314935	24	60.2	GCAGCTAAATCAAGTATCGTTGCA	315022	20	59.31	GGTTGGTCTTAGACTGCCCA	88
Pepper1.55ch01	320585	T	T	4|4	C	5|5			Intergenic				AACAACAACAACAGATTCATCCACCTCCCCGGGCTAGAGAATCATCATTCTCCAACCAACAACATGGATGACGTGTCGTCTCTACAACTAATCCAACAAGATTGCTGCAGTTTCGGAGAGATGCTCACAGAAAATCACGAACATCATGA[T]GATCTGAAAACTAGCCCAGCAGTTGAGATGAGATGGTCGCACACTTCAATGGTATCTGGTCCAAGCGACTGGGCATCTCTCGATCGGCTGGTGGCTTCTCAACTTAATGGGCATGATCATGTGGAAAATATTACATCAAACGTAGAAAAC	320537	20	59.61	TTGCTGCAGTTTCGGAGAGA	320618	20	59.75	TCTCATCTCAACTGCTGGGC	82
Pepper1.55ch01	320633	A	A	5|5	G	6|6			Intergenic				TCTCCAACCAACAACATGGATGACGTGTCGTCTCTACAACTAATCCAACAAGATTGCTGCAGTTTCGGAGAGATGCTCACAGAAAATCACGAACATCATGATGATCTGAAAACTAGCCCAGCAGTTGAGATGAGATGGTCGCACACTTC[A]ATGGTATCTGGTCCAAGCGACTGGGCATCTCTCGATCGGCTGGTGGCTTCTCAACTTAATGGGCATGATCATGTGGAAAATATTACATCAAACGTAGAAAACAACAACAACAACATATGTTTTCCTCTTAATCATAATGGATTACAGCTA	320599	20	59.75	GCCCAGCAGTTGAGATGAGA	320690	20	60.54	AAGTTGAGAAGCCACCAGCC	92
Pepper1.55ch01	321436	C	C	7|7	T	6|6			Intergenic				CGTTAGAGAGGTGTAGATATATATATGGTTGATTTATTTTACTTGGTGAGGGCCATAATGGTTTTAATTAGTAGTGAGATCTTAAAAAATTATGCAGTATCTTGAAAATTATAATCTGTGATTATTACCTTGCTTGCACCTACAAAACG[C]TCCTGCATCGACCAATAATATCAGTAAACATGTCAATTGTTGTCTTGGAAGTAAGAGCTTGTTTGGTGACTTTAAAAACACCGACAAAAGGTACGGTGTATTTAGACAATTTTATACTGTGCATTGGGGTAAGAAACTAAAATAAAAGAA	321413	20	57.93	ACCTTGCTTGCACCTACAAA	321504	23	59.12	CACCAAACAAGCTCTTACTTCCA	92
Pepper1.55ch01	322001	C	C	5|5	A	4|4			Intergenic				ATCATTTTTTTTTTTTTTTTTAATTAGACGACCTGTGGTTTATCTGTAGTAATTTAGATAGTATTTTTTTCTCCAAATGTGCTTTTAGATAACATTGTTGACGTTTACTTAATTCTGTTAAGGATTTTGATAGGTATCCACCAGATAGG[C]GTATAATAATTTAAAAAATTGCAACCAGAGGCGAATTTATGTGTAAAAATAAAATCATGTGAACTCACAGCGATCCAATTAAATTTGATATATTATTTGTATAATTTTTAAAATATATCTAGTATTATCTAAAATAAGAGGTAATTGAGT	321931	24	56.29	TGCTTTTAGATAACATTGTTGACG	322035	20	58.67	TCGCCTCTGGTTGCAATTTT	105
Pepper1.55ch01	322461	A	A	8|8	G	6|6			Intergenic				CTTGAGGAAGATGTCGTAATTATATTGTTACAGGTTCATTGTGCCATTTTGTTAGCTAGTTAGAGAGCTGCATGTGTATAATCCCTATATATACTTATTGGATGGTCTGGTTGTCTCATACGAGGACGAAACATTATATTACTGCTCCT[A]TCTTGTTCACCTACCAATATATGTCTAGATTATTTTAGGTACTCTTGAAATAAGGAAGCACAGAGAAGTCTATTAAAGGGGTTTCACAGACAGACCCCACAAAAATATATGCAAGTAATTTAGGTTATAACAACACCAGTTTATTGTCAC	322419	21	59.53	TGGTTGTCTCATACGAGGACG	322523	22	55.65	TGTGCTTCCTTATTTCAAGAGT	105
Pepper1.55ch01	322681	C	C	7|7	A	4|4			Intergenic				TATTAAAGGGGTTTCACAGACAGACCCCACAAAAATATATGCAAGTAATTTAGGTTATAACAACACCAGTTTATTGTCACGAGTCATCATTTCCCCTTAAACAAATTCAAACTATTCATAGATAGATAGAATTGATGTGGTTGATGGTT[C]ATTAGAGTGGCGGTGGTTGTTGTTCTGCTAATTATAACATTACATTAAGAGGCACTGAACGAAATGAATTTATGTTCGTTTCATCACCTAACTTCATTTTTCTTACCATTAATCATAACACTGTTGACAAATTGGTCCCATTTATTCATT	322612	23	56.51	GAGTCATCATTTCCCCTTAAACA	322703	20	60.25	CAACAACCACCGCCACTCTA	92
Pepper1.55ch01	325620	C	C	5|5	T	10|10			Intergenic				CAAACTTATTTCAAATACTCCTTCTATTTTTCAGTTCAGAAATCAGCATAGGTGTTCTAAGTTCTAACAGAGATGTCTTAGTTATGTAGGCCTAATACAGTTTAATATGGTTTTGACACTTCGTGCACCAAGTACCATTCCGATCAACC[C]CTGAGGCCAGAGCTGTCCATGGATTAGTCCCATTTTAGAAGCAGTTTAATGTAAGCACAACAAGTACCATGGTATTTAAAATTGCAAACAGGCTAACACTGCTGTTGGTACTCAATTAATGTTATGGTATGATTTCCCTTTATGGCAGGA	325584	20	60.11	TGACACTTCGTGCACCAAGT	325729	20	59.53	ACCAACAGCAGTGTTAGCCT	146
Pepper1.55ch01	325746	G	G	3|3	A	4|4			Intergenic				ACCAAGTACCATTCCGATCAACCCCTGAGGCCAGAGCTGTCCATGGATTAGTCCCATTTTAGAAGCAGTTTAATGTAAGCACAACAAGTACCATGGTATTTAAAATTGCAAACAGGCTAACACTGCTGTTGGTACTCAATTAATGTTAT[G]GTATGATTTCCCTTTATGGCAGGACATAGCTAGTTATGCAAGACTGCAATAACCAGTGAGTGAGTATTTCAAATATAAATACCAAACATAGCAATAGCTTAGACACATTATATCAAAAATTATTGCTTTACTCTGCTGTACCATAATACA	325626	20	60.11	GCCAGAGCTGTCCATGGATT	325772	23	59.99	TGTCCTGCCATAAAGGGAAATCA	147
Pepper1.55ch01	326027	A	A	7|7	G	3|3			Intergenic				TCTGCTGTACCATAATACATACACCTCAAACTTTAATCATCAAAATTAATTTGCCATAGGAGCACCGAGTGTAGGATAAATCTTGAGCAGCTAGATATGCAAATAAAAGAGAGTGCTTTAGAGATAGAGACTAACCGAGCTAGGTCCTC[A]CAGTAACGGCTCCTGCATCACTCAGCAGCAAATGGGGCAAAGCACCAACCCATTTTCATTACACTCACTACACCTTACCACCACAGCTCTGCCTTCATTCTGTTCCGCAACTTCCTTCACCGACATCACCATCTTGCAGCTCCCATTACA	325935	20	60.03	AGGAGCACCGAGTGTAGGAT	326049	20	60.11	AGTGATGCAGGAGCCGTTAC	115
Pepper1.55ch01	326427	A	A	3|3	G	7|7			CA01g00200	CA01g00200:CDS	CDS	Hop-interacting protein THI143	TCCACAATCCTCATCACCTCCTCAGCCCCTCCAATGTACCTCCCTTTAAAGAACACCCTTGGTGGTATTAACTCAGTACTCTCTTTACCCTTCATCAGCTCCTTCAGTTCTTCCCTAAAACCTCTATCCATCGAAATATCCCTCTCACA[A]TACAAAACCCCAAGCCCCTCAATTGCTGACCTCACAGCATTACAAGCCTCAAAGGTCTTCCTCACACCCCTCAACGTCGTCGTATAGATCACTATTTTATCCTCACCATTTGGCGGGCAGAGCTTTTCAAAACCATCAAGCGCGGAATCA	326303	20	60.33	CCCCTCCAATGTACCTCCCT	326450	20	59.81	ATTGAGGGGCTTGGGGTTTT	148
Pepper1.55ch01	339180	T	T	7|7	C	4|4			CA01g00210	CA01g00210:Intron	Intron	PREDICTED: snurportin-1-like isoform X1 [Citrus sinensis]	TGACCAGGAGGTCACGGGTTCAAGTCTTGGAAACAGCCTCTGGCAGAAATGCAAGGTTAAGGCTGCGTATAATACACCCTTGTGGTGGGGCCCTTCCCTAGACCCTGCGAATAGCAGGAGCTTTAGTGTACCGGGCTGCCCTTATAAGT[T]AGGTATGTCATCTATAAGGTCATGCAAGGGTTGGAAAACAAGTTGAGCCACAAAAAAAATGAAACTTACTTCCCAAATAAATAAACATAAGCATGCTTTGAGTTTTGCTAGAACTTATGTCCCTGATTCATACCTTGGTGTGTTTTAAGG	339122	20	60.98	CCTTCCCTAGACCCTGCGAA	339215	20	59.52	TCCAACCCTTGCATGACCTT	94
Pepper1.55ch01	341376	C	C	10|10	T	8|8			CA01g00210	CA01g00210:Intron	Intron	PREDICTED: snurportin-1-like isoform X1 [Citrus sinensis]	CCTAAATTTTATCCTACAATGCCATATAAGATACTGTCTAATCTGTATGCATATTTGTTAGGTCATTGCATGATTTGCTCCTTAATGAAGTGTATTGACAGTTCCAGTGGAATTCATTTCACAAATTAAGTTCTTGAGCTCAAATGCAT[C]TCTGTTATCATTGAGATAATTTGTTTGACATAACTTGGTTTTGTTTGTCAGGTCTTGTTCCAGCACGCAGCTCGGTATTCTCATCTGAGAATTGAGCATCTTTTTGCATCAATTAGTTCATGTGTCGAAGATGGAAATTCAACTCAAGAT	341315	23	59.35	AGTGTATTGACAGTTCCAGTGGA	341441	20	59.16	TGCTGGAACAAGACCTGACA	127
Pepper1.55ch01	341595	T	T	7|7	G	4|4			Intergenic				GCTCGGTATTCTCATCTGAGAATTGAGCATCTTTTTGCATCAATTAGTTCATGTGTCGAAGATGGAAATTCAACTCAAGATGCAGAGATGGCCGGTTAAAGGCACCACACACAGGAAAAGCTTTTCAACGAAGTTGCTTAACCGAGTGA[T]AGGCATGATCTTGCTCGTCTACGCCATTTTCTTGTTTGGAATGTGTATATATGATTATGACCCAAAGAAAATACATTTCTGCACCATGTAAGATGAGAATAGTTGTGTGAATTAGTAAGAAAGTAAATGCTGTTTTTCGACTTCATCTTA	341524	20	59.89	GATGCAGAGATGGCCGGTTA	341618	21	59.22	CGTAGACGAGCAAGATCATGC	95
Pepper1.55ch01	345692	G	G	9|9	A	5|5			CA01g00220	CA01g00220:Intron	Intron	Nucleotide pyrophosphatase/phosphodiesterase	TTAAATCTATGCCTAGAAAACATTCTTTCACATAAATCTGTGGAAACAAGCTATTTAGGACCAAAATTCGAACATTTGCTCATATCAGAATGTAATGAGATGGATTGTCATATTTCCTCAGGGTAGGAAAAATGATAGTTGAATGTACA[G]CGGAAGTCCCCCAGTATAAATGTCACTTCAGGGAGATCGAGAATATAAGAAACGGGTATTCAACAAATTACTGGAATTGCAAGTTCATTTATAAAATCATTTTTATAATAAAACATGCTTTTGGTTTTGACACTACATCCAGAAAGAGCA	345599	24	59.96	AGGACCAAAATTCGAACATTTGCT	345733	21	58.9	CTCGATCTCCCTGAAGTGACA	135
Pepper1.55ch01	346838	G	G	5|5	A	9|9			CA01g00220	CA01g00220:CDS	CDS	Nucleotide pyrophosphatase/phosphodiesterase	TTCTATCAAATGAACTTTAACGTTTGTCTTGGTAAATAGATTCCTTCGACTTCTCAAAATTTACAAACTGTTTCATGATATAAGTTGTCACTAAACTGTAACATACCACACATTGTGTTTCTATCAAATGTCAATGTTCCTGCTGGTGA[G]CGATAGTGGGGATCACCCTTTCGACCCCATTCAATGAAAGGAACAGCTTCTTCTAAATTATAGCCGCTTGTCCAGGTCAATGTCATCTGTGGAAAGAGAAGAGATGGATAAGTTCATGAGAAATCCATAGCATCGTACAAGAAACACATG	346789	22	56.19	ACATACCACACATTGTGTTTCT	346871	20	59.96	TGAATGGGGTCGAAAGGGTG	83
Pepper1.55ch01	346971	T	T	5|5	C	4|4			CA01g00220	CA01g00220:Intron	Intron	Nucleotide pyrophosphatase/phosphodiesterase	ATGTTCCTGCTGGTGAGCGATAGTGGGGATCACCCTTTCGACCCCATTCAATGAAAGGAACAGCTTCTTCTAAATTATAGCCGCTTGTCCAGGTCAATGTCATCTGTGGAAAGAGAAGAGATGGATAAGTTCATGAGAAATCCATAGCA[T]CGTACAAGAAACACATGAAGATTACATCATCATGACATAGCTAGTGTATACACTGCAAGGACAGAATGCCTTCCTAAACAGTAGAGAAATAAAACTGGTTATTGTACCAACTTACTTCATTCCATGATTTCCCCAAAGCAAGCCGTGGAT	346902	20	60.61	CCGCTTGTCCAGGTCAATGT	346998	24	55.04	ATGTAATCTTCATGTGTTTCTTGT	97
Pepper1.55ch01	347003	A	A	5|5	G	4|4			CA01g00220	CA01g00220:Intron	Intron	Nucleotide pyrophosphatase/phosphodiesterase	CCCTTTCGACCCCATTCAATGAAAGGAACAGCTTCTTCTAAATTATAGCCGCTTGTCCAGGTCAATGTCATCTGTGGAAAGAGAAGAGATGGATAAGTTCATGAGAAATCCATAGCATCGTACAAGAAACACATGAAGATTACATCATC[A]TGACATAGCTAGTGTATACACTGCAAGGACAGAATGCCTTCCTAAACAGTAGAGAAATAAAACTGGTTATTGTACCAACTTACTTCATTCCATGATTTCCCCAAAGCAAGCCGTGGATAAAGTGGTGCCTTAGGATTTGCAAATGATATG	346972	23	55.54	CGTACAAGAAACACATGAAGATT	347116	20	60.11	CGGCTTGCTTTGGGGAAATC	145
Pepper1.55ch01	347537	A	A	7|7	G	4|4			CA01g00220	CA01g00220:CDS	CDS	Nucleotide pyrophosphatase/phosphodiesterase	TACAGATATGATAAGATGTTTAACATGATTAATGGAACCTAAAGTAGAAATTTTTTGTGAGGGCAAAACAGGGAAAAATTGGAGAGAACAAGATGTGATCAACTGACATTTGACAACCCGCCTGTAAACAACGCAAAGGAGAAATCTGC[A]CGCTGATTGATTAATTGGAACTTCAGAGAAGTTTTTCCTGTTTTCACATAATCCGAATTGGAGAAATTTGCAAAGTTGTACTGCCACAGACACATTATTTTGGTTAGTAATGCAAACACCTCTCCTAATTGTTTCAGTTCTTACAATTAT	347505	20	59.97	CCGCCTGTAAACAACGCAAA	347585	24	57.17	TGTGAAAACAGGAAAAACTTCTCT	81
Pepper1.55ch01	349553	T	T	3|3	C	3|3			Intergenic				CTTATTGGTTGGTTATTGATTTTACATATTTAATCAAAAATCGAACCAATAACACATAAAATCGAAGCGAACCGACCGATGCACACCTCTAGTTTTGATTATTTCTTAAAATGTATGGTATGATATGATTTAATCTCATGGTTTGGTAA[T]TATGAAAATCCTTGTAACCATCGATTTGATGGTATTTCATGATTTGCTTATTCTTTTTCTAATTATACCCTTACTTAACATTCTATAATCTTATTTTTCTCTTTATTTTATATTATTTAACTCCACCTCCTACTTCGACCCCCACTCAAT	349476	20	60.25	CGACCGATGCACACCTCTAG	349584	23	56.93	CATCAAATCGATGGTTACAAGGA	109
Pepper1.55ch01	372403	G	G	11|11	T	12|12			Intergenic				CTTAGAGAGCTTTGGTTTCATTGAATTGAAGTTGTAATAAGGAATATTATTTCATGAAATTATAAGTTATAATAAGTACTACCATTTTAAGCAGTTAATACTAGTTCTTACACGTTTAGACAGAAAGCTGAAAAGCACAACTGTAAAGG[G]AGATGATGAATGCTTTCTTTTCCCACGCTTAATGACATAGACACAAGCAAGTTGTATATATAATGAACTTTAAAAGCTGAATTACACGTACAAAAGTTATTTGAGGGTACTATACAATGTCTCACGTTAAAGGTGTTCAAGGAATTTTTA	372363	22	57.95	ACACGTTTAGACAGAAAGCTGA	372446	23	59.55	TGTCTATGTCATTAAGCGTGGGA	84
Pepper1.55ch01	372447	C	C	5|5	T	10|10			Intergenic				TATTATTTCATGAAATTATAAGTTATAATAAGTACTACCATTTTAAGCAGTTAATACTAGTTCTTACACGTTTAGACAGAAAGCTGAAAAGCACAACTGTAAAGGGAGATGATGAATGCTTTCTTTTCCCACGCTTAATGACATAGACA[C]AAGCAAGTTGTATATATAATGAACTTTAAAAGCTGAATTACACGTACAAAAGTTATTTGAGGGTACTATACAATGTCTCACGTTAAAGGTGTTCAAGGAATTTTTATTAGTTTCAAACTAACCTAACTATTGCAAATTGTTTTGGTCACT	372414	20	58.6	TGCTTTCTTTTCCCACGCTT	372530	24	58.8	ACGTGAGACATTGTATAGTACCCT	117
Pepper1.55ch01	372535	G	G	4|4	A	9|9			Intergenic				AAGCACAACTGTAAAGGGAGATGATGAATGCTTTCTTTTCCCACGCTTAATGACATAGACACAAGCAAGTTGTATATATAATGAACTTTAAAAGCTGAATTACACGTACAAAAGTTATTTGAGGGTACTATACAATGTCTCACGTTAAA[G]GTGTTCAAGGAATTTTTATTAGTTTCAAACTAACCTAACTATTGCAAATTGTTTTGGTCACTTCACAGTTCATTATAAAGGAGCTAGGTAGCTAGAGGGGTTAATGTGTGAAGAAAGAAAAACAAGGGACCAAAAAAGACAACTTTTAGA	372507	24	58.8	AGGGTACTATACAATGTCTCACGT	372607	23	58.92	TGAACTGTGAAGTGACCAAAACA	101
Pepper1.55ch01	372635	G	G	3|3	A	6|6			Intergenic				TACACGTACAAAAGTTATTTGAGGGTACTATACAATGTCTCACGTTAAAGGTGTTCAAGGAATTTTTATTAGTTTCAAACTAACCTAACTATTGCAAATTGTTTTGGTCACTTCACAGTTCATTATAAAGGAGCTAGGTAGCTAGAGGG[G]TTAATGTGTGAAGAAAGAAAAACAAGGGACCAAAAAAGACAACTTTTAGAAGCTTTTCCCCAATCATTATGAATAGGAAGAGGTTCAGATAATGTTGCAATGTTTTAGTGTATTGCACATGTAGCTGTGTGATCTCTCTGCATGGCTTTA	372585	23	58.92	TGTTTTGGTCACTTCACAGTTCA	372664	24	58.04	TCCCTTGTTTTTCTTTCTTCACAC	80
Pepper1.55ch01	374767	T	T	4|4	G	5|5			Intergenic				TATATATCTCAGACATCAGTCATTTCTTGTTTGTTTTTTTATCTCTTTCATTTCCCCCCTCTCTCCCTCCTCCTATTTATTGTTTCAGGAGTTAAAAGGCTTTTTCCTATTTAATAAACCACACCCCACTCTGCTCTCTCCTTCTTCTT[T]ACTTGTCTATACATGTAGCTTTAACCAAGCAATTTCTGTTATTTACCTGTCAATGGGAAAGAAGAAGGGAGGTAGTTCATGGTTGAGTGCTGTTAAGAGGGCTTTCAGGTCACCAACTAAAGATAACAGCTGCGACAAAAAGGCGAAAAC	374741	20	60.62	CCCCACTCTGCTCTCTCCTT	374883	20	59.89	TTGGTGACCTGAAAGCCCTC	143
Pepper1.55ch01	375531	A	A	12|12	G	7|7			CA01g00230	CA01g00230:Intron	Intron	Calmodulin binding protein%2C putative	AGCAACACAGTGCTGCTGTACTCATCCAAACTGCGTTCAGAGGATATCTGGTAAGCTAGTTATTCCAAGATTATGCCAATTACATATGTAGTCTTCTTTCACAAAGAAAAGGGAAAGGCCTCCTCCAGTCACCATTTAGTTTTACTGAC[A]CGATGTTTTAAGATACGTAAAAATATGGAAGCCTTGCTGTTTTTTTACTCTATCACTAGATTTTGACTTGTGCTAGATAGAGAAAATAAAACCAGATCGCTGTTTTCAACAATATATCATATATGTTGTTCAGATTTTCTTAAAATGTTG	375494	20	60.04	GAAAGGCCTCCTCCAGTCAC	375642	21	58.43	TGTTGAAAACAGCGATCTGGT	149
Pepper1.55ch01	375686	T	T	4|4	C	4|4			CA01g00230	CA01g00230:Intron	Intron	Calmodulin binding protein%2C putative	TTTTAAGATACGTAAAAATATGGAAGCCTTGCTGTTTTTTTACTCTATCACTAGATTTTGACTTGTGCTAGATAGAGAAAATAAAACCAGATCGCTGTTTTCAACAATATATCATATATGTTGTTCAGATTTTCTTAAAATGTTGCCAC[T]AAAGATTCGATGCGCACTGAGCGAACATAGGTTTTTCCGGAAGTAAAGATATCCAATAAATTTTTGTGATATGTAACTTTTAAAACGTGTTCAAAAGTTAATGGACAAGTACGAAAACTTTGTAATAGCATTTTAGAAAGGAGAAAGTAC	375622	21	58.43	ACCAGATCGCTGTTTTCAACA	375708	20	61.15	GCTCAGTGCGCATCGAATCT	87
Pepper1.55ch01	376014	C	C	6|6	T	9|9			CA01g00230	CA01g00230:CDS	CDS	Calmodulin binding protein%2C putative	TAATTCCGGGCTGACACTAGCAAGCTACAGATTTGGGACCATTTCCAATTGATCACAAGTCATGCATTGGAAAGTTAACTATTTACAGATACCTGTCATGTGAAACAGTTGATTTATTGTTATTGCAGGCAAGGAGGGCACTAATTGCA[C]TGAAGGGGATAGTAAAGCTTCAAGCATTAATAAGGGGTCAAAATGTCCGGAAGCAAGCTAAGATGACACTGAAATGTATGCAAGCTTTGCTTAGGGTGCAGGCTCGGGTTCGTGAACAGCGTGCTCGCCTTTCACATGATGGAGGCCGTA	375990	20	59.74	CAGGCAAGGAGGGCACTAAT	376119	20	60.61	GAGCCTGCACCCTAAGCAAA	130
Pepper1.55ch01	376376	G	G	4|4	A	7|7			CA01g00230	CA01g00230:CDS	CDS	Calmodulin binding protein%2C putative	AGGAAGGCCAGAGTGAGTTCTACTTTCCACCTAATTAGTTATGGTAATAAACAGCACTCGCGTATAATATCTAACAGTAAAATTTTGTACTCCGCACAGTCTAGAGATGGAAGCTCCATTGAGGATGATTGGAGGGACTGTCCGAGATC[G]CTTCTAGAGCTGGAATCAATGTTACAGGCCAGAAAAGAAGCTTCCTTTAAACGAGAAAAATCCCTTGCTCATGTGTTTACTCAACAGGTTCAACTTTAATTTCTGTATCCTATAACTAAACTATTCACATCCTTTCAAGAAATAAGTCCT	376354	20	59.96	ATTGGAGGGACTGTCCGAGA	376459	23	59.93	TGAGTAAACACATGAGCAAGGGA	106
Pepper1.55ch01	377018	T	T	3|3	C	7|7			CA01g00230	CA01g00230:CDS	CDS	Calmodulin binding protein%2C putative	CCAGCCACCCCACCCCCTTGTCAACCCAAACCTCTCCAAGTGCGTCCAACAAGCCCCCGTAAAAGCCAATCAACCGCAAACACTCCATGCCTACGCTCTACCAGCCGTTCAAACAGTATAATGTCCCGCTATAGCACTTCAGGAAATGA[T]GCAGCTGCTCCATCAGTTCCTAACTATATGGCTGCCACTGAGTCTGCAAAAGCTCGGATTCGCTCACAAAGCACACCAAAACAAAGGCCCTCCACACCAGAAAGAGAAAGAGCTGGTTCCGTGAAGAAACGCCTCTCTTACCCTATTCCT	376933	20	59.97	GCCAATCAACCGCAAACACT	377071	20	60.04	GCTTTTGCAGACTCAGTGGC	139
Pepper1.55ch01	378515	T	T	5|5	G	6|6			Intergenic				TCGTACGAAAAATTAAATCAGGAGGGACTCACTCTGTAAGAAAACATGTGCCCCTACTGCCTGAGTTAGCCTGTCCATATCACTTATTTCCCCAAAATCATTTCAGTTTTAGGGATGCCCAAATGTTGTCTGTCTCATAGAAAAACTAA[T]GCCACAAAAACTGGGCTGCATTCCCAATTCATAGGCCTCCCATACCTATTGGATGGGGGTTAAAGCCCAATCCTCCCCTTTGGGCCTTGAAAGTGTAAACTATACTCCTACATTCTCGAATCATTCATGTAGCAATTGTACCTTTTGGTA	378422	20	60.11	CTGCCTGAGTTAGCCTGTCC	378540	20	59.31	GGGAATGCAGCCCAGTTTTT	119
Pepper1.55ch01	379141	T	T	9|9	C	4|4			Intergenic				GCAAAATTTTCGTGGGTCATACTCATGACTAGCCACGAATACACGGCGAGAGCTTGGGACCGGACTGCAGCCTTCATTATACCAAATGTAAACAAATAATTGCATCCAATTTCCTGTTAAACCTACCGTGACAACTCGCTTTACTTGAT[T]GAACCATTGTCATTTTCATGAAAAACAGGAATAGTCAAGATAGAAAAGAAACGTTTAAAGAATGTACAATAATGAATCTTCAATAGATTCATAATCATACCAAAACAGCTCTAAAAAACTACTTTTCATAATCTAAAGGAGTCCAACCTC	379113	20	60.04	CCTACCGTGACAACTCGCTT	379197	24	55.01	AAACGTTTCTTTTCTATCTTGACT	85
Pepper1.55ch01	379251	T	T	9|9	C	3|3			Intergenic				TTCCTGTTAAACCTACCGTGACAACTCGCTTTACTTGATTGAACCATTGTCATTTTCATGAAAAACAGGAATAGTCAAGATAGAAAAGAAACGTTTAAAGAATGTACAATAATGAATCTTCAATAGATTCATAATCATACCAAAACAGC[T]CTAAAAAACTACTTTTCATAATCTAAAGGAGTCCAACCTCCAATTCACAGAGAACCTTGCCGCAATTTATAATCACTGAGATTGTATATATATGGAGAAGCATCAATAGTAGCTAACGAACAGGAGTGCATACCGAGTGAGAGAAACTTA	379174	24	55.01	AGTCAAGATAGAAAAGAAACGTTT	379317	20	60.25	ATTGCGGCAAGGTTCTCTGT	144
Pepper1.55ch01	379541	A	A	12|12	G	9|9			CA01g00240	CA01g00240:CDS	CDS	PREDICTED: growth-regulating factor 8-like [Solanum tuberosum]	GAGAAACTTAAAAACTGAAATTGAACAAAAAGATAGGTTTTTTCCAAATTCTTTTACTCAGAGAATCAAGACGGACGTCGCATGCTTTAAACATTTTGCAAGCTTCCAAGATTGCATGATCACCCGATGAAGTCGAATCCGTGGCTACC[A]TTCTCGCAGGAACCGAAGCTGCAGCTGCTGGTAACAGTGCTATTGCTATATCCATGAGGTGATGGTAAATTAGTGGCATTTCCAAGACACAATGCTTCGCCCAAAGGCCCTCCTGGTGCTGTTGAACTCATCCAAGAAACAGGGTTAAGC	379518	20	59.46	ATGAAGTCGAATCCGTGGCT	379667	19	59.54	TTCAACAGCACCAGGAGGG	150
Pepper1.55ch01	379787	T	T	6|6	C	4|4			CA01g00240	CA01g00240:CDS	CDS	PREDICTED: growth-regulating factor 8-like [Solanum tuberosum]	TCGCCCAAAGGCCCTCCTGGTGCTGTTGAACTCATCCAAGAAACAGGGTTAAGCCATTGGGACCTCAAAACCTCATCGCCAATGGTAACTTGCGCGTGTTCGTTATCATCATCCATTCCACGATTCCAACCAGACATCGAAAGTGTAAG[T]GATGTAAATGAGCCATTGTTGCTAATACCATCACTAAGTCCGTCTTTTGAGCAAGCATCGATGAGGTCCCTAGTTGTTCCTCTGCCCTGAAAGGAGGAAATTACGGAGTCGTTACACTGTTCGTTCTTTAATTGACTTCCCAATGCCTGG	379722	20	60.04	GTAACTTGCGCGTGTTCGTT	379817	22	58.04	TGGTATTAGCAACAATGGCTCA	96
Pepper1.55ch01	380136	T	T	6|6	C	4|4			CA01g00240	CA01g00240:CDS	CDS	PREDICTED: growth-regulating factor 8-like [Solanum tuberosum]	CGTCTTGCACTTGAAATGCAGGTGTAATTCTTCTGTTCTGGTCAGTGTTGTCATTGTTGAATCCCACTCCAGAAGATGACTGCATGAGTTGCTGCAAGTTTTGGTGGTTACTAGTAACGACAGGGATGGTTCCACTTCTGTCTCCTCTC[T]CTAACCACTCAATACACCTTTCATAAAAGCAGAGAAAACCAATCAATTCTACATTTATTTGCATAGGTACAAAGAGGCCAGAAAAGACTAGTAGACCCACACACATAATTCAAAAAGTAAAGCGAATCAATAAAATCAAAACACCCACTC	380102	20	59.96	AACGACAGGGATGGTTCCAC	380186	23	56.68	AGAATTGATTGGTTTTCTCTGCT	85
Pepper1.55ch01	380382	T	T	7|7	C	6|6			CA01g00240	CA01g00240:CDS	CDS	PREDICTED: growth-regulating factor 8-like [Solanum tuberosum]	CCACACACATAATTCAAAAAGTAAAGCGAATCAATAAAATCAAAACACCCACTCAACATAGGAAGTCTAACAATGTCCACATGAAAAACTGAAACTTGAAACTACCAAACCTGGTTTGGTCAGACGGAAACTGAAGAGAGTGATGCTTG[T]TGTTAGATTTGGGAGCTGGAGGGTGTCGATTGGAATTGGAATTGGAATTGGAATTGTGAATTTCCACATGCTTTCTTGAACGGGGTTTGCTTTTGTGGGCATGTCGCTCACAATACTTCTGATCTGGAGCTACATCCCTTGAGCACCTCC	380277	22	59.02	ACACCCACTCAACATAGGAAGT	380407	20	60.39	CACCCTCCAGCTCCCAAATC	131
Pepper1.55ch01	387227	C	C	6|6	T	4|4			CA01g00250	CA01g00250:CDS	CDS	Branchless trichome [Theobroma cacao]	GTGAGCTTCATTTGAACTCTTTCTTCCCTCATAACCTCAGCCACCCGCAGCATTTTCCTCTCCTCTTCCATTTCTTTCCTCAACCGATTGATCTCCGCTTTGTCCGATGATACGTGATTGGCAAGCTCTTCGCAGACTCGCTCCAACGC[C]TCTCTCCCTTTTTTCTCTTCAGAGAGCTCTCTTGCAATCTTCTTGTTCATCGACTCCAACTTCTTACGCGCCTTGCGCTCGTGTTCTACCTTGGCCTTCAATTCAGCAACTTGGGCTCGAGCCATTTCGAGCTCAGAGTCCATAAAGGGC	387190	20	59.9	CGTGATTGGCAAGCTCTTCG	387301	20	59.97	AAGGCGCGTAAGAAGTTGGA	112
Pepper1.55ch01	387303	C	C	9|9	T	8|8			CA01g00250	CA01g00250:CDS	CDS	Branchless trichome [Theobroma cacao]	TCCTCAACCGATTGATCTCCGCTTTGTCCGATGATACGTGATTGGCAAGCTCTTCGCAGACTCGCTCCAACGCCTCTCTCCCTTTTTTCTCTTCAGAGAGCTCTCTTGCAATCTTCTTGTTCATCGACTCCAACTTCTTACGCGCCTTG[C]GCTCGTGTTCTACCTTGGCCTTCAATTCAGCAACTTGGGCTCGAGCCATTTCGAGCTCAGAGTCCATAAAGGGCCTTATAAAGGTGAGATCCCAAAAGGATGCTGCAATTTTTCTAGCAGATATCGGGAGATTGAGGCGATGAATTTGCT	387251	23	59	GAGCTCTCTTGCAATCTTCTTGT	387335	20	58.74	TGCTGAATTGAAGGCCAAGG	85
Pepper1.55ch01	388234	T	T	8|8	C	10|10			Intergenic				TGTGATGTTTCTTGATTAGAAATCAGAGTAAAAAAGACTGCAGATCCCAAGAACCATAGGATGCTTCGCTTTGACGACACTGTTAAAGCAATGATTTACGTGTGATGCAATCATGTTCCATCAATTAAGAATTCTCAATTCATAATATC[T]GCCTATAAACTGTAATTGCGTTACTATTACATAACACCCATAAGTTTAAAAAGAAAGTACCATTATTAAAAGACTATAATATCATACTTTTGATCCTTAAGTAATTGATTAACGATGATGTACTATATATTATTAAACTGTAATTGGTAC	388183	22	59.84	CGTGTGATGCAATCATGTTCCA	388274	24	58.02	TGGGTGTTATGTAATAGTAACGCA	92
Pepper1.55ch01	388772	T	T	9|9	C	8|8			Intergenic				TGTTAAGGGTGTGAAATAAAAATATTATATTTGACATATTACATCATACAATTTCCCAAAAAAAGTTGTTTAACTGACCATATCATTAGTCATACACAATTAGGACTTTGATTTATTGGGAATTTTTTCAAAAACAACTCAGGGTGCTC[T]GTCCTATGGAACTTTTAGGGAGAAAAGAGTGAGTCATATGGTTATAGTGAGTGAGGGGTCCAAATAGTTGTCTAATGATTGTACAATTGTTCCACATGGATGGTGTCCCTTTGTGTTCTTCTTCACTCTGTCGTCTTCCTTCTTTAGCAC	388746	24	59.31	TTTTTCAAAAACAACTCAGGGTGC	388825	24	55.54	CACTCACTATAACCATATGACTCA	80
Pepper1.55ch01	389048	G	G	9|9	A	4|4			Intergenic				TCTGTCGTCTTCCTTCTTTAGCACTTGGTTCTATTACACCAATACTTGGGCAATAAACTTGTTACCACGTGCCGGGCCGTGATGATGTATTCTGCAAGAATACTTGTGTCCATAACACACCAACCTTGTGGAGGGGCTATACAAAATAC[G]GTCCAAAAGGGTTACTGATCATGATATAATATGCACATGGTGGAGTTGGATTGGATTGGACCACTAAAAACTAACACAAGCCGTAGCAATAATTGCTGCTAATTACATTAAAGGAAAAAAGTGATTGCTACAAGGTACCTATACTAATGT	388973	21	59.47	GGCCGTGATGATGTATTCTGC	389098	20	59.59	TCCAACTCCACCATGTGCAT	126
Pepper1.55ch01	389186	C	C	7|7	T	6|6			Intergenic				ATACAAAATACGGTCCAAAAGGGTTACTGATCATGATATAATATGCACATGGTGGAGTTGGATTGGATTGGACCACTAAAAACTAACACAAGCCGTAGCAATAATTGCTGCTAATTACATTAAAGGAAAAAAGTGATTGCTACAAGGTA[C]CTATACTAATGTATTAGACTCAAAAATGTATCCTACAAATGATACCCATGACCAAGTGTTAGCAGGGAAATGAAACTCAATGTGGTGTGTTTTATGTACTCTTGTTAACAGAATGAACAAGGTTATAAATAACAAAGAAGATCGGCCCCT	389118	20	57.46	ACTAACACAAGCCGTAGCAA	389245	20	56.13	ACACTTGGTCATGGGTATCA	128
Pepper1.55ch01	389884	G	G	11|11	T	6|6			Intergenic				ATCTATCCTCGTGGAGTCACACATCAAACTACATTTAATATGATCTAATCGGAGTCATTATCCATTGAGTTTAAAGTTGTGATACTCTAGTAGTGTTGAAAGTTTCAGTGGTGATTTTACAGTTCAACTAGACATGCTACAAGACATTG[G]AAACTTTTACGGAGTCTGTTAGTAACAAGGATAATGTTAATTCGATTTTTGAATGGGATAGATGTTAGTTTAGTTGGTGAAGAAATATTTATAATAGGAGAATGGCATTCGTGATTCTACAAGAAACTGTTTAGTAATTGCATTCGTTAT	389826	23	58.67	AGTGTTGAAAGTTTCAGTGGTGA	389915	23	58.85	TCCTTGTTACTAACAGACTCCGT	90
Pepper1.55ch01	390819	C	C	5|5	T	7|7			CA01g00260	CA01g00260:CDS	CDS	Endo-1%2C4-beta-glucanase	CGAAGAGGATACTTTTGTCCGAAACCAACCATGTACGATATTTTTGCTGGATTATCTCCTAATATGTAGTCCACTTGTTTTCTTGCAAGCTCGACGAGCTTGTTTGCAGGAAATCTTGAACTCCCACATGACACAACTCCTCCATTTGA[C]CTCAAGTATTTGGCGTAGGTTAATAGGAGAAACGATGACGATGTCACGTATTGGAGATTACTTTCACTTCCTTTGAATAGAAGCCCCCCTGCAAACATTTTGTCTCTAATGTTAGTATCCGAGACTCTTGAGTAATTTCGTTAACTTCTA	390759	20	59.84	CTCGACGAGCTTGTTTGCAG	390868	21	59.02	ACGTGACATCGTCATCGTTTC	110
Pepper1.55ch01	391335	T	T	5|5	G	7|7			CA01g00260	CA01g00260:CDS	CDS	Endo-1%2C4-beta-glucanase	GAGTGAACTTTGTATGCTTGGAATTCTTGAGTACTTTTCTCCAAAAAGTCCTGTGGAAAACCAGTAGGTGAGGAGTGAGTTTATGGCTAAAAATTTGAAGTTGAAGTGAGAGTAGAAATGAAAACAAGAACCTTTGAGAGAACAATTTT[T]GTTCCAGGTCTCTTGTCATCCCAACTGAAGGAGTAGTCATCATCATTAGCACCCATAGTTTGACCATTTGATTGGATATAAGAAAGATAAGAAGTGTCTTGTGAAGCTCTATGAAGCCATGATGCTCCCCACAGAAGTTCATCCTGAATA	391309	22	55.79	ACAAGAACCTTTGAGAGAACAA	391457	23	59.8	TCATGGCTTCATAGAGCTTCACA	149
Pepper1.55ch01	392013	T	T	3|3	C	6|6			CA01g00260	CA01g00260:CDS	CDS	Endo-1%2C4-beta-glucanase	GAACCAGGATTTTGAGGGGACACCTTATACACATTGCGAGGCGTGTCCATGTCTTCGGGTCTCTCCCAACACCTGTGATCTTGGTTCGGGTCTCCTACTTGCACGTATAACGTGTCTGGGCTGGCTGTGGCTGCTTTAAGAAGATAATC[T]GTACTCCAACGGATGGCTTCTTTTGCATGGCCAAGTTGGCTGTGCATGGAGCTTCCGAATTCGATCACACTCCATGCTAGTAGAGTTGTGGTGAATGCCATTGGCAATCCAAACTTAACATTGTCCCCTGCATCATAATATCCTCCTACT	391985	20	59.89	TGGCTGTGGCTGCTTTAAGA	392073	20	60.04	ATTCGGAAGCTCCATGCACA	89
Pepper1.55ch01	393830	G	G	6|6	A	4|4			Intergenic				ACAACCTCTCTTGCCTGCCCATCTTTTGAACATCAATTTTACATGCTGCTGAAAGCTGTCTGTCCATCTCAGTATATGATTGTCAGAAAATGATGCTACCTTTCTTAAAATGTTGTAGTAACAAGTTAAGCGTGATTTACTAAAGTAAC[G]AGCAAATTAAGAAGCGTAATCATGGGAGTGGGAAAGTAACAAAACTAATTAGACTTTGTCAGAAACGGAAAGAAACTTGGAACGTTGTTTTGACGTTTTTGTTTTGTAATTTTCTGTCCACACATGCCGAGTCACGAGACTCTGTTTCTA	393761	22	55.71	TGTCAGAAAATGATGCTACCTT	393863	20	59.53	TCCCACTCCCATGATTACGC	103
Pepper1.55ch01	397256	G	G	9|9	A	5|5			Intergenic				GAAAAACTGAACTTCAAGTAGCAAGTCAAATACATCACAATGGAATCAAAGAGCAACTACAACCTATGGAGTCTATTTTGATGTCTCAACTTGACATGTATCCATTGGAAATCTCTTAGAACATCTACTCGGTAGCTTCCACGTGTTTC[G]CGGCATCCGCTTCTTTCAGCCTTTCCAAAGTGGAAATGCGTCCATTCAGAGATTCATAGACATCATTCACCTGGATAAAAGAAAAGACTGAATAGCATGAAGATAAAATAGAATCTAGCTGAGGCAACACATTGAAGTACAGAAAATGTA	397234	20	60.04	CTCGGTAGCTTCCACGTGTT	397313	21	57.45	ATGAATCTCTGAATGGACGCA	80
Pepper1.55ch01	397410	C	C	8|8	T	5|5			Intergenic				ATCCGCTTCTTTCAGCCTTTCCAAAGTGGAAATGCGTCCATTCAGAGATTCATAGACATCATTCACCTGGATAAAAGAAAAGACTGAATAGCATGAAGATAAAATAGAATCTAGCTGAGGCAACACATTGAAGTACAGAAAATGTAAGA[C]GCTTGAAGAAATTGCTCTTTTAGTCCAGAATTGATTTGTGACCAAGTTTCATTTTGCCTGTCAAAATAGTAATGTATCTTTCCTTCTTTTCAATTTCCCCTATCATTTACAAAAGAGTTTCATGGCTCCAATGATCTTTTGGCAGCAATA	397374	21	59.39	GCTGAGGCAACACATTGAAGT	397454	23	58.27	TGGTCACAAATCAATTCTGGACT	81
Pepper1.55ch01	397618	T	T	7|7	G	8|8			Intergenic				TGTCAAAATAGTAATGTATCTTTCCTTCTTTTCAATTTCCCCTATCATTTACAAAAGAGTTTCATGGCTCCAATGATCTTTTGGCAGCAATACATAATGCTTAACAAAGGAACATGCGAAAGAGAAAATTTCTGGAAAAGAGGGCTTCA[T]TCAACTATTAACAGCGACAATACATAGACCAGTGGAACATGATGAATGATGATCTAATACGTACAAAAATAATGCTAAAAAGTTATCATCTTTCTTCTATCAAATTTTCAAGAAAACACGAGAAATATGAATAAATCATTTAATACAAAT	397534	21	59.17	GGCTCCAATGATCTTTTGGCA	397653	22	58.88	CCACTGGTCTATGTATTGTCGC	120
Pepper1.55ch01	398647	A	A	4|4	C	5|5			Intergenic				AAGGATCCTAGATTTCAAACCGATCCTAATTCCATAATGATATTTTGAATCTCCTGTATGTTATTGTTAAGATCCTAACTAATTTTTTTTTTTTGATAACCAAGATCCTATCTAAATTTGTCATACCCCTTCTGCTGAACCAGCCAAAG[A]GACAAATTTAATTTCCTGCGTGTTGTTGGTAGGATCCTAACTAAAATCTGTTGGAGCCATGCTACTGAATCATCCAAGAATAAGTCACTTCACGCATTACCAACTTTTGGTACTTGCCTTGAAGCACCATTATCGCCACCCCTTGGGAAA	398619	21	59.72	CATACCCCTTCTGCTGAACCA	398698	24	55.42	ACAGATTTTAGTTAGGATCCTACC	80
Pepper1.55ch01	399410	G	G	5|5	T	3|3			Intergenic				GCAGAGGTTTAGTTTCCCTAATTTCTATCAGTAAATTAAACAGAACAGTCATTTCCATCAAGCCCCACGTCTTTGGTTCAGCAACAAATGCAACACACTGCAGTTGTATCGAAAATCTGAACCTAATTACTAACAAATCCTCAAAACAA[G]ATTACAAAGTTTGAATCATGGCTGGTGAACCAAATATGCAAATTTAGTAGAGAAGGGTAAATATAAAAAGGGCAGCCCATAATCTTTCCAACTGTCCTAGTGATATCCAATAAGAAAATTAATTCAATCAATGACAGTATAAGTCAACTT	399311	20	59.96	ATTTCCATCAAGCCCCACGT	399442	21	59.92	TGGTTCACCAGCCATGATTCA	132
Pepper1.55ch01	415064	A	A	4|4	G	7|7			Intergenic				TTCAAGACAAAATGAGTTTTTATTACCATTTTATCTCCAACTAACAAGCCTTATTAACTCTTTCATTATTGACATAGGAAAATAAGGCCTAAACAACTGGAATTTAGTAGTATCTATTCACATACAGCCTGGAATTAAGTAGACAACTG[A]AATTTAGTTACCTCAGTCTCTCCTTATTAGCGCTAAGTAGCTCGAAATCTTAAAAAATGTGATCGCACCCGTGTTGAATCCTACAAAAATACACTACTTTTGAAGGACCCGACATACACTTGATGACCTTTTCAAAGAGTCCGAGCAACA	415027	21	55.86	TCTATTCACATACAGCCTGGA	415143	20	60.32	ATTCAACACGGGTGCGATCA	117
Pepper1.55ch01	422159	T	T	9|9	C	4|4			Intergenic				GAGCTACTTATGTTAGGATGTAACATTATTTTGAAATATTCACGAACGTATTTAGTTTGGATTCGATGGTCATGTTAAACGAAAGCTGTCTTAATTAATTGATCAAAGTCGTGGAATTTTGTATTACTGTGGTCATGTATATGACTTAC[T]AAAACTTTTAACAAGTTTTGGCATAATTAATTATTTTCAGTGTGAGGCTTTCTTTTAATGACAACTATTTAAGTTCTTTCTTTACTAGCTTAATTAGTGAGCTATACATTTGCGTTTATAAGTAACTAGGGATGGATATATTTTACTCTC	422119	24	57.75	CGTGGAATTTTGTATTACTGTGGT	422212	20	55.1	AGAAAGCCTCACACTGAAAA	94
Pepper1.55ch01	424353	G	G	7|7	A	3|3			Intergenic				TGTCTGAAAAACCAGGTGGAATCACCATACACATATCTTCTACCAGATCACCATGTAGAAATACATTGTGAACATCCATCTGAAAGATGGACTAGTTCTTAGTAGCAACTACAGCAAGAACATACCTTACTGTGACCATCTTTTCCACA[G]GTGAAAAGGTCTCTGAATAATCTAGGCCCTTTCGCTGATTAAAGCCTTTTGCTACCAGGTGTGCCTTGTACCCCTCAACAACACCTCAGCCTAGATATTTGACTTTGAACACCCATTTACATCCTATAGGATGCTTACCAGGAGGCAGGT	424308	23	59	GCAACTACAGCAAGAACATACCT	424398	21	60.2	GCTTTAATCAGCGAAAGGGCC	91
Pepper1.55ch01	424505	G	G	6|6	T	4|4			Intergenic				GAAAAGGTCTCTGAATAATCTAGGCCCTTTCGCTGATTAAAGCCTTTTGCTACCAGGTGTGCCTTGTACCCCTCAACAACACCTCAGCCTAGATATTTGACTTTGAACACCCATTTACATCCTATAGGATGCTTACCAGGAGGCAGGTC[G]ACAATGGACCAAGTATTGTTTTCTTTAAGAGCAGTTATTTCCGACTTTATTGCATCTATCCACTTAGGGTCAAGAGAAGCTTCAAAAAATGAGGATGGCTTAGAAATAGTAGAGTAAGCAGCTAATGCAGTGCTATGAGTAGTAGAGAGT	424460	24	56.63	GAACACCCATTTACATCCTATAGG	424552	21	55.24	AAGTCGGAAATAACTGCTCTT	93
Pepper1.55ch01	429573	G	G	7|7	A	3|3			Intergenic				TTTTAATATATTATAGATATAGATATAGATGCTATTAGGACGGCCAATTCTATAACATAACTTTTTTCTTGCAAAATATGTTTAGTAGTTATTATGAGATGGACCTAGTCTTAATAGATAGTTTAAAATCGTGACATGAGAGGCAATCC[G]CAATTTTTACAATAAATATGGTTTACAATGATTTTGTATAAACACGAGTGATTACTGATTGGACAAGCACCGAAAGATTAGATAAGTAGTGGTGAAAATTAAATAAGTCACATGATCCACCAATGATAACTCAATCCTTACATACAAAAT	429550	20	57.23	AATCGTGACATGAGAGGCAA	429646	20	59.6	TCGGTGCTTGTCCAATCAGT	97
Pepper1.55ch01	431361	T	T	9|9	C	3|3			Intergenic				TTATCTGTAGATACATTACAATATATGTGTGCCAAGTACTTACGGGCTATGGCCGCTAAAGTCCACAAACTAGCATCTTCGTACGTGTATATATCTTTAAGGTACTAATAAAAGTAGTAAATCGAACCCCACATTATCATTCTTTTATC[T]TAATACTTGTTTCGATTGATTCGGATATAATCGTTCATCTAAATCAATTTAAAGATACTGTTAACATTATAGGTTGTTCAATATAAGCCAAAAAGTATCACACTATTAAGAATATATTTACACATTACTTGTATAACTTTTATTTTCAGC	431271	23	59.99	AGTCCACAAACTAGCATCTTCGT	431401	24	55.66	AGATGAACGATTATATCCGAATCA	131
Pepper1.55ch01	431419	C	C	7|7	T	6|6			Intergenic				AAGTCCACAAACTAGCATCTTCGTACGTGTATATATCTTTAAGGTACTAATAAAAGTAGTAAATCGAACCCCACATTATCATTCTTTTATCTTAATACTTGTTTCGATTGATTCGGATATAATCGTTCATCTAAATCAATTTAAAGATA[C]TGTTAACATTATAGGTTGTTCAATATAAGCCAAAAAGTATCACACTATTAAGAATATATTTACACATTACTTGTATAACTTTTATTTTCAGCTATCAATAGAAACTTTGTCTGCACCTGCCAAACGAAAGTACGACCAAATAATTTGAAT	431374	24	55.99	CGATTGATTCGGATATAATCGTTC	431455	24	55.5	TTTTTGGCTTATATTGAACAACCT	82
Pepper1.55ch01	435954	G	G	8|8	A	4|4			Intergenic				AATTCATTATTTTAACGGAAAACCTCATTTACATTAATCCATAAAAATTCTTTATATGCTTGAAAAAAAAATTCTACGAACAGCAATATTTCTTGACTTTGGACTCAAAAACAAACAAACTTTGGACAATGGAATGACCGGTGATTTCA[G]TGGAAGACTTGGCCTGGAAGAGGAGGAAAGTGCTCCACACAACGTAAGTAAAGGACTAGTAAGTCAACTAAAATAAGCAAAAGATAAATCTAATGAAGAGATCATGAGTTTAATATTTGCTATTTTTTGACTCCAAAGTAAAGTTTATGT	435927	20	59.3	TGGACAATGGAATGACCGGT	436006	22	58.21	TTTACTTACGTTGTGTGGAGCA	80
Pepper1.55ch01	442156	A	A	6|6	G	9|9			CA01g00270	CA01g00270:CDS	CDS	Valacyclovir hydrolase%2C putative	ACTGTGTTCCATGGCATTGACGATGAACTTATTCCGGTCGAATGCAGCTACAATGTACAGTCCAGAATTCCTCGTGCACACGTTAAGGTGGTCGAAAAAAAAGATCACATCACCATTGTTGTTGGCAGACAGAAAGCATTCGCCAGAGA[A]CTTGAGCAAATTTGGAAAAATTCAACAACTTGAAAATAATTCCCAACTTATTTTGACACGAAGAAGTACAAGTTATGTGAATTCCCCATCCTCGATCACCATCATTTTTATTACCACGAGTTTTTTTAGGACAAAAAAATNNNNNNNNNN	442131	20	60.18	GCAGACAGAAAGCATTCGCC	442220	24	58.63	TCTTCGTGTCAAAATAAGTTGGGA	90
Pepper1.55ch01	449327	G	G	5|5	T	3|3			CA01g00280	CA01g00280:CDS	CDS	MYC2	CTCCAATGATCTTGACCTCGACTTCAATTCCATATGCCCCAGTACTATTACACCATCCGAACGATGAATTTATATTATTCCTACTACCATACATCTCCATAACAGTATCAACATAGTTTCTCTTAGGCTTTTGGCACTCACTTTTACTG[G]TCTCTAGCTCTTCAACTTTAGCCTTGAGCTCGTTAATATAAGTAACAGCATCTGCTAACAAAGATGCTTTATCCATTTTCGATACGTTAGGGACCACGCTCCTTAGAGCGTAGAACCGATGATTCAGCTTTTCCCTTCTCAGTCTCTCAG	449255	22	55.16	TTCCTACTACCATACATCTCCA	449356	23	60.12	GCTCAAGGCTAAAGTTGAAGAGC	102
Pepper1.55ch01	449513	T	T	6|6	G	7|7			CA01g00280	CA01g00280:CDS	CDS	MYC2	TATAAGTAACAGCATCTGCTAACAAAGATGCTTTATCCATTTTCGATACGTTAGGGACCACGCTCCTTAGAGCGTAGAACCGATGATTCAGCTTTTCCCTTCTCAGTCTCTCAGCTTCAACATGATTTTTCGCCATGATTCGCTCTGTT[T]TGGTGCTGGAACTTGATTTTCTTCCACGTTTTTTAGGTGAATTAATATTGTACATTGCTGAGGACTCATTATCATAGTCTGAATTTCCTGAATCGGATGATTTGTTTCCTATATATATTTCTGGATTATTATTCGTATCCACTTTCTGAA	449459	21	59.64	TCCCTTCTCAGTCTCTCAGCT	449539	24	59.96	TGGAAGAAAATCAAGTTCCAGCAC	81
Pepper1.55ch01	449933	A	A	3|3	C	3|3			CA01g00280	CA01g00280:CDS	CDS	MYC2	TTTCTTGAATAACTTCGGAGGAACCTAACTCAACAACACCATGAGGAGTAGAAATACAAACCAGGGTTCGAATTCCATGCAAGTGAGCTTCTTTAGCTCTATCGTAGTTATAAAGTTGCGATTCGTAATAATTGTTCAGCCAAATATAG[A]AACCAGAATTATACGTGTGGGTGATGAGATCATCCTCAGACACGAAACAGTTCGTGGCTGACACAGCATAAAACATCTCCGGATCACCAACGTTGTTGTCTGCGTTGGTGATACGAACTTCGGCCATAGCCAAATCTTTGGTGCCGCGGA	449844	20	59.26	CCAGGGTTCGAATTCCATGC	449965	20	58.73	TGATCTCATCACCCACACGT	122
Pepper1.55ch01	450170	A	A	7|7	C	3|3			CA01g00280	CA01g00280:CDS	CDS	MYC2	CAACGTTGTTGTCTGCGTTGGTGATACGAACTTCGGCCATAGCCAAATCTTTGGTGCCGCGGAAATGGCCGTCTTCCCAAGAGAAAATAAGACGGCCATTAGCGTCTTTTGAAGCTTGCCAAAAGATGGCATAAACCCACCATTCTTGA[A]GAGTGTGGATTATATACTGAAGGCGTTTTTGAAGTGTATTAAGCAGTGCAGGTGAAGTTGTAGAAGAAGAAGTTGAGGTAATTTCTTGCATCATTTGGAGAGATGAATTTAAGAATAATATTTTTTGTGAAAGTGCAATATGTCACAACT	450084	20	60.04	AATGGCCGTCTTCCCAAGAG	450228	20	57.36	ACTTCACCTGCACTGCTTAA	145
Pepper1.55ch01	450493	G	G	4|4	A	5|5			Intergenic				GTTATATAAGCACTAAAATTTGTTTGTCATTTTTCACGTGGTCTAATATATAGAGACTTCTATTTTAACAAACAATGTACGTGGGATTGACCCAAAACAAAGGTAGAGAGAGAAATGTGAAATGATTAAGTTCATATTACATACTTTCA[G]GATAAAATGAATGGACGGTTCAATGACCATCTCACTAGTTTTGATTGATTTCCAAAAATAAGAATAAATCCAGCTATATATTTCAAAGTTCTAGAGACACCATCATGCCATTAGTTAATTAATTCCCTATTTTATATATTTGGATTTGGA	450415	21	58.29	ACAATGTACGTGGGATTGACC	450520	20	56.05	GTCATTGAACCGTCCATTCA	106
Pepper1.55ch01	450521	C	C	3|3	T	7|7			Intergenic				ATTTTTCACGTGGTCTAATATATAGAGACTTCTATTTTAACAAACAATGTACGTGGGATTGACCCAAAACAAAGGTAGAGAGAGAAATGTGAAATGATTAAGTTCATATTACATACTTTCAGGATAAAATGAATGGACGGTTCAATGAC[C]ATCTCACTAGTTTTGATTGATTTCCAAAAATAAGAATAAATCCAGCTATATATTTCAAAGTTCTAGAGACACCATCATGCCATTAGTTAATTAATTCCCTATTTTATATATTTGGATTTGGACTGTAATATATAATAAGTTTACTTTAAG	450498	21	55.1	AAATGAATGGACGGTTCAATG	450603	21	58.25	TGGCATGATGGTGTCTCTAGA	106
Pepper1.55ch01	455789	C	C	3|3	T	4|4			Intergenic				ATAACATGAGCCCAAATAGATTATATTCCTCTAATATATATAGACATCTTCCCTGAGTCCCAAATGTAATTTGACATCTTTGCAAATAGGATCTCCATCTTGGTTAAATTCATAACATGACCACATCAAATTTCTCTATATCAACCTTA[C]TTGTTCTGATTATAAACTTTTATACTGATTGTTTGTTATATACCTATAACTTCATTTGACATTCTTTACTTGGTTATTATACAGTAAAATAATTCAAAAGGATCAAATTTTATTTTATTTTTCCATGTTATAAAACATATTAAATGGAAA	455754	23	56.43	ACATGACCACATCAAATTTCTCT	455863	24	55.21	ACCAAGTAAAGAATGTCAAATGAA	110
Pepper1.55ch01	456202	T	T	10|10	C	6|6			Intergenic				AGTGGGTGATTATTATAGAGAGATCTGCAATACCACAAATCCGATTTGATTAGGTTGCGTGCTTTTCATTCCGATTATTACAGAGTTATTTCTCTCTTCCTTAGCTTGGTTTTGGAAAGAGATCATTAATTTCAAAATAACAATCAATT[T]AAATGAGATCTCTGCGTACTTATGTCAACTAGCTAGAGATGTACAATTTTCAATTATCAAAGAAAAAAAGAACTTGTTGAATTGAAGAAGTAGACGAACTTTGAATATGATACACAACGTTAAACCTTAAGTCTTCAGTATCACATGGGC	456145	24	59.9	TCTCTTCCTTAGCTTGGTTTTGGA	456236	24	59.6	AGCTAGTTGACATAAGTACGCAGA	92
Pepper1.55ch01	457595	C	C	3|3	T	3|3			Intergenic				GTCTAAAGTCATCAAAAGCAAATTGATCAAAAAATTTGAGATCGTGAGAATGAAACAATAAAATCCTGATGCTCCACCGCCCATTCGTTATATAAGTTGAACAGACTATAAAGGAGCTGAATCTAGCCATTCTAGCCTTACGATTGGAG[C]GGGGGACCAAACTATTAGATGTGAAGATGCTGTACAATATTGAACAGTAGTTGACTAGGTACTATAGTTTTAAAATAGTTTGATTAATTTAGTCTTTGAACAGTTGACTATTGAGATTGACCATTCCAATATACGTACAATAAAATTGCT	457517	20	60.18	CTCCACCGCCCATTCGTTAT	457633	22	55.52	ATTGTACAGCATCTTCACATCT	117
Pepper1.55ch01	457730	G	G	5|5	T	6|6			Intergenic				CCTTACGATTGGAGCGGGGGACCAAACTATTAGATGTGAAGATGCTGTACAATATTGAACAGTAGTTGACTAGGTACTATAGTTTTAAAATAGTTTGATTAATTTAGTCTTTGAACAGTTGACTATTGAGATTGACCATTCCAATATAC[G]TACAATAAAATTGCTTGTGACAATTTGTGAAAAAGTTGTTAAGGTCCAACATATGACCAAAAAATTAAAAAAAGAACAAGAATTTCTGAGGTCAGTTTCTACCGCATAAGCTTTTAGATCTGAAATATAATATAATGTTACCTTAGATGC	457695	24	57.89	ACAGTTGACTATTGAGATTGACCA	457789	23	57.49	TGGTCATATGTTGGACCTTAACA	95
Pepper1.55ch01	458969	T	T	15|15	C	8|8			Intergenic				CAATTTAATTATATTAGTCCATTTATTCATTCGAACTAATATATTCTGAATTTAATTAAGTCTCAATTATTTTATGAATTTAAATTTTACTAAAATTTAAATGATTACCCCGTGTTTTGGAAATTTAGTTTATGTAAAATTTAATTTAA[T]TATCAGTAGATAAGAACAAGTAAATCAAGTTTGGAAATTCTTAATCACAACATTTTGCTTTAGTTACATACATGCCTGGTGATACGACGGATATGTTAATCTCAATTACTATCTCAGTTTCTTTATTTTTAATGTGCTAAGATGAGATTT	458921	20	57.05	TGATTACCCCGTGTTTTGGA	459058	20	60.18	CGTCGTATCACCAGGCATGT	138
Pepper1.55ch01	460406	A	A	6|6	C	4|4			Intergenic				ATAGGCAAGTGTACTAACATGCCTTGAGAAATAGATCTATATAATAGTATAGTTGCTACGGTAATTGTCATAATTAAGCTTATAAACTAATAGAGTAGTTAAGTGTTTGTAACTTGAGTTAGTTGATAGTTAGAATTAGTTAATGGATT[A]GTCATTGACAGTTGTACGTTATATAAATAGGAGGAGGTACAATACATTAGAGTTAGTTTCAGATATTTTTTTGATACTCTTTGAGCAGTGAAGTTCGTATGCTCTCTTCTCCAAAATAATTGTACTGTTACTTTTTTTTTTTTTTCAATA	460359	24	55.55	GTGTTTGTAACTTGAGTTAGTTGA	460454	24	55.05	AATGTATTGTACCTCCTCCTATTT	96
Pepper1.55ch01	488662	G	G	7|7	A	10|10			Intergenic				TTCACTTATTCCGATATACTTATCAATTGTAACAATATAGTTGCTATAGTAATTGTCACAATTAAACTTACTAACCAACTAGAGTAGTTAAATATTTGTTACTTGAGTTAGTTGGTAGTTAGAATTAATTAGTGGATTAGTCCTTGACA[G]TTATATGATGTATAAAAAAGGAGCAATAGACTAGTCATTGACAGTTGTATGATGTATAAACAGGAGGAGGTACAATGCATATCGTTAGTTTTCAAATATTTTTGTAATTCTCTTTGAGAAGTCAAGCTCGTATTCTTTCTTCTAAATAAT	488609	24	55.69	TGTTACTTGAGTTAGTTGGTAGTT	488705	24	58.09	TGTCAATGACTAGTCTATTGCTCC	97
Pepper1.55ch01	490836	T	T	9|9	C	3|3			Intergenic				GAAAAACTAGACATTGATTAACATTAATGTTCTTCATTTCTTGCATATGCTGGATATATGCATTCTCATATTGAATATATGGTTTCTCAGCTTTATTTTTCTATTAACTCAATGTCTCAATGTCGTTATTGGCAACAACTTATTGAATC[T]ATTTCTTGGGCTTACAATAAATTAAAAAATTGCTCTTTCACTTGGTTTTGTAACTGTCAAATCCATCTTTGGGCTCATAATACAAAATGAAAGTTGCTTTCGCTAGTCGTGTTATGCTGTATTCACCCAAGAACCTTAAGTGAATACAAA	490799	22	58.33	TGTCTCAATGTCGTTATTGGCA	490887	21	56.49	ACAAAACCAAGTGAAAGAGCA	89
Pepper1.55ch01	490928	A	A	7|7	G	3|3			Intergenic				TTATTTTTCTATTAACTCAATGTCTCAATGTCGTTATTGGCAACAACTTATTGAATCTATTTCTTGGGCTTACAATAAATTAAAAAATTGCTCTTTCACTTGGTTTTGTAACTGTCAAATCCATCTTTGGGCTCATAATACAAAATGAA[A]GTTGCTTTCGCTAGTCGTGTTATGCTGTATTCACCCAAGAACCTTAAGTGAATACAAAAGAATTATGGAGTAGCAACGTTAGGAAGATTTGAAAAGCATTAATTATAACATTATGATTTCAAGGTTTTGGTTTGATATTTGCTACCACAC	490889	22	59.17	ACTGTCAAATCCATCTTTGGGC	490972	22	59.62	AGGTTCTTGGGTGAATACAGCA	84
Pepper1.55ch01	491835	C	C	6|6	T	7|7			Intergenic				GGATCACAAGAGAGAGTAATATATATAATGGAGCCAAATGACGACAAAATTCAGCTTCAATTTCCAAAGTGCATATGCAATGTTGCATCCATGCCAGTTCATCCCCAGATCCATTATGTAATTTGTTCCACTACATCTCATTTTCTAGC[C]TCTTCTATTCACATCAAAAATATATATTGAGGGTAATTGATATTGATAGTACAAACACTACTGTCACCTACCATAACTCAAGTGGATTCAGTGCTCAAGTTATATACACGCATCTAAGTGTGAAAAAAATTACAGTATCATGTCACCTTT	491778	20	60.18	GCCAGTTCATCCCCAGATCC	491908	23	59.29	TGGTAGGTGACAGTAGTGTTTGT	131
Pepper1.55ch01	491943	A	A	6|6	G	5|5			Intergenic				ATCCATTATGTAATTTGTTCCACTACATCTCATTTTCTAGCCTCTTCTATTCACATCAAAAATATATATTGAGGGTAATTGATATTGATAGTACAAACACTACTGTCACCTACCATAACTCAAGTGGATTCAGTGCTCAAGTTATATAC[A]CGCATCTAAGTGTGAAAAAAATTACAGTATCATGTCACCTTTTTACAAGTTATTGCATTTAAAGGAAGCTTATTACAGTGGTTAATATCATTTGAATGACATAAAAATGTAAAAAATACTATTCTCCTTACTGACTTTTTATGAAATTTG	491911	22	59.63	ACTCAAGTGGATTCAGTGCTCA	492025	22	55.35	ACCACTGTAATAAGCTTCCTTT	115
Pepper1.55ch01	492238	G	G	5|5	A	11|11			Intergenic				ATTTGAAGTTTAAAACTATTTCTATGGTGAAAAAATAAACTATGGCTGCAAGTGAGTTGCTTCGAGATCACAAGATAGTCCATGTTGTATGTTGAGTTTAGCATGGATCTTTGAAAAGATTACTCTGATCATTCTTGAGGAAAACAGAA[G]TACTACGCCAGCATTACCAAAGCTTAGAATGAAAATATTCTTCTATACTACTATAGTTTTAACCCAAAAGGTGAAACAAAAATGAGGAATGACTTGTTAGCTTGGTCATGTGATGAGATTTTAATTAGCATATCTGTGTATGATGATGTC	492139	22	59.7	AGTGAGTTGCTTCGAGATCACA	492263	20	59.47	AAGCTTTGGTAATGCTGGCG	125
Pepper1.55ch01	492377	T	T	10|10	G	11|11			Intergenic				GAAAACAGAAGTACTACGCCAGCATTACCAAAGCTTAGAATGAAAATATTCTTCTATACTACTATAGTTTTAACCCAAAAGGTGAAACAAAAATGAGGAATGACTTGTTAGCTTGGTCATGTGATGAGATTTTAATTAGCATATCTGTG[T]ATGATGATGTCACGAGATCTTGTATACAATACAATTTGGATATTATCTCAGATTTCAAGATTACTTCCCTTAGACCTGTCATCAAGAAAATTAGATATCTGTGAGACAAATAGATTAAATAGAAAAGGAAATAATAAACCACATAATGAA	492322	23	58.67	GAGGAATGACTTGTTAGCTTGGT	492401	22	55.49	TACAAGATCTCGTGACATCATC	80
Pepper1.55ch01	492402	T	T	8|8	C	6|6			Intergenic				TACCAAAGCTTAGAATGAAAATATTCTTCTATACTACTATAGTTTTAACCCAAAAGGTGAAACAAAAATGAGGAATGACTTGTTAGCTTGGTCATGTGATGAGATTTTAATTAGCATATCTGTGTATGATGATGTCACGAGATCTTGTA[T]ACAATACAATTTGGATATTATCTCAGATTTCAAGATTACTTCCCTTAGACCTGTCATCAAGAAAATTAGATATCTGTGAGACAAATAGATTAAATAGAAAAGGAAATAATAAACCACATAATGAACCAAAAACAATCAAATAATGTCTCC	492379	21	55.53	TGATGATGTCACGAGATCTTG	492461	22	58.21	TGATGACAGGTCTAAGGGAAGT	83
Pepper1.55ch01	493259	C	C	8|8	T	4|4			Intergenic				ACATGTATGGACGGACATTCAACTAAGTTTGTTAACGATAGTATCGGAGACAAAACTTTACATTAATAAATATTTAGAAGTATTTCACGAAATATATATAAAGTATTATATTGTGACATAGATGGTTCAAATGAACCTCTTCTGTCCTT[C]TAGTTTCGCCTCTGGAGGAAGCAACAATTGGGGGGAATGAAGCCTGGTCCGACAACACTAACTCATGATTCATAACCCCTTTTTCATAGAATGGGGCTTATGGATCTAATTGGTGACCTCGAGCCAGACAACATTCCCCTCAACTGAGAG	493234	23	57.64	GTTCAAATGAACCTCTTCTGTCC	493320	20	59.97	TTAGTGTTGTCGGACCAGGC	87
Pepper1.55ch01	494603	G	G	4|4	T	3|3			Intergenic				AAAGCATAACATATATTGTAAAGTTGACCATACAACAGTATCAGAGTCTATTCTAGCATAATTGAAAGTTTCGAGTCAATAATTATGAGTACTGCTTGTACCTAACATGTTATTATTGACATTATTGGATTAATTGATCTATCTGATAA[G]CGCTATATATTGACAACTTGTTTTTTGTAAAAGAGGAATATATTGTTGATTTTGGTACGTACGTCGTAAACTTTTTGTGTAATTATANNNNNNNNNNNNNNNNNNNNNNNNNNNNNNNNNNNNNNNNNNNNNNNNNNNNNNNNNNNNNNN	494544	21	55.14	ACTGCTTGTACCTAACATGTT	494669	23	59.58	CGACGTACGTACCAAAATCAACA	126
Pepper1.55ch01	495628	C	C	3|3	T	17|17			Intergenic				AAAAGTACTGCTAGGTTCTTTAGAGAAAACAAAAAAACAATACAATGTGATATTATCAATTTAATGAAAAAAGGGGACCCTCGTTCAATGTGTAACTTCATTTTCTATGCTTGTGGATACACAGATAGGCCAGACTTTGTTCAGCCATT[C]CCCCTTGTGTTTTATGAAATGACACTATTACCCTTAGTTATTTAACTTTTGCCACTTTTCTAAACCTAATATTCAACTAGGGTTTCCTCATAAAACAACTCAAATTAATTTCGGTAAAAACCTACTCGAACCCCTTTTTTATAACATTAA	495552	20	59.96	GGGACCCTCGTTCAATGTGT	495695	23	57.07	AGGTTTAGAAAAGTGGCAAAAGT	144
Pepper1.55ch01	496049	T	T	10|10	C	3|3			Intergenic				TGTCTCTAAACACTTGTAAACAAACATAAATAAATTGCTCATCTCCATATAGATTTGTATTTCAAAATTGAAGAACTCATGACTTGAAAATAAATCTTTGAAGAGCTAAGATTATACACACACAATTTTAAAATAAGTGATGTTTTTTA[T]TAGCTTGGATACATACACCCATTGAAAAACCTTCACATTTTTAGAAAGTAAGATATATTTCTACTAATTTATCCTTACCCTGGAAAGATAAATATTGTTCCAACTCTCCAGCATGACTCGAACTCTTTACCTACTAATTGATGATGGAAA	495934	24	55.72	TTGCTCATCTCCATATAGATTTGT	496074	23	58.54	TCAATGGGTGTATGTATCCAAGC	141
Pepper1.55ch01	496802	G	G	6|6	A	4|4			Intergenic				CATTGCCAGCTTTTCATTTCCCTACTTAGAAGGTAATGTTAATGTGGTCCATTTTTCCCTCTTGTTGCATGCAATCAATTTCGCTACACCACTTGTTGCTACTCGAACTACTTAATGGTCACCATTTTCAACTATGATTTTTATGTTAT[G]TATCGTCGTGCTTAAGGTCATATCGAGTTCATGTCCAAATAAATACATGTTACCGGTTACATACGTTCTATTTTGGCTATAATATGTACACAACATGGAAAAGTTACAAATAATATAACACAATTGTTTTGTACATTCTAGAAATTAAAG	496738	21	59.59	ACACCACTTGTTGCTACTCGA	496827	22	59.28	CGATATGACCTTAAGCACGACG	90
Pepper1.55ch01	496851	G	G	5|5	A	5|5			Intergenic				CATTTTTCCCTCTTGTTGCATGCAATCAATTTCGCTACACCACTTGTTGCTACTCGAACTACTTAATGGTCACCATTTTCAACTATGATTTTTATGTTATGTATCGTCGTGCTTAAGGTCATATCGAGTTCATGTCCAAATAAATACAT[G]TTACCGGTTACATACGTTCTATTTTGGCTATAATATGTACACAACATGGAAAAGTTACAAATAATATAACACAATTGTTTTGTACATTCTAGAAATTAAAGTTAGAATTATTAATTTTATGCTAAGTAGGAGAGATCTAATAGGTTATGC	496806	22	59.28	CGTCGTGCTTAAGGTCATATCG	496910	24	57	TGTAACTTTTCCATGTTGTGTACA	105
Pepper1.55ch01	498993	A	A	6|6	C	4|4			Intergenic				AATTTTTTTTCGTCCTTATTATATCAAACAAAATATTAGAATTGATATACAAAACAAAAGTTCCAAGTAAAAAGTTGTAATGAATAAATGCTTTTGATTCTTTTCCAAGAAGATACAAGAGTCAATTCTCTCCAACTCTTCAACCAAAA[A]TGGACTAACAGTGTCACCTTTTCACTTGCATTAGCTTTTGGCTTCAATAGCAATTCCATACTGTTAGATAACTCTGCATATAGGGATAGTGATTTTCCTCGTTGGAAGACAATGACTTTAGTTTTTTTTTATATTTAATCCAGCTTTTGA	498970	20	55.71	TCTCTCCAACTCTTCAACCA	499110	21	57.95	AGTCATTGTCTTCCAACGAGG	141
Pepper1.55ch01	509309	A	A	8|8	C	3|3			Intergenic				GATCTTCTTCTTAGGCCTCAACTGCAAAGCCAAATAAACGATACAAGTTAGTCTGCATCTAAAGGGCAAAGAGCTAAATGTGTGAAGTCTTGAAGAGTGATGAAATGAACCTGGTTGCTGTGTCCACACTTCTTCTTGCGGCAGTTGAC[A]GCACGGGGATGCAAGCGAGCATAGCACCTTTAGAAATTAACAATTAGAAACAAACAAGCAGTGTCTTAAAACCATACGAAAATACAGTTTGACACCACGGAAAATTTTTCCCACCGCCCGAAGCTATTAACACATCAAATCCTGTCCACT	509265	20	60.47	TGAACCTGGTTGCTGTGTCC	509344	22	59.83	TTCTAAAGGTGCTATGCTCGCT	80
Pepper1.55ch01	510083	T	T	4|4	C	5|5			Intergenic				AGGGAGAGAAGCATAGAAATTACAACCAATTGAGAGAAGACACTCATTTTTCACTTTCACAGACCAAACTAAACCACATGTACAAACAAGGAGAGGGTGCCAAGTATATTCGTGCCAGGTATAATAATCTATCAGACAGACAAATCCAA[T]TCATCTACCTCATGTTGGATGATTATTTAAGAAAAAGAGAGAACAAGTAACTTTAAATTCCATAGATGAAATGTTTATGGACACCTCATCAAACTTTTTAAAAGTGTAAAATACTCTCCGTTATACAAACAAGTATTATCCCTGTACATC	510018	20	59.89	AACAAGGAGAGGGTGCCAAG	510110	24	55.39	AATAATCATCCAACATGAGGTAGA	93
Pepper1.55ch01	510410	C	C	7|7	T	4|4			Intergenic				AGTATGGGTCATTCAGAATAAAGGAAGTAAATATGCAGGGTAAATTTAAGAGATGAAGTCTATGGACACCTAGTTTCTTGGTACACTACAGAACTTAAAAATTTATACGTCTAAAGTTTACTCTGAAGCTTCCATCACATTGAAAGATG[C]GAACAACACTACTCTGATAATGTTCCAATTCAGAACAAAATAATTCTCTAGATGAGCTTAACAAACTAGGATACTAGCATTAGGTAAAAAATGCAGTAACACATATCAGGAGAACAAGCGCTAATATGATTGACCATATAACAATGGGCA	510367	24	57.91	ACGTCTAAAGTTTACTCTGAAGCT	510447	24	55.44	TGTTCTGAATTGGAACATTATCAG	81
Pepper1.55ch01	510467	C	C	7|7	T	4|4			Intergenic				GTCTATGGACACCTAGTTTCTTGGTACACTACAGAACTTAAAAATTTATACGTCTAAAGTTTACTCTGAAGCTTCCATCACATTGAAAGATGCGAACAACACTACTCTGATAATGTTCCAATTCAGAACAAAATAATTCTCTAGATGAG[C]TTAACAAACTAGGATACTAGCATTAGGTAAAAAATGCAGTAACACATATCAGGAGAACAAGCGCTAATATGATTGACCATATAACAATGGGCAAATCATTAGTTCCATGAAAGACTTACTTGCGGCAAATCATCTTGTCCTGATTGTACT	510414	24	56.46	CAACACTACTCTGATAATGTTCCA	510529	21	55.68	GCTTGTTCTCCTGATATGTGT	116
Pepper1.55ch01	511721	T	T	12|12	G	12|12			Intergenic				ACAATTTAAGCTTCAAAAATGACATCTTCCTATCCAAATTCAGTAACACATTTCACCTTTGCCATCTTATTTTTTGCTCCTTTTTGTTATTGTTACAGAAAAATAAGTAAGTCAAATATTAGTACTTTCATTTGGATTCTTTGTATCAT[T]TACAAAAATGATGACAGATTACACTTCCGATAACTAACGATTCCGAAATTATCAACTTAGTCTGATGTGTCATTATATATTAACCGATATTTTTATTGAATGACAATTTGGTTTATGGAAGGACTTTATAGAGATTATGACATGAAAAAT	511617	22	58.77	ACACATTTCACCTTTGCCATCT	511766	24	59.56	CGGAATCGTTAGTTATCGGAAGTG	150
Pepper1.55ch01	527850	A	A	6|6	G	7|7			Intergenic				GATTTACAAGTAAAAATAAGAAAGGCTCAACTCATGTAATTGATGAGTAGCCCACTTCAGCTAACATACGTCAGTCCAAGATTAAAAAGGAAAAATGTATATACATGTAACTATATGTAACTATGTAATTCCAACATGTTAGCCTCATT[A]TCGTAGGCCGATTAGCAATAGGACTCAAGGTACATAAAATTGCATGTTTTCTCCCCCTCAAATGACCTAATCTTTAATTTTTCTTATTTAACAATTAAAATTATGCCTAAGCGAACAAAGTTCTTTAGAAATTGAAGTCATGNCATTTTC	527827	21	55.46	AATTCCAACATGTTAGCCTCA	527910	20	59.22	TGAGGGGGAGAAAACATGCA	84
Pepper1.55ch01	528150	G	G	5|5	A	9|9			Intergenic				TTTAGAAATTGAAGTCATGTTCGAACATGACTTGTGACAATAATTATGGTACGAAAAATAAATTACTATGAGAAACATAAGTTAAAAGACCAGCATAAATAAAATAAGGGAAAATTGCAAATGACATCTCTAGGTAACAGATAAATTAT[G]CTGGCCTTTTAAACTTGCTTTAGTACAAGCACCATACTTGTAACACAAACATGGGCTGGCACATAGTTGATAGTACTACATAAAAGTAGGATCCCATCCCTTCACAAAGCAAAATAAAGCACCTTAAACAACAGCATAAACAAAGTTCAA	528108	24	58.27	GGGAAAATTGCAAATGACATCTCT	528190	23	55.35	CAAGTATGGTGCTTGTACTAAAG	83
Pepper1.55ch01	528612	A	A	3|3	G	6|6			CA01g00320	CA01g00320:CDS	CDS	Cystathionine gamma-synthase%2C putative	GTGCTAGAGCCCGAGCACGACATGAGGGTCTCGTAATAGCCCAAACTCACTGCCATGAACCCAAACTGAGTAAAGTTTTGCAACACATTCATAAAACGATTAGCGCGCTCCTCGGTTTCCATGTCAACGCAAAGAATTCCCCCATAACC[A]TAGTCTTTATTAGCCATGGACTTGAGAAGTGCATGATCTGGATGGGCCTCTAGGCCTGGATAGATCACCTTGAGCCCAAGTTTGGTCATCCGAGTAGCATATTCCAAAGCCCGTTTGCAGTGTTCTTTCATCCTCAGGCCCAAGTGAGGA	528569	20	60.04	GCTCCTCGGTTTCCATGTCA	528659	20	60.18	GCCCATCCAGATCATGCACT	91
Pepper1.55ch01	529132	T	T	12|12	C	3|3			CA01g00320	CA01g00320:Intron	Intron	Cystathionine gamma-synthase%2C putative	CATGCAAGAATATACAGACAATATAGCCCCAAAGTCTCTGGAATAAACAAAAGAATGTTTTGCCCCACCATATTTTATTGTCTCTAATGTGGTTTAGTTCAATGTACGCAGAAAATCTAGATAACGTTTATAAGTAGAAATAAAATAAC[T]TAAATACATAAGACCACTATTAATTATTAAAATAGACTGAAGATAGGAAAGGATAAGATAATAGAAGAATAATATAGTTAATTTCACATTATGAAACTTAAAAGTATATTAGGTGACAGTAATGCTCATTATCCAAAGGTCTTTATTTTA	529070	23	58.87	TGTGGTTTAGTTCAATGTACGCA	529190	24	55.19	TCTTATCCTTTCCTATCTTCAGTC	121
Pepper1.55ch01	529579	G	G	8|8	A	3|3			CA01g00320	CA01g00320:Intron	Intron	Cystathionine gamma-synthase%2C putative	AGGATAGAGCTAAAATATAACAAGACAAGGCCAAAACAATTATGAAGGCCTCCATTTCTGATGAGTTCAGTACTTTGCTATTTACAGAAGCCACGTGTTTATGATCTAAAATAACCAGTCAAAAAAACATGACAAGTACTGATGCAGAT[G]AGCAAGCTGGACCAGATTTAAAAGTCCGTTTAGATGTTTGGGGTTCACATGAACCCAACAATTTTTATCAATAATCTATATATCTACTACAAAAATGCTAATTTAGTTAATTAATAACTATTGAAATAGTAAATTGTAGTTGTTGAAGAA	529554	23	57.38	AAACATGACAAGTACTGATGCAG	529633	20	56.44	GTTCATGTGAACCCCAAACA	80
Pepper1.55ch01	530967	T	T	4|4	C	3|3			CA01g00320	CA01g00320:CDS	CDS	Cystathionine gamma-synthase%2C putative	TTCAATGCATACGTAAGGCACACGTGTGATATTGTCACTGAAACTAAGAACGAACGACAAAAAAAGAGTAAAATCAAACCTGCGATGATGTCTGCTCCACCGCTAATGTACTTTGAAATACTATGAACAACAACGTCAGCGCCCAACTT[T]GCCGGCGACAACACCATCGGAGCAAATGTGTTGTCCACCACCACTGTCACTCCTTTTTCATGCGCAATTCTACTCAACTCCGGCACATTAGCCACCGTCAACGTCGGATTCGACATCGACTCAAAATACAACACGTTTGTTCTTCCTTCA	530940	20	60.04	ATGAACAACAACGTCAGCGC	531071	20	59.97	ACGTTGACGGTGGCTAATGT	132
Pepper1.55ch01	531192	A	A	5|5	G	3|3			CA01g00320	CA01g00320:CDS	CDS	Cystathionine gamma-synthase%2C putative	AACTCCGGCACATTAGCCACCGTCAACGTCGGATTCGACATCGACTCAAAATACAACACGTTTGTTCTTCCTTCAACAATGGCTTCCTTAACCATGTCCATATCCCTTATGTCCACAAAGGTTGTCGTTATGTTACATGCCCTTGGCAA[A]AAGTGTGTCAGCAATGCATGGGTCCCACCATACAGTGCACGTGAGGCCACCACGTGTCCACCTACGCAGGACAAGGTAGCTGATTAGCTGCACTTCAACTAAATTCAATGACATTTTTTTGTCCTGGCTCAAATTTCAACATTTTAAATT	531122	21	59.29	TGGCTTCCTTAACCATGTCCA	531238	20	60.04	CCTCACGTGCACTGTATGGT	117
Pepper1.55ch01	531755	T	T	5|5	G	7|7			CA01g00320	CA01g00320:Intron	Intron	Cystathionine gamma-synthase%2C putative	TTTTGTGATCGAAACAAAAAATAAAAATCCTCAAAAAGAAAATCTTCAAAAATTTAACCAAAATGTAAAGCTAAATATTAAGTATTTTGTAAAAGAGGGGAAAATATTTATGGGCAAACAAACAGCTCCTTGAAAAAAAGTTGGCAAAG[T]CGCCAGGTGTCAACCTGAGCTGCAAAGCTGTAACAACACCGATGATATCGCCGACAAGCCGGAAGCCGTACAGTACGCCGCTTCCGTACCTTCAAGCGCCGCCATGAGACGTCCAAGGTTAAGCACGGTGGGATTAAAATGCCTGCTATA	531716	20	60.4	TGGGCAAACAAACAGCTCCT	531795	21	58.27	GGTGTTGTTACAGCTTTGCAG	80
Pepper1.55ch01	534616	A	A	6|6	G	4|4			Intergenic				TTCAATAAATATAATCTGTTGTGATTAGTAGTCGTAGTGTTACGCTTGTAGTTTCTTGTTTTTGGATTTTTGTTGATATGTCTTGTTTCCGTTATAGATCGTTTGTAGTATTATTTGATGGTATACGTACTATTGTTTTGTCACTATTT[A]TTGTTGGTTACTTGTTATTGCCTTTTGTACCTCTATTACATCTTTTTTCTAGACTGTATTTTGTCTTGATTCGAGAGTCTATTAGAGACAACCTCTCTACCTCTGAGGTAGTGTAGTACGGACTACTTAAACTTTACCTTCCCTAGATCT	534545	24	58.04	TGTCTTGTTTCCGTTATAGATCGT	534649	24	57.67	GAGGTACAAAAGGCAATAACAAGT	105
Pepper1.55ch01	535604	A	A	3|3	G	7|7			Intergenic				GCTAGTATTATGTTAAAGTAACAAAGAATCAACATTCACAAACAAGACGTATAATGCATATTTATACATTAATTAACATACTAATTACGACAATCAAACCTTAAAAGTTAGCTGATCAAGTAGATGATTTTCCTTGATTCATTCAGTGG[A]CTAAAAAATATCATGTGAATAACGTGAGGTAAAAGTAATGCAGCCACATTTTTGGAAGGGACACAACGCAGAAAACACGACAAGGGAAGATTACACAAATTAAAAAGAGGACAAATTCAGAAATAGCATACTTATTTTCTTAATTATGAG	535490	23	56.82	TCACAAACAAGACGTATAATGCA	535634	21	55.03	ACCTCACGTTATTCACATGAT	145
Pepper1.55ch01	538967	T	T	3|3	C	3|3			CA01g00330	CA01g00330:Intron	Intron	Alpha/beta hydrolase domain containing protein 1%2C3%2C putative	GATCCTCGTGGGGATTCAGGACCTGCCACCCAACCAAGATGGCCTCCTTTTGGGGTTACAATCAGCATACAGTTTGAGTTCTCCTGAGGGAACACCACAAAGATTAGCTTCAACGTACGACTTCAAGCACAAACTTAATACATTGTGCA[T]GCACTCATATAATTGAGCCAGAGGTGGATCTAGGATTTGAGTTTTATGGGTTCGTGATTTTCTGAACCCATAATTCATTTGATTTTCTGCGTCAGAACGTATTAGTTGTACCTATCTAGTGTTTTTTCACACATATATACAGGGGTTTCA	538897	20	60.11	TCTCCTGAGGGAACACCACA	539002	20	59.06	TCCTAGATCCACCTCTGGCT	106
Pepper1.55ch01	541076	T	T	7|7	C	4|4			Intergenic				TTAACTTTCCTGACCATGAACTGTAGACCCATAACATGGGCGTCTGAAGTACGACAAATAACAAACAAACAAAAAAAAAGGATAATTGAGAGTAAATGGCTGAAACAAACCTACTTGGATACAAAGCAGAGGTGTACAGACATTTGTAA[T]GGAATCTGAGCTGCTTGAGTTAGAATAGTAATCATCCACAGACTTGAATCCAAATGAAACTGCACAAGTCATACAATTACTAAGAAGTTCAGATGCAATAATATACAACTTATTTATTACTGCATACAAGCATAAGCACCTCGTGTCAGT	541047	22	59.57	ACAAAGCAGAGGTGTACAGACA	541147	23	59.3	TGACTTGTGCAGTTTCATTTGGA	101
Pepper1.55ch01	541160	G	G	7|7	T	6|6			Intergenic				ATTGAGAGTAAATGGCTGAAACAAACCTACTTGGATACAAAGCAGAGGTGTACAGACATTTGTAATGGAATCTGAGCTGCTTGAGTTAGAATAGTAATCATCCACAGACTTGAATCCAAATGAAACTGCACAAGTCATACAATTACTAA[G]AAGTTCAGATGCAATAATATACAACTTATTTATTACTGCATACAAGCATAAGCACCTCGTGTCAGTCCATCATCAAATTCTCTGACACTTTTGGCATTGGCAGCTAATGATATATTAAATTCACCTTCCATATCTTCAAACAGTAGAGCA	541077	20	57.6	GGAATCTGAGCTGCTTGAGT	541216	22	59.32	GGTGCTTATGCTTGTATGCAGT	140
Pepper1.55ch01	541991	A	A	6|6	G	5|5			Intergenic				ATTATGGAACCAGAAGTTTATTGACTTTGAAAATACAAATCCTACACCTGATAGGCAATATTGTTGAAGACAAATACAGGCTACAGCAACTGGCAGTCAATATTTTTCCAAAAGTTGTTCAGATTTGATCTTCAGAACAAAGAAAGCAC[A]ATGTTAACCCAGGACGAATGAATGGAGACAGCAGTGCTAAATCGCCTAAGATAGCCAAGCATATAAACAGCTACCAAATTATATCATAACATTTCCTTAGTTCAAACACAAATTCATTCAAAATTTACTACTTACTCTCGCCGTAGATAT	541957	24	56.56	TGTTCAGATTTGATCTTCAGAACA	542038	20	60.04	AGGCGATTTAGCACTGCTGT	82
Pepper1.55ch01	542843	C	C	6|6	T	7|7			Intergenic				GTTAAGACGTGTGCATGCTGGCTAAGTTGCTTAGACTCTTCACTTTCGATGCTGCACCCGTGTCGGATTCTCCAAAAATACACTACTTTTGTAGAATCTAGCGTACCCATTGACATTTGTGAAGAGTCTGAGCAACATAGCATGTTGGC[C]GGTACACGATCGTTATAAGAAAAATGGGACACCAGTACTAGATGGTCTAATTATTCAAAAGCTCATGAAACCAAATTCCACTGGCACATATTCAGCTATATTAAGCACCAGAAATGATTGAATAAGAAAAGACTACGAAACAGCTAAACA	542794	22	59.51	GCGTACCCATTGACATTTGTGA	542873	24	56.25	GTCCCATTTTTCTTATAACGATCG	80
Pepper1.55ch01	543225	C	C	4|4	T	3|3			Intergenic				TAGCCAGATCAGTAATACTCAGCAGAAGTTACAGCACTAGTTTAAATATGCTAACAAGTTCAGCATAGAATCATACCAGATAAATTCTCTAAAACAGCTCATACTAAGATGCAAGGTAGATCAGCACAAGGACAAATGGAGGAGGAACA[C]TGACATTGATAAGCACAAAGTGGACAGATTGAGTTACCTGTCCCAAGTAGCGAACAAGAATATTTGCTCCAAGAGACCAGCCTATTGCATATAAATTTGCAGCTGGATAGCGGTTGCTGACATGTGCCACCACTTCATAAATATCACCAA	543204	19	55.15	AGGACAAATGGAGGAGGAA	543339	20	60.11	ACCGCTATCCAGCTGCAAAT	136
Pepper1.55ch01	544225	G	G	6|6	T	6|6			Intergenic				TATAGGTGATAATGGGTATAATTATAATAATAGAGTTAACTATCAAAAAAATCAAAAGTTCAATGGGAAGCTATAATGATAACCAGACTTTTGAAAGCTTCGTACAAACCAAGAACTCTGGAACAGAAAACTCCTTTTGATGCCAAAAA[G]GCAAGTACACATTGATTTCCTACTTTTCCTAGGTTAATCCGCCACAAAAATGTTGAGCTTAAACATAAAGCTGTGTCTGATACTTTGGTATGAGCCAGATTGCGAGTTTGAAGGTGCGTAGGTGAAGAAAAGTGTCCAGGAATAACACAT	544176	22	58.28	CGTACAAACCAAGAACTCTGGA	544283	20	58.86	GCTCAACATTTTTGTGGCGG	108
Pepper1.55ch01	544367	A	A	6|6	C	8|8			Intergenic				CCAAAAAGGCAAGTACACATTGATTTCCTACTTTTCCTAGGTTAATCCGCCACAAAAATGTTGAGCTTAAACATAAAGCTGTGTCTGATACTTTGGTATGAGCCAGATTGCGAGTTTGAAGGTGCGTAGGTGAAGAAAAGTGTCCAGGA[A]TAACACATGGAAATTGGCCTTTTAGAGACTATTGGGAATATTATTCAAAGTGTTCAACAGAAAGAAAAACAAATATCTTCCCCCTTCTTAGGCTCTAATCAAGATATTCGTTACCATAACATCACGGAACTGTTATCATCTCTTTGTTTC	544345	20	55.2	AGGTGAAGAAAAGTGTCCAG	544452	23	55.78	AGGGGGAAGATATTTGTTTTTCT	108
Pepper1.55ch01	544688	C	C	6|6	T	8|8			Intergenic				ACACTCCAGTTTCCTTAAAAAATATCTCAATTGATATAAATTTCTAAAGGATCTTCATTGTATCCTTGAAGGTCTCATCAATCATGAGATCTTGCTTTCTTGGATAATCTTTAAATCATACAACCATCATGGCATCCATCCACTGCCTG[C]GAGTTTGATTTCAACTTGGCAAGGATATCTAGAATTATAATGGCCACCAGATTCAATATATTCTCGCATGCAGGTTGCATTTTCCTCTTTTCATCTAGTTAAACTTTTGAAGTAAGAGAAGGGAGAAATTGTCCATAGTTGAACTTGTTG	544665	20	60.47	TCATGGCATCCATCCACTGC	544766	20	58.98	GCAACCTGCATGCGAGAATA	102
Pepper1.55ch01	544804	G	G	6|6	A	6|6			Intergenic				CATACAACCATCATGGCATCCATCCACTGCCTGCGAGTTTGATTTCAACTTGGCAAGGATATCTAGAATTATAATGGCCACCAGATTCAATATATTCTCGCATGCAGGTTGCATTTTCCTCTTTTCATCTAGTTAAACTTTTGAAGTAA[G]AGAAGGGAGAAATTGTCCATAGTTGAACTTGTTGAACTATAGGGTGGACTTGAATCTTTCTTGCCTGTTTTGTTCACTATGTGTTAAACCCTTCTTGAAATCACTTGGTGAAAAAGATTGGATCATGTCAGCAAGACGGGAACCAACATT	544747	20	58.98	TATTCTCGCATGCAGGTTGC	544868	23	60.06	GCAAGAAAGATTCAAGTCCACCC	122
Pepper1.55ch01	545963	A	A	9|9	C	4|4			Intergenic				AGTGCCATGCTTAAATATACAAAAAGCAGGAAGGAGAAAGAGAGGACAGAGCAAGGTTGTTGACTGGTAGTTGTGCAGAAGGGATCTGGTTGATAGTGTTGTTTACCTAACCGTTTGACCAAAACACTTCCACAAGAATGGAGTTACAA[A]TGTTAACAACAAAGGCTGCAAATTTCCATCGACCCATCAACTAAACCATACCAACAATTTTCGTTTCTTAGCCGAAAAGTCTGAATAGCAGATTCAAGCATTGGCCAAAGCTCTACCATAAATCAAATTAAAACTAATTGCAGTATCAGC	545876	21	59.93	ACTGGTAGTTGTGCAGAAGGG	545987	20	55.14	AATTTGCAGCCTTTGTTGTT	112
Pepper1.55ch01	546164	T	T	3|3	C	3|3			Intergenic				CAACAATTTTCGTTTCTTAGCCGAAAAGTCTGAATAGCAGATTCAAGCATTGGCCAAAGCTCTACCATAAATCAAATTAAAACTAATTGCAGTATCAGCAGAGATGAAATTAAAAATCAAATCTTTATTGATATATCAATCAACCAAAC[T]AATAAAAGACCAAAAAGAGAGTACCTGAGGAGTTGTCACAGGACTATCTCCACAGCCTCTGCTATTGAACACCACAACTCTCCAACCCCTACTTCTAGCTCTCACCAGCATATGCCTCACATACGAATCATCGCTTCCCCCAGTCAGACC	546103	21	55.78	GCAGTATCAGCAGAGATGAAA	546252	20	59.82	GGGTTGGAGAGTTGTGGTGT	150
Pepper1.55ch01	546411	T	T	6|6	G	3|3			Intergenic				GCTCTCACCAGCATATGCCTCACATACGAATCATCGCTTCCCCCAGTCAGACCTGGCTGCAATTACTCTCATCAGTACAGTTCTATAATCTATACACACCCTTTACTTCGTTTGGCCATGAAAAGTTTTCACTTTTCTTCGGGTTGAAC[T]CCCAAAAGCACATTTGGCCGTAAAATTCTAGAAGTCAACTTGAAACTGAATTCCCGAATTTTCAAGAATTGGAAAAACAATAAAAAAGTCATGTTCTTTTTTTTTTTCACTTCAAATTACTCACAAAGATCCAAAAACAGCTCCAATTTT	546359	21	60.13	ACCCTTTACTTCGTTTGGCCA	546440	23	59.74	AGAATTTTACGGCCAAATGTGCT	82
Pepper1.55ch01	549187	A	A	6|6	G	4|4			Intergenic				GTTTATTAGCCAAATCAAAAATTCAAAAGCCAGAAGAAGACACAATTGACATTTATCAAAAGTTATGGGTGAAAACGATTTTTTGTTATTATACATAAAACTTCATTTTGCGAGTTACCCCATAATATCATTTCCCTCCCTCAAGTTCT[A]TAAATTATATTTAAACCTCAAAAAGCGAAAGCTTCTAGTATTGCTTTTTTGCCCAACCATTGTCTGCTTTATGCTTTACTAGTCCCTACAATTTGCATCAAAACCAATTTAGCTCGGAGATTCAACATTCAAATACATTTTCACCATTGC	549140	20	57.43	TCATTTTGCGAGTTACCCCA	549220	20	56.45	AGCTTTCGCTTTTTGAGGTT	81
Pepper1.55ch01	549819	G	G	7|7	A	5|5			Intergenic				GTTGAATCTAATGCAACGGAGAGTAACTCGAAGCAGCTAAAAAAGGATGAAGAAGGTAGCAGAACGTTTACAATGAGGGAGTTATTGGATGAATTGAAGAATGGTGATGCCAATGAAGACAGTGAAGCCCAAAGACGAGAAGGCGATAC[G]CCTCACAGGTTTTGTTCACTCGCTTCTCTATAACATGCAATGCGTCTTTCAATTTCAGAGCTGAATACTTCATTAATATGATAGACTGAATCAGATGCTTCTGTATTAAAAGTGCATTCTTTAATGTATAATGTACTCATCCAAGTTAAC	549797	20	60.11	CCCAAAGACGAGAAGGCGAT	549882	23	60.06	CAGCTCTGAAATTGAAAGACGCA	86
Pepper1.55ch01	550673	T	T	5|5	G	5|5			Intergenic				CTTGTCCAAGTTAATTGTCGTTGGTGCTAATGCAACAAAGTTCAGATGGTTGGTGATATGATCATGAATGAAGATAAATAAAAGGCCAAGAAAATTTTTCTACAAAACTAGTTAATTGAAAGAAGTTGATGTCTTGGTCGACCATAAAA[T]TGTATTCTTGTTTGGATGCTAACACAACAAAGTTCAGATGGCTGGATGAAATGATATGAACGAAAATATATGAAGCACAAACAGAATTTAATTCCCCAAAAAAAGAACACGATTGAAGAAGATTATAGTATAACAGACACAAAAGGCAAG	550647	21	59.31	AGTTGATGTCTTGGTCGACCA	550727	21	57.06	TCATTTCATCCAGCCATCTGA	81
Pepper1.55ch01	551005	C	C	7|7	T	5|5			Intergenic				GTAAAAGAAAACAAAGAACTAGAAAAATTTGACAAGAAAATATACAAGATCGAAGGAGATGATGGCTGGTTTACAGTTATGACCATGCCAGCATCTGAAGGTACCACGCTCTGCTGCCTTCTTGTCTTGACCACAGATATTGTCCTGCC[C]GATTTTTCGAAGAAAGTACATATAATGAAACACAAAAATAATGTCTAAGACAAAAAAAATTAATTTAAAGTATTTCGAGTGCCTGGATGGCATAGTCATGGTTTAAAAGCTGAAAGTTTGCTCTTTTGTAGCTCATGCTTCAAATTAGTT	550946	20	60.11	GCATCTGAAGGTACCACGCT	551095	22	60.16	CCATCCAGGCACTCGAAATACT	150
Pepper1.55ch01	552460	C	C	4|4	T	3|3			Intergenic				TGAATGTATCTTCATATTACTGTTCAGTCAAAAAAACATCTGTTATAGATGATTAGATGTATAATCCCCTTCTCTATAGGTTGTGCTGGGTCAGTCAAGCCCCGTTAGCCACCAACCAAGTTAAACATGTCACTTTATGGGGAGTTCCG[C]TTTCAAAATTTTTCTCCATGGGCAATTGGAATGTGAGATATTTACCCCTATAAAGTACTCCATCCATCTCAATTTAAGTGTCTAAGTTTGACTGGGCATGGAGTTAAAAGAAAATAAAGAGAAACTTTTGATTCTCGTGGTCTTAAATTA	552399	20	60.39	GGTCAGTCAAGCCCCGTTAG	552495	21	59.17	CACATTCCAATTGCCCATGGA	97
Pepper1.55ch01	552529	T	T	5|5	C	4|4			Intergenic				TTCTCTATAGGTTGTGCTGGGTCAGTCAAGCCCCGTTAGCCACCAACCAAGTTAAACATGTCACTTTATGGGGAGTTCCGCTTTCAAAATTTTTCTCCATGGGCAATTGGAATGTGAGATATTTACCCCTATAAAGTACTCCATCCATC[T]CAATTTAAGTGTCTAAGTTTGACTGGGCATGGAGTTAAAAGAAAATAAAGAGAAACTTTTGATTCTCGTGGTCTTAAATTAAAGATGTGTGTAGTCCTTTAAATCTTGTGGTCTTAAACATGCCATGTAGGATACCGCAGTTATCAAAAA	552476	21	59.17	CCATGGGCAATTGGAATGTGA	552564	20	59.23	ACTCCATGCCCAGTCAAACT	89
Pepper1.55ch01	553064	G	G	9|9	A	5|5			Intergenic				CTTATGGATGAAGAAGAAGAAGAAGAAAACTTGACGTATGAAACAACAGTTTCAATCTCTGTTCCATGTCATGTTGAGAATATATTTCTCATTTCTGTCAATATGGGATTTCTTGGTGACTTTGTTTATTTTCTCATTTTGGTCTGGTT[G]GTGCATTCCCCACTTCTGGGATTACACTGGGTAATGGGTATGTTGTTGTCATTCTGTTGCACCATTCTTGTGGATCTGTATTCTGAACTGCATAGAAATCTTTCGCATATTAAGCTTTGATATTTCGTGAATGCCTATCTGAGTTCTGAT	553018	22	58.09	TGGGATTTCTTGGTGACTTTGT	553137	21	59.04	CCACAAGAATGGTGCAACAGA	120
Pepper1.55ch01	553361	C	C	5|5	T	8|8			Intergenic				GATTTTATGCAGGTATGCTACTGCACTAGAGAGAAATCAAGAAGATTATGATGCCCTTTATAATTGGGCACTGGTTCTTCAGGTAATTTGGTTTCTCCGTTTTCTGGACTGATTGTTCTGCAATTTTCTTTCGTCATCCTATGCAAGTT[C]TTTCTAGGAACGGTCTATAGAAAAGGAAAAAAGAATGCGAGAAAGAGAAATTCCATTATCTATGCATCAAAGGATCTGAATCTTCCTTTTCATAGAAATTGTTCATGGTTTGATAATCCCTAATTTTGACTTTTCATGCAGGAAAGTGCG	553311	23	58.79	TTTTCTGGACTGATTGTTCTGCA	553390	24	57.38	TTTCCTTTTCTATAGACCGTTCCT	80
Pepper1.55ch01	554191	A	A	6|6	C	3|3			Intergenic				AGTCAAAGCATTACAACACAGTACAGAAGATTGGTAAAGATTCCTTCAGCTTCTGAACAAGGGCCTGTCTTGTTTTATCCATGTCTTGTTCCTATTTGTCTCAGGCTTACTACAATTGGGCCATTGCAATATCTGATCGAGCCAAAATC[A]GGGGTCGTACAAAAGAAGCTGAAGAACTTTGGAAGCAGGTAATGTTAACTCTATTATGTTATTGGTTCTCATTGCCTCATGGTTGAAAAGAGTGTTCTCTTTGAGAGATATCTTTCCTCATATATGTTTCTATATTCTGTCAATAGATGT	554087	20	60.25	TCAGCTTCTGAACAAGGGCC	554230	22	60.03	CCTGCTTCCAAAGTTCTTCAGC	144
Pepper1.55ch01	554581	C	C	5|5	T	5|5			Intergenic				TTGCCTTATTATTTCTTTGTTACCTATTTGAGGGACTGTTTGGTAGCAAGAAATTGTCCCTGTTCTAGATACACATTACATGCATGCACACAAACACAAAAATAAAGAAGTGTGTCTTTGCTTTATTTGTTCCCTATTCTTCTCAACAC[C]CAATCCTCTCTACCTTTATCCCCCATCCTCAATACTACCGCTCCCACCTCCTCCCAACCCCAACCTATTTCCTTCCCATATACTTTTTCCACTTCATCTGTTGCTATCGTCCCTTCTATCATCTAAACACCGTTCACACCATTCCTTTCC	554542	24	58.4	TGTGTCTTTGCTTTATTTGTTCCC	554622	21	60	GCGGTAGTATTGAGGATGGGG	81
Pepper1.55ch01	554628	C	C	3|3	T	5|5			Intergenic				AAGAAATTGTCCCTGTTCTAGATACACATTACATGCATGCACACAAACACAAAAATAAAGAAGTGTGTCTTTGCTTTATTTGTTCCCTATTCTTCTCAACACCCAATCCTCTCTACCTTTATCCCCCATCCTCAATACTACCGCTCCCA[C]CTCCTCCCAACCCCAACCTATTTCCTTCCCATATACTTTTTCCACTTCATCTGTTGCTATCGTCCCTTCTATCATCTAAACACCGTTCACACCATTCCTTTCCCCCACCTCTGCACTACCTTTCCACGACTCACTAGCATGTTCGTCCTT	554602	21	60	CCCCATCCTCAATACTACCGC	554686	24	59.35	AGCAACAGATGAAGTGGAAAAAGT	85
Pepper1.55ch01	555486	A	A	7|7	G	5|5			Intergenic				TTTGTATGATCAACATACCAGCTTATTAATCTCGTTTTGTTAATTTTGGGGGTCGTGTAATTGATCTGCTTTGTTAGTGGAGTTATTAAATGTTTTTTACGTTGAACATTTTCTATATGTTATGCTTGTGAATTTCTGATTAAGCAGAC[A]TTGGCCTTCATTTTATGTAATTTTCTGCTTTTCTTGTGCCTGTATAAAAGGTTTGCTGCTTTTCTCTTGAGATGCATTATTTAACCTTCTATGATCTACTATGATCTCTTTCCCTTAAAGAGTTTTTCCTACTCTAACTCCTTGACTGTC	555459	24	57.67	TGCTTGTGAATTTCTGATTAAGCA	555561	22	59.51	GCATCTCAAGAGAAAAGCAGCA	103
Pepper1.55ch01	557962	G	G	5|5	T	4|4			Intergenic				ACAAGCTTTTATTTGGCAACTACATAGGATAATTTTGTAATTCTAATTTTAATCGTTACTAAGTTGGATCCCTTCCCTTTCTAAAAAAATAATTCTTGCTTTGCCGTCAAATATCATTTTGCAGTAGTCCTGTGAAACAAGTGCTCTTA[G]TATGTATTATTTTGATTATTGAGATAAGCATGTGGTGAAACTTTTTCTTCTTTGGGCATATTTGGTCTTACTGGGCATGCAAGTTTGTTAAATCATGCAATCAAGTTCTAAAAGCACTTATCTGTTTCAGCTACCTCTACCCTACCTAAA	557939	21	58.43	GTCCTGTGAAACAAGTGCTCT	558019	24	59.43	GCCCAAAGAAGAAAAAGTTTCACC	81
Pepper1.55ch01	558647	G	G	7|7	A	5|5			Intergenic				CATGTCACAGGTTTTTGACTATTTTGCATTTGCTATATTCTTCTTGTCATCAAGTTCTAGTTGCCCACATGAGCTTAAGAATGCTCTATATCCCTAAAGGTCAACCTTAAATCCATTCGATGCGCACAGAGTGATATGTCTTTTAGATC[G]ATCAAGTAGATGACAGGATATTTTTGCCTTTTAGAAGTGATTACTGATCAGTGTGTGACCATTACATCTAAAAGCTTAAGTTGTTAGAAAGGACGCATTTTCATATTCTTAGTTATGACTTCCACACATTCCTTCACATGCAAACTTGTT	558611	20	59.97	CATTCGATGCGCACAGAGTG	558709	20	56.47	ATGGTCACACACTGATCAGT	99
Pepper1.55ch01	559500	A	A	7|7	C	7|7			Intergenic				GTAGTAGTTTGATTGCTATATTCTCTAACTTGATGATAATCAGTGTCAGATCCAGTCCTATACAAACCTATAAATTGGAGACGGCAATACGTATGTTGCTTAATTATTTGAGGCTGTCATATTCTCTGACAACATGAGCCAATGAAAAA[A]ATAAGTCATTTATGGATTATTTTAAAAGGAGTGTGACTAGTTGTAATTCATCCATAAAAACTAATGCTTCCTATGTAGCGTGTTTTGATTGCTTCCTTTAGCAGATGATTTGAGATCTTAAAGTTATTGCCTCCTTTGCAAAATGGGCCC	559422	20	56.51	AAATTGGAGACGGCAATACG	559550	24	57.33	TGAATTACAACTAGTCACACTCCT	129
Pepper1.55ch01	559809	C	C	4|4	T	7|7			Intergenic				TAGTGCCTTTTGCCTATGTGCTTGGAATTTTATGGAATATTATTGACATCAAGCTTGGACCTATCCATTACTGTTCTTGACCTGTTTGCTGTGGTGACCCACTCACCTTTCTTCATTTGTGATGGGAAATTTGGTTTATCTTTTAGACA[C]AAGTTGACTTTTATGAGCTATATCGTCCACTTTGATTGTGCTAAATCTACTTTTCATTCTCTGTGGTCATAGTGAGAAACCTTCCATGATTGTAATTCCCCGCTTCCCTCTCTTACTCTCATGCCACAAAAAGGCCTACTTCGGTAACAT	559737	20	59.75	TGACCTGTTTGCTGTGGTGA	559844	22	56.73	TCAAAGTGGACGATATAGCTCA	108
Pepper1.55ch01	559850	C	C	6|6	T	8|8			Intergenic				ATTGACATCAAGCTTGGACCTATCCATTACTGTTCTTGACCTGTTTGCTGTGGTGACCCACTCACCTTTCTTCATTTGTGATGGGAAATTTGGTTTATCTTTTAGACACAAGTTGACTTTTATGAGCTATATCGTCCACTTTGATTGTG[C]TAAATCTACTTTTCATTCTCTGTGGTCATAGTGAGAAACCTTCCATGATTGTAATTCCCCGCTTCCCTCTCTTACTCTCATGCCACAAAAAGGCCTACTTCGGTAACATCTGAAAACTGCATTTGGGTTGTCTTCAGATATTAAGGTTCG	559823	22	56.73	TGAGCTATATCGTCCACTTTGA	559910	23	58.45	GGGGAATTACAATCATGGAAGGT	88
Pepper1.55ch01	561895	A	A	5|5	G	3|3			CA01g00350	CA01g00350:CDS	CDS	Oligopeptide transporter%2C putative	AGTTTTTGGAGATGTCAAAGTTAAGTGCCCTGTCTTAAAATCTTGCATCAAAATGCAAGAAATGTTAACCACTGACTTTATCAAACCACAACCAGCTAAACCAGCAATGACACCATGTTCTTTACCAGCTAATGCAGCCATCATGAATA[A]TCCCACTTTCCCATAGTTATATGCCATGTTTATGTCAGTCAAACCCGAGCCATACGCGTTACAGAAAGCTAAAGATGGAGCAAAAAGATAGGCTATGATCACCCAATACCATTTGATCTCATGGAAAATCAATGGAATCATAATCACAGC	561855	21	57.49	ACACCATGTTCTTTACCAGCT	561951	20	60.11	CGTATGGCTCGGGTTTGACT	97
Pepper1.55ch01	562433	A	A	3|3	G	3|3			CA01g00350	CA01g00350:Intron	Intron	Oligopeptide transporter%2C putative	ACACTGGACAGTGTGAAATACAATATCTTGGCAAAATTGTAAAGCCCGTCGCCAAGGAGGAGCGCGATGGAGATGAAGACCTATATGTCAAGAAACATAGTACTAGAATGAAAAATCTGTATTACAATTTGGAGAAAGAGAGAAAGGAA[A]TTGATTATTAACTAACCTTGTAACCATTAAGGCTTTTCATACTGGATTCTGGTATATCAGCAGGGAACCATTCGCCTTTAAGTTTTGCAATGAGAGGCCACATTACACCCCATGAAAGAATTGCACCAAGAAGCAATGATATGTTCACTA	562407	24	57.11	ACAATTTGGAGAAAGAGAGAAAGG	562547	20	60.03	CATGGGGTGTAATGTGGCCT	141
Pepper1.55ch01	562773	C	C	4|4	A	3|3			CA01g00350	CA01g00350:Intron	Intron	Oligopeptide transporter%2C putative	AAAATCAAAGAAAAATCTACACAGAAAGAGAAATTACTATGTTAAGCCATCATGATTAGGTCAGAAAAAGGCAGAATACATCGACAACCTCTTAAACTTGCCAATAAATCTTATTTAGACACTCGAAGTACAATATGTTCCGACTGATC[C]CATGATAAAGTGTTCCTGCCAGCAGACACTTCCGGCTTGCATCTATGTAAACAAGTTAGACACGCGGTTGTCGATGTATTCAACCGAGAAATAAAAAAAGGAAAAAGACATACGTTTGTTTCCAAGCTTTTAATCCAAAAGTAGGGAACT	562692	22	59.5	AGGCAGAATACATCGACAACCT	562799	20	59.82	TCTGCTGGCAGGAACACTTT	108
Pepper1.55ch01	563976	A	A	9|9	G	9|9			Intergenic				CCTCGCGGTTCTCAGTAGCTAAATCGCGAACTTGCTCTCCCTCCATGTTGTTACTATTCATGACTTCCAACTGATACAATTCAAAAAATGACAGAATATAAGTATAGTTGCAATGTTAGCTTAAATTTGTGGAAGTTAGAGATAAAATG[A]ATACAAGAAAAGGGGAATATGATGAAGTATACAGCTACTAATAATTATTGGGAATATTGTTACCAAAAAAAAGTAGTAGTATATTAAACTGAAAGAATGTACACTTTTTTATAGTGAACAATTCCTAGAGCTACTTCATATATATGGGCT	563932	24	55.19	AGTTGCAATGTTAGCTTAAATTTG	564011	24	56.76	GCTGTATACTTCATCATATTCCCC	80
Pepper1.55ch01	568171	G	G	5|5	A	4|4			Intergenic				AGTTCAATCACAGAAAGCACATAATATAACACAACGTTATATAAATTAATTTTTGTAAAAAATTAAAAATTGAGCATTATAATAAAGTATTATTTGTCGACGAAAACTATTATAAAAAGATCTGAATATAGATCCAAAAATTGAAAACA[G]CCACAAAGACAATCTAACATGCGTGTGTTAGCCATGAGCTAAAGAAAATGAAAGTTGAAAACGCCCCCTGTCGGTTAGCTAGATCCCTCCTATACTAGTCTAGGGTTAAATTTTGCTTTCTATCGATAATTTACTAACTCGATTAATCTA	568106	24	55.18	AAGTATTATTTGTCGACGAAAACT	568207	20	59.2	CATGGCTAACACACGCATGT	102
Pepper1.55ch01	574734	T	T	5|5	C	3|3			Intergenic				GGCAAGTAATGTCTTAAGACCTAGTTGAATTCATGCAATAGATTATTAATTAACATCGATTATATAAATCTTTCATTTTGTTATTTGAGTTCATACAAATTACAAATCTAATCTTGCGCAATTAAACAACAATAAGTTAAAAAAATGCA[T]TTTAAGTGCCTAGAAAAGAAAAAAAAGGAAACAAATTGACGAATAGATTTAATGTACTGATGCTCACGTGAGATTTCTTTCTTTGTTGATTTCAAGTTGAGATAAATCACGATAATTGTAATACATCAACAACAAATATAAAGTTAGTTA	574696	21	55.54	TCTTGCGCAATTAAACAACAA	574805	20	56.67	TCACGTGAGCATCAGTACAT	110
Pepper1.55ch01	575891	G	G	4|4	A	9|9			Intergenic				CTCTACGGCTAAATTAGTAGAATGATAAGTAATAAATCTGGATACTAATAAAGACTAATTTTGTTTAAACATCTAGAAATATAAGATGGTGATATTTTTCTAAAGTAATTTGAATTTTCATTTTCTTTTTCCTTTTGCGCTTTTTTGTT[G]CTATAAAAAATTGAAATATGATTAATCATAGCACGTGCTAAGGTTCTACGTGTCATCACGAAAATGCATGTATCCACGTCAGCTTCTCTACACCACCCAACTCATGATCCATAACCCGACCCGAATTACCCGTATCCAAAATATATGCTG	575859	24	58.88	TCATTTTCTTTTTCCTTTTGCGCT	575990	20	59.02	TGGGTGGTGTAGAGAAGCTG	132
Pepper1.55ch01	576006	C	C	4|4	T	6|6			Intergenic				TTTCATTTTCTTTTTCCTTTTGCGCTTTTTTGTTGCTATAAAAAATTGAAATATGATTAATCATAGCACGTGCTAAGGTTCTACGTGTCATCACGAAAATGCATGTATCCACGTCAGCTTCTCTACACCACCCAACTCATGATCCATAA[C]CCGACCCGAATTACCCGTATCCAAAATATATGCTGGCACCTCCTTCGTTGGTATACATTTCTTTGTTTTTCTATCCCCACTTCGCACGGTAGTAAAAACATTTTCAGTAAATTATCGCCTAAAATTTAGAGAAATAGAAAATACATTATT	575922	20	59.01	GCACGTGCTAAGGTTCTACG	576029	21	59.31	TGGATACGGGTAATTCGGGTC	108
Pepper1.55ch01	576922	A	A	3|3	G	10|10			CA01g00370	CA01g00370:Intron	Intron	Serine/threonine protein kinase%2C putative	GATTATCAAAAAAAAAAAAAAAAGTTGAAAGGATGAGGCGTCAATTGTGATTTCCTTCATTCCTTGTTTGCTTTGACTTGTTGTAGGTGTGTGTTTTTACTCCTTGTATTTTCGGCCAATGTATCAAGACTCGGTTTTTGGTAGACTCA[A]GTGATGTTGATTGAACAAAGTCAATGATTTTGTATTTGTATTGGCCGTGTATTTAATTTTACGCGGTTGTTGAATTCGTTGGCACTAAACGATAGTGCACGGACATATATATGCAATGAGAGTTAATTTGTGTGTAATCAGATTACAAAG	576885	21	59.14	CGGCCAATGTATCAAGACTCG	577002	20	59.34	AACGAATTCAACAACCGCGT	118
Pepper1.55ch01	577776	C	C	6|6	A	9|9			CA01g00370	CA01g00370:Intron	Intron	Serine/threonine protein kinase%2C putative	CATGAATGACAAATATATGAACAAAGAAAATTGGAAAAGAGATTGCAATAAAGTGAAATATGATTTGTGTAGTGGCGCCTCTTCAAAGAGGCTCATTGACAAGGAAAAGTATGCCTTAACGCCTTGATGATGACACTAAAGCACACATT[C]AGCAAAGCGAAGTACTCAACACATTTTGAGCCTCGCTTCAAGGCTCACGCGTGCTTTATGCACCCCTTTGACAACACTGTATCCGACAAGTAGGTTTTGAAGAGGGTAGCGTGTATGGAATTTACCCATACCTTGTGAAAGTAGAGGCTG	577687	20	59.96	TGATTTGTGTAGTGGCGCCT	577819	20	58.76	CCTTGAAGCGAGGCTCAAAA	133
Pepper1.55ch01	578834	A	A	8|8	C	5|5			CA01g00370	CA01g00370:Intron	Intron	Serine/threonine protein kinase%2C putative	TACAAGCAATTAATAGTCCCCTCACTGTAACCAGCCCCAGGAAAATATTTGAGACGAAGAATCCTTGAAAGTAACCATGACCATCTGTGCTAGGTCTATTTTCATGCCACCCAGCATTTCTGTGTTTCTTTTCACTTGTGATAATAGTC[A]ATTTTGGTAGGTTGATCAATGCGTTCGATGTAAGCACCCAAGCACCCAGTAAAATTTATTTGGTCAGTTTACCAAGGCGAAAAACATAGAAAACTGCCCAGTGTTTGCTGGTCTTTTAGCTTTTAACTAAAGCATGAGCTTTGGTGTAGT	578709	20	59.6	CTGTAACCAGCCCCAGGAAA	578858	20	57.22	ACGCATTGATCAACCTACCA	150
Pepper1.55ch01	579177	G	G	6|6	A	11|11			CA01g00370	CA01g00370:Intron	Intron	Serine/threonine protein kinase%2C putative	AATAAAAAAGAAAGTTATATGGGCCATAGAAGTGAAAAATCATACTGGAGAATAAATTGTAAAACTCTTATCTTGATTGAATAGAAGGAAAAACTAACTCCATTTGGATAAACAACAAATTATTCAAAATTCAATTGATTTAAATGTCA[G]GGACTAGCTATTCATATTGCAAATTCTACCAACAATTTTGGATTGTAAATTCTGACGTGGGGACACTGGTTATAGATGTCGCTAAATAATTTCATTCCGTGTTATTAGGAAACAATATATTTAATTGATATATGTTCATTTTCATGTCAT	579113	23	56.01	AGGAAAAACTAACTCCATTTGGA	579217	24	55.6	CAAAATTGTTGGTAGAATTTGCAA	105
Pepper1.55ch01	579399	C	C	5|5	T	6|6			CA01g00370	CA01g00370:Intron	Intron	Serine/threonine protein kinase%2C putative	TAGATGTCGCTAAATAATTTCATTCCGTGTTATTAGGAAACAATATATTTAATTGATATATGTTCATTTTCATGTCATAATGACCTGCTAAACTAATTGCCTCTGAAACTTACTCTTCACTTCTATCCAAAAGAAGGAAAAGATCCTCA[C]ATATTCTCTAATTGGCAAGTTGCGCGGACTCTTCACTTTCGATGCCACACACGTGTTGTATTCTCAAAAATACACTACTTTTGGAGAATTCAACACGTACCCCTTGACATTCTTGAAGAGTACGAGCAACATAGCTAATTGTGATACTAT	579347	24	59.65	TGCCTCTGAAACTTACTCTTCACT	579452	20	60.11	CGTGTGTGGCATCGAAAGTG	106
Pepper1.55ch01	580577	A	A	6|6	G	4|4			CA01g00370	CA01g00370:CDS	CDS	Serine/threonine protein kinase%2C putative	GTGGTTTCTCTACCTCTTTTCTAACTGCAGGCTGGGAATATATTGCTTGACACTAACGGGGCAGTAAAGCTGGGCGATTTTGGTGTTTCAGCATGCATGTTTGACAGTGGTGATAGACAACGGTCTAGGAATACTTTTGTAGGAACTCC[A]TGTTGGTGAGCACATAGGCATCCTTTCAGTCAATTTCCATCAATAATTGTTTGTATGCAAGTTTTTTCGTGTTCTACATGTCCATAAACTACTTTTATTTTGTAGGATGGCACCGGAAGTTCTGCAACCTGGAACCGGATATGATTTCAA	580548	24	57.54	CGGTCTAGGAATACTTTTGTAGGA	580661	21	55.48	TGGACATGTAGAACACGAAAA	114
Pepper1.55ch01	580692	G	G	6|6	A	5|5			CA01g00370	CA01g00370:CDS	CDS	Serine/threonine protein kinase%2C putative	GACAACGGTCTAGGAATACTTTTGTAGGAACTCCATGTTGGTGAGCACATAGGCATCCTTTCAGTCAATTTCCATCAATAATTGTTTGTATGCAAGTTTTTTCGTGTTCTACATGTCCATAAACTACTTTTATTTTGTAGGATGGCACC[G]GAAGTTCTGCAACCTGGAACCGGATATGATTTCAAGTGAGTTTTCTCTGTCGCAGTGTAGGATCTTGATGGTTTCATAGGTTATGATGTAAATTTTCATTTAATGGCTGACTGGGAGCTATTCGAGAAAGCTGAACTCTGAATTCCATTT	580581	20	59.82	TGGTGAGCACATAGGCATCC	580718	20	59.75	TATCCGGTTCCAGGTTGCAG	138
Pepper1.55ch01	581120	T	T	7|7	C	3|3			CA01g00370	CA01g00370:Intron	Intron	Serine/threonine protein kinase%2C putative	GAAGTATATTAATTTGTCACTAGGTAACGCGAGCTTTTTAGGCTTATTCATGTTGTAATGATGAAGCTTCCATCATTCATGATGACATGTTGTAAGCATTTGTATACATGTAATAAGCAACTATGGTTGATTAGAAACTTGTTTTTGGA[T]ATGTGGTCTTGTCTATGTGATATGTTTGTGTACTTATACAGGGTCACTGCTAAAATTTATATTATCGATGCTGTTGACACTAATTTTCTTCCTTCTACAGGGCTGATATTTGGTCATTTGGAATAACTGCCTTGGAGTTGGCTCATGGAC	581029	24	58.56	TGATGAAGCTTCCATCATTCATGA	581168	22	55.95	AGTGACCCTGTATAAGTACACA	140
Pepper1.55ch01	581438	C	C	5|5	T	7|7			CA01g00370	CA01g00370:CDS	CDS	Serine/threonine protein kinase%2C putative	ACCCTCCAATGAAGGTATATATTCATTTCCAAATGGTTATCAATAATACTTTAACTTGGTTCTTGGGTATGCATTATTAAGTTACCATCGGTTCTCTTGTCACAGGTACTACTGATGACAATACAGAATGCCCCTCCTGGGCTTGATTA[C]GACAGGGACAAAAAATTCTCTAAGGTACTAATTAAATTCCAGTTTCATTCAACTGTACCTAAAAAAGCATGGAGAACAAAAATGGTTTTTACTTGTTGTAACAGTCATTCAAGGAAATGGTTGCAATGTGCTTGGTGAAAGATCAAACTA	581409	20	58.86	ATACAGAATGCCCCTCCTGG	581524	21	56.31	ACCATTTTTGTTCTCCATGCT	116
Pepper1.55ch01	582002	G	G	5|5	A	7|7			CA01g00370	CA01g00370:Intron	Intron	Serine/threonine protein kinase%2C putative	ATTATCACAGGTTTGTAGCAATTGTTCTATCAATGACATTGTTCAGTAGAATCTAAGCTCGTGTGCATTTATTTGTTGCAGTAGCGGCAATGATATTCTTCTGTGCGCAAAAATGTTATTTGCTCTAAAATTAGTTTTCCATCTTTGAT[G]AAAAAATGTAATCAGCCTCTCAATTATGAATTCCAGATCTTTGGATCTCCATTTTGCTCTTTTGAACTATGTGCATTCTATGAAAATCGGAGATATCAAATTGGTTAGTGTATAATTGCTAATTATAACTGTAAATTCATTCTTTTGGTT	581957	22	57.09	GCGCAAAAATGTTATTTGCTCT	582077	21	56.09	TGCACATAGTTCAAAAGAGCA	121
Pepper1.55ch01	582476	T	T	10|10	G	14|14			CA01g00370	CA01g00370:Intron	Intron	Serine/threonine protein kinase%2C putative	TGCATTGAGTCTATGGCCCTATTTTTATATAAAAGCAAGTAAAAGCATTTTCCTTCATCTTTTTCCCTTTTGCAAGTGTCTACTTTGTGCCTTAGGCTAATGTTTCTCTTTTCAAGTTTCTATATCTGTGACATCTGAAAGTGAACAAG[T]TGGGGTGTAGCCTTCTTTAAAAAATTTCCTTCTGTTTTAACTTTTTGTTGTTCCGGACAGAGTGAATACCAACGGGGAGTTAGCGCCTGGAACTTTGATCTGGAGGACTTAAAGCTTCAGGCTTCACTGGTATGTATGTGAGAGGCATCT	582397	21	59.05	TGCAAGTGTCTACTTTGTGCC	582541	20	58.88	TCACTCTGTCCGGAACAACA	145
Pepper1.55ch01	582733	C	C	11|11	T	7|7			CA01g00370	CA01g00370:CDS	CDS	Serine/threonine protein kinase%2C putative	CTTAAAGCTTCAGGCTTCACTGGTATGTATGTGAGAGGCATCTCCTTATTGCTGCTGATAAAGTCGCTCTTTCACTTTTGCTCCATAATTTTTGCCATCCCAAATTTGACAGTTTCTTGTTTGCGGTGGCAGGTACAGGAAGATGACGA[C]GTACAAGAAATTAAGGAAGACGATGATACCATGAAAGCTTATATGAATTACAAGGTCTTTGCCAGTCTTTTGCGGTGGTGCTTTAGTGTATTTTCAAGTCATTCAAATCGGCCTTGAACTGTTCTCTTATCTGCAGGAGAAATCTATTGC	582633	21	59.79	TGCTGCTGATAAAGTCGCTCT	582759	24	56.38	TCATCGTCTTCCTTAATTTCTTGT	127
Pepper1.55ch01	583080	G	G	7|7	T	9|9			CA01g00370	CA01g00370:Intron	Intron	Serine/threonine protein kinase%2C putative	GGTATATTCCTTTTAGTTTTGGCCAGGCACATAGAATTAGTTGTAGAAAGATATCAAATTAGTAGCTGTTATTTTGCAAAGGGAAATTGACGCCTTGTTTTGAATTTCCAACTATTTTAATGAGCTTGAATTCCTCGTACTTTTAGGTG[G]TAGAACTAGTTAAACCATTTCTGGACCAACTATTATACTTCCACTGTTTCATTTAAGAAGTATTTTCTGGATGCGAAGTAAGATGCTAAATTTCGACTTATATATTACTCATATTGATGGAATAAATATTAAAGTAATGGTTGAAAATTA	583005	20	59.68	TGCAAAGGGAAATTGACGCC	583111	20	55.03	AGTTGGTCCAGAAATGGTTT	107
Pepper1.55ch01	584075	A	A	8|8	C	5|5			CA01g00370	CA01g00370:CDS	CDS	Serine/threonine protein kinase%2C putative	GGTAGGCCTTGGATTATTATAACAATAACAGCAACATACCCAGTGTAATCCCACAAATACCTTGGAAAGTAGAGGCCTTGAATTATTATTATCTCAATTTTTTTTATGTTTTGTTCCCAGTGAGCAAGAAAGTGTTGGTGAAGCTGAAT[A]TGAAATCAGGAAGGAAAAAGATTTGGAAAGTAGTCCACTAGATTCTGGTCATTGGGAGAAAAATGGAATGAAGAAGAATGCATCAAAAATGGAGTTGCCACCCCTAACTTCAGATAGGGATGCTTTACCAGCCAAGAGTAGAACTCAAAC	584040	21	59.51	TCCCAGTGAGCAAGAAAGTGT	584187	21	59.93	TGAAGTTAGGGGTGGCAACTC	148
Pepper1.55ch01	584690	G	G	7|7	A	8|8			CA01g00370	CA01g00370:Intron	Intron	Serine/threonine protein kinase%2C putative	ATTTATTGAAGAATGTTTCTTCTTTGGAAGAAATAATTGTTTAATGAGAGAAGGACTTCTCACAGGATTCTCTAAAATTTGTGCATTGGATACATTTTATGGAGGCTGATTCCAGCGCATACAGAATCCAATAACCTTCTACTTAGTTC[G]TTGTGCTTTATTTGACCATTTGCATATAGAAACATGACTGTTTGGACAGCTGTTATCAAAATGAGAACTTTCAGTGAGCTAACTTATGTTGCTCTTGCAGAAGTGAGATTGAAAACCAACAACCAGGAGATAAAGCGCTTCCTGTGCGAA	584661	24	55.52	ACAGAATCCAATAACCTTCTACTT	584802	22	58.67	TCAATCTCACTTCTGCAAGAGC	142
Pepper1.55ch01	585086	A	A	6|6	G	8|8			CA01g00370	CA01g00370:CDS	CDS	Serine/threonine protein kinase%2C putative	GCAAGAAAAGTTCATTTTGCTATTGTGTGTATGACTGGCAATAGTTTATAGGAATAGTCTAGGTGACATGCTAGTAAAGGCGAACTTCGCTTTATGGTAATGATAATTTTTATCTGTTCAGGATTCAAAGATTCTTTGGATGATAAGTC[A]AAGCCGAACTTGGTCCAAATAAAAGGCCGTTTCTCTGTAACGTCAGAAAATGTAGATCTTGTAAAGGTATATCATATTTTTTCACTCTTCCTTTTAGATGATTACTTGCTAACTTAAATATGTATGTTAGGATATTCCATTATGTACAGC	584998	21	59.07	GGTGACATGCTAGTAAAGGCG	585116	20	57.7	ACGGCCTTTTATTTGGACCA	119
Pepper1.55ch01	585297	T	T	6|6	G	3|3			CA01g00370	CA01g00370:Intron	Intron	Serine/threonine protein kinase%2C putative	TAAAGGTATATCATATTTTTTCACTCTTCCTTTTAGATGATTACTTGCTAACTTAAATATGTATGTTAGGATATTCCATTATGTACAGCTCCTCGGCGATCTTCCCAAGTAAGTGGTGTGATGTTGCGTTCTTAAAACAACTCAACTAT[T]TCATTCTTGCTGTATCTTTGACACAAGATCTTTGACTCCCAGGGATCACCACTTAGGAAGTCTGCTAGTGTTGGCGAATGGCTGGTCGATTCTAAATTAATGGTGTGTGTATTGCCCTTTCTTTGCAGCTGCTCTTAAATGATGTGAATA	585226	20	59.62	TTATGTACAGCTCCTCGGCG	585322	21	55.18	TGTGTCAAAGATACAGCAAGA	97
Pepper1.55ch01	585530	A	A	8|8	C	4|4			CA01g00370	CA01g00370:Intron	Intron	Serine/threonine protein kinase%2C putative	GGTCGATTCTAAATTAATGGTGTGTGTATTGCCCTTTCTTTGCAGCTGCTCTTAAATGATGTGAATATGTTAAAACTTCAGTTCCACCCTAATGGTGCTATTTTGTCTTAACCAAGTGAAAAAAGCAAAGAACTTATTGACATTATAAT[A]CTGCATTTTTTATTTCAGCCACCCTGTCAACCGCCCAAGGAAGTTGGCCTTAATAATGTTCCTGCTTCAGTTCTCATGCCTCACCTGCAAAATCTCTTTCAACAGACGTCAATTCAACAGGTCAGACATCAGTGTATGGTAGAGATGCAA	585413	20	58.75	CCTTTCTTTGCAGCTGCTCT	585562	20	60.47	GGTTGACAGGGTGGCTGAAA	150
Pepper1.55ch01	585653	C	C	6|6	A	5|5			CA01g00370	CA01g00370:Intron	Intron	Serine/threonine protein kinase%2C putative	AGCAAAGAACTTATTGACATTATAATACTGCATTTTTTATTTCAGCCACCCTGTCAACCGCCCAAGGAAGTTGGCCTTAATAATGTTCCTGCTTCAGTTCTCATGCCTCACCTGCAAAATCTCTTTCAACAGACGTCAATTCAACAGGT[C]AGACATCAGTGTATGGTAGAGATGCAAGATCTGTGTCCCTCCTCACCCCCAGACACACAGAAAAAACAAGGAAATGTGAAATTTAGGATTAACTAGTTCAATTCTATTTATCTGGTTGTTCTAACTCCTTATTCCTTCCGCATTTGTTTT	585599	20	60.04	AGTTCTCATGCCTCACCTGC	585716	20	59.82	TTTCTGTGTGTCTGGGGGTG	118
Pepper1.55ch01	587736	A	A	7|7	G	3|3			Intergenic				CATATTTAGTATAATTCATAATTGGGTTTAGGGAGAGTATTTGAATCTTACAAGTGTGATTTGAGCAGGGTAGAGTGTATGACATTTTACTTCTACCTTGCAAGGATGGAGGAACTATTTTCGAATTAGAAAGCGCCAAACAAACCCAT[A]AGTATTCCTTTCTTAAGGGGCACTGTGCTCAATACGTATTCCCTCTTCACCAAAGTACTTATACATAATTTGGGGTTAGAGGAAGTACTCCCTTCGTCTCATTTTAGTAGGACTTTTCATTTTGTTCGGCACTTAAGAAATTATAAATGA	587683	21	57.37	CTTGCAAGGATGGAGGAACTA	587767	20	59.96	TGAGCACAGTGCCCCTTAAG	85
Pepper1.55ch01	587890	G	G	10|10	A	4|4			Intergenic				TTCCTTTCTTAAGGGGCACTGTGCTCAATACGTATTCCCTCTTCACCAAAGTACTTATACATAATTTGGGGTTAGAGGAAGTACTCCCTTCGTCTCATTTTAGTAGGACTTTTCATTTTGTTCGGCACTTAAGAAATTATAAATGAGAT[G]ATTAATTTTAGTAATTAATCTTTCATTCATATCGATGAAAATATCAAAGATCATTTATAAAAAATATGCTCATAAATTATCGATGGATGTAAAACCATCAAATACATGATTGGTCGTTTCCTTGCAGTGAAGAACAGGATTGGTGAATCA	587857	22	55.12	TTTGTTCGGCACTTAAGAAATT	588006	23	57.24	CGACCAATCATGTATTTGATGGT	150
Pepper1.55ch01	588445	A	A	5|5	G	4|4			CA01g00380	CA01g00380:CDS	CDS	Unknown protein	CATGAGCAATGGCAAGTAAGAAGAGATACCAAGTGATTGCTCTTCAAGCTCTGGATCGACTAACTTTCTCCTGTCGATGTACAGAGGTGAGAGTATGGCAACAAGCGTAAGACCTATAGCTATAAGCCTGTGATCATACGATGAGAACC[A]GGCCAGTTGATGAGAAATACTTATGCTCATGATGAGGGTGATCAACAAGAGCAGTGGAAGATAGGGAAAGAAGTTTATGGTTTGTTCTTCAAGCTGGGATTCACTAGCTTTTTTTCTACTGTCAATGTATAGAGGAGAGATGACAGCCAC	588420	22	58.77	AGCCTGTGATCATACGATGAGA	588500	21	59.3	ACTGCTCTTGTTGATCACCCT	81
Pepper1.55ch01	588962	T	T	10|10	C	6|6			Intergenic				GATATATTTCCAGAAAGTGAAAAAGTTGATATTCTTTTGGAAGATAAGGCAGCTCCTTTTGATCAATATTGTGTGGTGTATGGATATAAAGAAGGCAATTAGATATATATGCCATGCAAGTGGTGCGTGTAGTTTGGCATCTGATTCTC[T]CTATTTCTACAAAGCATTAGTGGGAAAATATTCTTTTTGGTTTTTGCTGGGGCTAAATAGAGCTCCAATTTCACCAGCTTCTGTTATGTGCCAATTGTCCTTCATCGGATAAATAGAGAAACGTTAATGGGTTCTCCCACCTATCAGACT	588934	20	59.83	GGTGCGTGTAGTTTGGCATC	589016	20	59.08	AGCCCCAGCAAAAACCAAAA	83
Pepper1.55ch01	589359	A	A	3|3	C	5|5			Intergenic				ATGAATACAACCAGATTCACATTGCATTCACTAGACAGGATGTAACCAAAAGGAATTGGGATGACGATGTATGCCTGTAAACGAGGCGATTCATGTCATCTACTAGGTTATCGAGGCCCCCACAAAAATATATATTCACATGATAGCGA[A]ATAATTTAATATTACCTTCTATCGAAAAGGAAGAGAGAAGAGTCAAAGATTATTACTTATTAGTATATCCTTCTTTTAGATATAGAAGCGCTACTGAACTGATGAAATTCTTTACATGATAGAGTGATGAAAAGCTTTCAGGTTTACACG	589316	20	60.03	GTTATCGAGGCCCCCACAAA	589402	22	56.52	ACTCTTCTCTCTTCCTTTTCGA	87
Pepper1.55ch01	590056	A	A	6|6	G	6|6			Intergenic				AAAAGGAATACAACATTTTCAGCAATGTATGCATTTCACACACAATTGAGCCATATATATATATAAGTAATTTGACTCTGCAATACTCAGCTAACTGACACCAGGTTCTCTAAGTGGTTTTCGTTCAGATAAAATTAGAATAAAAAAGG[A]AATCAAGTCCTGAAAACTAAACTATCCACACATTATAACCTGCATGGATGCTCAAATTTTCAAAACACATGAGAAGAATACACAACTCAGCTTTTCTAAATACTTCCCATGATGTCAAACAATAATATTATAACAAGGAAGCAGATCAAC	589996	22	59.7	GCTAACTGACACCAGGTTCTCT	590104	24	60.08	TCCATGCAGGTTATAATGTGTGGA	109
Pepper1.55ch01	590699	T	T	17|17	C	6|6			Intergenic				GGAGCATTTGGGAACCAGGTTAAAACAAGCCTGACAACCAGTAATGAATTGTAGATGTTCAAGAAATTTATAACTCCATTTGCAACAACAATTCCTGGAACTGAGTCGCCAGGCAAGACAGCTGCAAAATTGTGATGGGACAGATTACC[T]AAGTTCTGGTAAGGTCTGCACTGTACCTGGAAGTAAATTCAGTTGAGGATATTCAAATACTTACACAGATAAAAATCATAAAAGGCAATAAAACAAGCCGATAAACTTTAACATTTCTTGAATAAGTCAACAGAATAAATTGTTATGTAA	590648	19	60.3	AACTGAGTCGCCAGGCAAG	590730	20	60.18	TCCAGGTACAGTGCAGACCT	83
Pepper1.55ch01	591037	A	A	13|13	C	11|11			Intergenic				ACGAGAAAGACTTAAAAAAACTTCAAGAAGAATGAATATAGCGTTTCATTGAAGAAGTTAGAGACTCTGCCATGCAATTCACATGAGTAATTGTCCAGGAATTGAGAATTTTCAAATTGAGGGGAACTTGCAACGAGTCGAGTATTTCA[A]GGTTCAATTGCATTTTTCTAAAAATTGGGGTTAGGCAATAGTAAGCTGCCAGATCAGCCAAAAGCTTATGTATCAGTAAATTTTAACTATTTTTCCATTAAGATTTGGCTACTGGTAAGAACTTTTGGATGTGTCCTAAGAATACTCGGA	590950	21	59.19	GACTCTGCCATGCAATTCACA	591068	23	55.78	ACCCCAATTTTTAGAAAAATGCA	119
Pepper1.55ch01	591072	G	G	13|13	A	9|9			Intergenic				ATATAGCGTTTCATTGAAGAAGTTAGAGACTCTGCCATGCAATTCACATGAGTAATTGTCCAGGAATTGAGAATTTTCAAATTGAGGGGAACTTGCAACGAGTCGAGTATTTCAAGGTTCAATTGCATTTTTCTAAAAATTGGGGTTAG[G]CAATAGTAAGCTGCCAGATCAGCCAAAAGCTTATGTATCAGTAAATTTTAACTATTTTTCCATTAAGATTTGGCTACTGGTAAGAACTTTTGGATGTGTCCTAAGAATACTCGGAGAGATGAGTGCCTTTCATCAAGAGCATCTTAAATC	591046	23	55.78	TGCATTTTTCTAAAAATTGGGGT	591166	24	59.9	TCCAAAAGTTCTTACCAGTAGCCA	121
Pepper1.55ch01	591712	G	G	6|6	A	5|5			Intergenic				TGTGGAGGAGGCAAATTAGGGTAGAAGGATAGTAGGAAGGAGTGCGTTATTACTAGTAGGTAGGAGGACTTTGTTTTGTTAGCCATGTTAGAAGCTATAGCACTAGTATTATTTCTGAGTGTGTTATCATTTATCGTATTACTTGGTGC[G]TCTTGTTAATGTTATTATTGGGTGTGGTAATTCCTATTGCCTCCTGTCCCTTTAATATCTTTTTCTAGACTGTTTTATCTTGGGCTGGGGGTCTATCGGAAACAACTTCTCTATCTCACCTCTGAGGTAGTTGTATGGACTGCGTACACT	591676	24	55.98	TCTGAGTGTGTTATCATTTATCGT	591763	20	59.66	AGGGACAGGAGGCAATAGGA	88
Pepper1.55ch01	592170	C	C	3|3	T	3|3			Intergenic				CTGTTGGACAGCAAAAGGTTTCTCAGAAGCATACAGAATACACACTAGCCATTAACCTTCTTTCTCTTTGAAAATTTCTTTGCCAGAGAAACTGACGGAGATGTTTAACAAAACCAACAAAACCACTGAGAGAATGCACATTTCACAAA[C]TTTCCTTCCTATAGCCAAACTGAGAATTTCACATTGACAGTAGGAGCGAGTCTATACTGTTCAATATTAATTCCTTTGTGATGATCTGTATAGTGAATAACACACTATGTCAACAAATTAAAATGAACGGCCAGGAATAGTTTTAATTAA	592141	20	57.06	AACCACTGAGAGAATGCACA	592221	22	60.09	ACTCGCTCCTACTGTCAATGTG	81
Pepper1.55ch01	592862	A	A	7|7	G	13|13			Intergenic				AAATGATAGTATATATCATCTTCATAAACACTTGAATTGCTTTACATTAAGTATCACATTATCAACCACTAACTATCCTTAATGAAGATATCAACAACTCTTAGAATCAAGTCGTTCGATATACATCCATCAACCATTTCACTAAGCCA[A]CTCAAAACCTCGTGTCCATAGACTAGATTTATAGCATGCTATACATATCCTGACGAATTTAACTTTATCGGTCAGAGCTGATAAGTTGCTCTATGAGTTTGTTCATCTTATTATTAGGGTAGTAAACTGATGGTTGGTATTCAACTAAGA	592809	23	57.38	ACTCTTAGAATCAAGTCGTTCGA	592889	21	57.07	TCTAGTCTATGGACACGAGGT	81
Pepper1.55ch01	592898	A	A	7|7	G	10|10			Intergenic				TTGCTTTACATTAAGTATCACATTATCAACCACTAACTATCCTTAATGAAGATATCAACAACTCTTAGAATCAAGTCGTTCGATATACATCCATCAACCATTTCACTAAGCCAACTCAAAACCTCGTGTCCATAGACTAGATTTATAGC[A]TGCTATACATATCCTGACGAATTTAACTTTATCGGTCAGAGCTGATAAGTTGCTCTATGAGTTTGTTCATCTTATTATTAGGGTAGTAAACTGATGGTTGGTATTCAACTAAGATCAAACGAACCCTGGTGAAACAAAATTACCCTAATT	592864	23	59.42	TCAAAACCTCGTGTCCATAGACT	592951	21	59.07	GCAACTTATCAGCTCTGACCG	88
Pepper1.55ch01	593009	A	A	7|7	G	4|4			Intergenic				CAACTCAAAACCTCGTGTCCATAGACTAGATTTATAGCATGCTATACATATCCTGACGAATTTAACTTTATCGGTCAGAGCTGATAAGTTGCTCTATGAGTTTGTTCATCTTATTATTAGGGTAGTAAACTGATGGTTGGTATTCAACT[A]AGATCAAACGAACCCTGGTGAAACAAAATTACCCTAATTCAGAAATTGGTCAACATAGGAAACATAAAATGGGATAATCTTAGCATGATGTAAATATTGTATATATTAATTTATCTATATATTGTTGTTTATTAGTGTAATTACATAGAT	592931	21	59.07	CGGTCAGAGCTGATAAGTTGC	593034	21	59.25	TGTTTCACCAGGGTTCGTTTG	104
Pepper1.55ch01	607749	T	T	5|5	C	3|3			CA01g00390	CA01g00390:Intron	Intron	Detected protein of unknown function	ACCTTGCAGAAATGTTAGGTGAGGCTGCCTATAACAGATTCTGAGTCCGGCTGCGCATAGCATGAGCTTTAGTGCACGGAGCTGTTATTATTATTATCTTTTAACTGTGGACTTCAACTAAGTTGAGATTAACGTGTATTGTAATGAAA[T]GAGCTCAATAGAGCTGAAATACGGGAGACTTAGTAATGGGTAAAATTGTTTCCACTTGACCATTGACCAGGAGGTTATGGGTTCAAGCTGTGATTACATTACCTTGCAGAAATGTAAGGTGATGCTGCATATAATATACCCTTGAGGTCC	607713	24	56.35	TCAACTAAGTTGAGATTAACGTGT	607792	23	58.39	TTACCCATTACTAAGTCTCCCGT	80
Pepper1.55ch01	608708	C	C	12|12	T	4|4			CA01g00390	CA01g00390:Intron	Intron	Detected protein of unknown function	GTATCATTCCGTATTTTAATTGGATGGTGAGATTTTTCTCGTTGCATATTCATCATTATTTGTTTTACATTTGAATTCAGGGTTTAGGGCTGAGGAAGATGAAGGGTTGTGGTAGTTTGAAACCATTTAGCTGATTCATATAGCTGAGC[C]TGATTAACTTAGTTTAGTGACAGAGCTAGGATTTTCTGTACGGGGTTCAAACTATGAAAAGTAAACTCACAAAGAGGCCAAAGGGGGGTGGGGGCGGGAGTTCAGCATATACTTTGTACAAGATAAAACAACTTTTAACTATACATAAAT	608668	24	57.67	TGGTAGTTTGAAACCATTTAGCTG	608794	20	60.18	CCCCTTTGGCCTCTTTGTGA	127
Pepper1.55ch01	609059	G	G	6|6	A	6|6			CA01g00390	CA01g00390:Intron	Intron	Detected protein of unknown function	GCTCTGCCGCTGCTCGGGATTAAGGTGTGATTGATTGATTGATTTCCTGGTTTACTTTGTAGAGTTGGGTTTTCGCGTGGTTGGATACTGGGAAAGTACGTTATGCTATTTATGCTCTTGTGTATTTGGCTCCATATTTAAGGTACGAT[G]CTCTCAAAACATGAGTTTTCTAGGTGATGTTGTAATATAATGTCTTGTCACCAGCCTGAATGTGTTACCAAGATATCAATTAAGTTGAATAACATCTTGCTCAACTAATTAGCAAAAGACAATTTATTTGAACAAATTTGAAATTTACTT	609022	22	60.22	TGCTCTTGTGTATTTGGCTCCA	609124	20	59.53	ACACATTCAGGCTGGTGACA	103
Pepper1.55ch01	609392	C	C	6|6	T	4|4			CA01g00390	CA01g00390:Intron	Intron	Detected protein of unknown function	TTACTATTTTGAAAGAGCTATTCTCATATATCTGGGATGTTTCTGTTACTCCAATTAGTGTAGTTGTAATTTTCTTGTGAACTTTCTGCTTCTTCGTCATCAGTTATATGAAGTTGAATCTTCTAGACTATGAATGGAATTTAACTTGC[C]TGATAAAAAATTTACGATTTTTAGAATATCTGGAAGTTCTCCAATTGCTTGAAGATTAGTTTCGACTTATTGTTAAACCTGTTTCTCATAGAGCTTGACTCAAGATACGAAGAAAGGATTATATAATCCTTCAACAAATGATTAAGTTTT	609327	20	56.59	TCTGCTTCTTCGTCATCAGT	609447	24	59.48	TCTTCAAGCAATTGGAGAACTTCC	121
Pepper1.55ch01	609899	G	G	4|4	A	5|5			CA01g00390	CA01g00390:Intron	Intron	Detected protein of unknown function	TGTTTGCTGGTATGAATCCAACGCATGTGTCCTCGAAAAAAGAAGAAGAAGAGATTCCGCTGCCTGTGTAAGTATCCGGAAAGAGTGTGTCAAGTTTTTCATTTTCTAATTTTAGGTGTTGCTTGAAGGATTCACATAAAGTGCTTTTG[G]CCTTTCTACAATAGTCAGTCGCGGTCATGGAAAATGAAGGATCCGTGTTATTTAGATGACAAGATAGAACTCTATGGGTCAGTTTGGTACAAAGGAAAATGTTTTCCTAGAAATCTAGCGGTCTGCGTGATTACCCTTTTGTATTTAGTT	609864	22	59.38	GGTGTTGCTTGAAGGATTCACA	609943	23	59.68	GGATCCTTCATTTTCCATGACCG	80
Pepper1.55ch01	610393	G	G	5|5	A	6|6			CA01g00390	CA01g00390:Intron	Intron	Detected protein of unknown function	GTGAATAGCTTTTCCTAGAATAATCCCTTGAATAGTGAAAGGTCTCACTTGCTCTTTTGGTCCTTTCTTGATAACATCAGATCCTCTAGGAAGTTGGTATTCTCTGCTGTTGTAGCTTTAGGCAAAGGAACTTATCAACATTTTTTGAT[G]TTTAATTAAGTCATTTTGCCTTGATATTTATAACCAAGCATTTCATTCTGATGCTCTTTATCATATGCAGCACCAATCTGTCTCTATCTCCTGAAGATAGCTTGCTACCCATTGCTAGCATCCTCTTGTGCATCTTCCACATTCAGGTAA	610357	20	55.14	AGCTTTAGGCAAAGGAACTT	610448	23	59.23	AGCATCAGAATGAAATGCTTGGT	92
Pepper1.55ch01	610449	C	C	3|3	T	3|3			CA01g00390	CA01g00390:Intron	Intron	Detected protein of unknown function	TTGGTCCTTTCTTGATAACATCAGATCCTCTAGGAAGTTGGTATTCTCTGCTGTTGTAGCTTTAGGCAAAGGAACTTATCAACATTTTTTGATGTTTAATTAAGTCATTTTGCCTTGATATTTATAACCAAGCATTTCATTCTGATGCT[C]TTTATCATATGCAGCACCAATCTGTCTCTATCTCCTGAAGATAGCTTGCTACCCATTGCTAGCATCCTCTTGTGCATCTTCCACATTCAGGTAAACCTACAGTCTTTCTCAAGTTCGATATATCAATTATTCTGAATACGATCCTGGGCC	610425	22	55.58	AACCAAGCATTTCATTCTGATG	610525	20	59.39	TGCACAAGAGGATGCTAGCA	101
Pepper1.55ch01	610762	G	G	4|4	T	4|4			Intergenic				ATTTATAATGGGAAGAACACAGCATTTCAACCGTAATTTTTTCCCTTCTAAAAGTGGGAATTCTTGAACTTTATTCCTGTCCTTAGCTGGTTTAGTATTTGTGTCCTTTTCTTGATAGATTCTACTTTCCATATTGTTTTCCTATTTCC[G]AATAAAGTTATAAATACTCGGTAGACTCATTGTTTAGGGAAAAATTGGCTACTGCGACTACAAACAAAATTGTGAAGTTGGAAGCGTTATAATTTGGATTGAGCTTGAAAATTATTTTTAAGCTTGAGTTCTCGATGGAATTCTGTTCTT	610687	22	58.48	TCCTGTCCTTAGCTGGTTTAGT	610828	21	59.66	TGTTTGTAGTCGCAGTAGCCA	142
Pepper1.55ch01	610945	G	G	5|5	A	8|8			Intergenic				TTAGGGAAAAATTGGCTACTGCGACTACAAACAAAATTGTGAAGTTGGAAGCGTTATAATTTGGATTGAGCTTGAAAATTATTTTTAAGCTTGAGTTCTCGATGGAATTCTGTTCTTCCTTTTATTTTAAATCGTTGTTCTTTCTTGTC[G]TTCTTTTAAGGGTGATTTATTTCATATCATTTGTTATCATAGCGTTAGGGTCTGAGATTCCTTTTGTTCTTAGTAATTTCTATAATTCTATAATTTCTTCAATTCCTTTATTAATTAGTTTATTATTCCGCTTTGTGTATTTCGAATTGT	610892	24	59.53	TCTCGATGGAATTCTGTTCTTCCT	611006	21	59.24	GGAATCTCAGACCCTAACGCT	115
Pepper1.55ch01	611304	T	T	6|6	C	4|4			Intergenic				CGTTCAGGTTTTGGATAAATTTACAGAGACTTCAATTGCCACGAAGAAAGATGTAAGAATGTCAGAAAGTGTATCAACCACGTGAAGCACTTACTAACACATGTAAATGATTTAGAAAGTTTATCATTCTTTCTAATCTTTCAAATTGG[T]ATGTAGGAGGAAACATACAATCTTACAAAGTTGCCTTCAGCAGATGAGATCACGAGGCCGGAAATTTCTGGAAGACATGAAAATCCTGAGCACTTGAATGAAGATGGAGAAGATTTTACTTCTTAGTTGAAGGGAAGCACTAAAATTTGC	611227	20	58.03	ATCAACCACGTGAAGCACTT	611339	23	55.49	GGCAACTTTGTAAGATTGTATGT	113
Pepper1.55ch01	611505	A	A	4|4	C	8|8			Intergenic				ACGAGGCCGGAAATTTCTGGAAGACATGAAAATCCTGAGCACTTGAATGAAGATGGAGAAGATTTTACTTCTTAGTTGAAGGGAAGCACTAAAATTTGCCTGTTTAAGACTAGAGTTTTGATGAGCTGAAAGCCAATCGTTGGAAGGAG[A]ACAATCATATGCTTGAGTGCAACTGTAGTTAGTTCACCGACCAAACGATAAGCAATCCTCTGAACACAACGGATTGATCTTAACGTGCTATATGATTCAGCTCTGCACCAAATATCTGAATGGTTTCTTATCAAGATTGACTCAAGGCAT	611436	23	59.99	GGGAAGCACTAAAATTTGCCTGT	611531	22	58.32	ACAGTTGCACTCAAGCATATGA	96
Pepper1.55ch01	611534	T	T	5|5	G	10|10			Intergenic				AAATCCTGAGCACTTGAATGAAGATGGAGAAGATTTTACTTCTTAGTTGAAGGGAAGCACTAAAATTTGCCTGTTTAAGACTAGAGTTTTGATGAGCTGAAAGCCAATCGTTGGAAGGAGAACAATCATATGCTTGAGTGCAACTGTAG[T]TAGTTCACCGACCAAACGATAAGCAATCCTCTGAACACAACGGATTGATCTTAACGTGCTATATGATTCAGCTCTGCACCAAATATCTGAATGGTTTCTTATCAAGATTGACTCAAGGCATACCATCTTTCCACAATTGTATGACTGCCT	611510	22	58.32	TCATATGCTTGAGTGCAACTGT	611617	20	57.72	TTTGGTGCAGAGCTGAATCA	108
Pepper1.55ch01	611787	A	A	4|4	G	7|7			Intergenic				AAGATTGACTCAAGGCATACCATCTTTCCACAATTGTATGACTGCCTCATTTGTACTACCCTAGTAGTTTTGCTGGTTTTTTCCTCACGATGTTTCTCTTCCTGAGTTCTACGTATCAAGGGAAGCTTGTATTCTTAGTATTTTACGGC[A]AATAAAGGTTCATGCCGTATTGGCAGGTCTCAGCTTAAATTGTGTACTGTCATCATGAATAATTTTATATCAGTGTTTTTAATCTGCAATTCTTAAATTCCAGTGTATGCAGAACATTATTTATCACAGTTTCGTATTTATAAATTAGCT	611720	23	60.06	CCTCACGATGTTTCTCTTCCTGA	611822	20	59.82	AGCTGAGACCTGCCAATACG	103
Pepper1.55ch01	611938	T	T	6|6	G	8|8			Intergenic				ATAAAGGTTCATGCCGTATTGGCAGGTCTCAGCTTAAATTGTGTACTGTCATCATGAATAATTTTATATCAGTGTTTTTAATCTGCAATTCTTAAATTCCAGTGTATGCAGAACATTATTTATCACAGTTTCGTATTTATAAATTAGCT[T]TACGTGTGATACGTGATGGTGTTACTAAAGGAATGTTATTTGTGCTAGTATAATGGAGAAGTTAGAAATATGGACAAAGGTTGTGGTACGATGGATAAGATTTCCTCACCGTAGATCTTGAGTTTGAGCTCGAATATAAAAAGTTCTTGT	611882	22	56.26	AAATTCCAGTGTATGCAGAACA	611961	20	55.79	AACACCATCACGTATCACAC	80
Pepper1.55ch01	612383	A	A	6|6	G	4|4			Intergenic				NNNNNNNNNNNNNNNNNNNNNNNNNNNNNNNNNNNNNNNNNNNNNNNNNNNNNNNNNNNNNNNNNNNNNNNNNNNNNCTTTTTTTTTTTTCAATAAAAAGGGAAACATATTAGAAATCAGAATATTCCAATCCCATCCTACATGGTTTA[A]TTCTTTCCTTTTTTGAACCCAATCTAAATAGTTTAATGGACGCCTTTTTTTTAATTGGTAATAATGTTATTTATCAGTTAATCATAATTAAATAGTAATAGTAATATTAACACCCAATGGGCAAAAAAATTTTTATTTCATTTTGTTTGT	612350	23	56.8	TCAGAATATTCCAATCCCATCCT	612429	24	56.18	AAGGCGTCCATTAAACTATTTAGA	80
Pepper1.55ch01	613625	G	G	6|6	T	3|3			CA01g00400	CA01g00400:Intron	Intron	ATPase family AAA domain-containing protein 1	ATTTTCCTACCTGAAAGTTCAGGTATGAAACTCAAACAATCAATAGTTCAGGTTTGTTTTGATAAATAGTTGGTTATTGTTCAGCTAAGAAACTCTTACACCTAATAATTTAGGTATGAAACTCAAAAAACCGGGATACTTTAGGTGTG[G]TTTTTACCCTTCAAAGGTTTGAAACTCAATGGATAATGGACCCATCCTTCTATCCTTCTCCATTTAAATACCAGGATCTTTTCTGTGTAAAACGTACATCTAACCCACACATCATAGGCTGCGCTCTTCTCACTAGAGTGATGATACTTA	613602	21	55.58	AAAACCGGGATACTTTAGGTG	613682	20	55.66	AAGGATAGAAGGATGGGTCC	81
Pepper1.55ch01	614165	A	A	8|8	G	3|3			CA01g00400	CA01g00400:CDS	CDS	ATPase family AAA domain-containing protein 1	GACTGATCTCGACTAGCTTGAGATTGAGGTGTAGTTGTTATTCTTGGTAACCTTTTACAGGATATGTTGCGTGGGTTCTTGTGGTTTGATTCTCTTGGGCGATTGGTCTTTTCATTTTCCAATTTATTGAGTAATTCTTTGCAGGATAT[A]ATTGCTGGGGATGTTGTGAATCCAGACCACATAGATGTGGAGTTTGATTCGATTGGGGGGCTGGATGGTATTAAGGAAACATTGTTTCAGCTCGCCATTTTACCTCTGCGAAGGCCAGAGTTGTTTTGTCATGGGAAACTGCTTGGTCCA	614106	20	59.02	TCTCTTGGGCGATTGGTCTT	614188	20	58.89	GGATTCACAACATCCCCAGC	83
Pepper1.55ch01	615367	A	A	5|5	C	10|10			CA01g00400	CA01g00400:Intron	Intron	ATPase family AAA domain-containing protein 1	GTGTAACAATCTGCATATGGTTTCCTTTTTTGCCTTAAAGATGATTTTAGGAAGTCCTGTGAATAGCTAGTTTCTTTTTCCAACTGCTCTTTGTTTTCAAATTCAAGCATAATGCGAGCTGTACTCATGGAACCATTCTTTGTACTTGC[A]CATTTGTGACTTCTTTGTTTAAAATATTTCTGTAGCATCAAATCATGGTGTTTTAGAAGTATGCTACACAATTTAGTATGTTGTACTTTGATTATATACAATTCTGTTTCAGTAGTTTAAATTCTATCTTTTTGCTGCAGGGTACTGACA	615330	20	59.11	TGCGAGCTGTACTCATGGAA	615418	23	58.15	ACACCATGATTTGATGCTACAGA	89
Pepper1.55ch01	615780	G	G	9|9	A	5|5			CA01g00400	CA01g00400:Intron	Intron	ATPase family AAA domain-containing protein 1	AGAAAATGTGGTTGCAAATCTGATCTTTCTTCTCTCAAACTCTTCAGCTCTAAAGAAACTTAGGAAGTATCTCTTATTCAGCACTCATTTTGACTAACATAATAGTCATTGGTGAATGCTATACCACATATAAGTGACAAATGAATGAA[G]TTTCCTTCTCTGCAGAGAATGCAAGAGTAATGGTCCTGGCAGCGACCAATCGACCAAGTGACCTTGATGAGGCAATAATTAGACGCTTTTCTCAGGCATTTGAGATTGGAAAACCTTCTCTTAGTGATAGATCTAAGATACTGAAGGTAG	615735	24	59.12	GTCATTGGTGAATGCTATACCACA	615823	20	59.46	GCTGCCAGGACCATTACTCT	89
Pepper1.55ch01	616250	T	T	8|8	C	4|4			CA01g00400	CA01g00400:CDS	CDS	ATPase family AAA domain-containing protein 1	TACACACACACACACACTTCTACAAGTTGTTTTGTTCTTCGATTATCATAGATCAAATGTCACTGCATTTTATTCCGACTTAAAAAAAACATGGTAATTGTTATGTTACAGGCACCAAGGCCATTGTCACAGTCTGATTTAGAGAGAGC[T]GTGGCTGAATCAAAGAGGACCAAGGTTACTGCTAAGAAACCAACTATTGTGAGCTTTCGGTTGGATGATTGTGAGGTTCGCTTCTACTTTTCGATTATATCAAAATGTTTATTTGTTAAGTGTGGACCGATAGATGCTAAAACGTGACAG	616203	20	60.61	ATGTTACAGGCACCAAGGCC	616283	20	57.97	AGCAGTAACCTTGGTCCTCT	81
Pepper1.55ch01	617849	C	C	8|8	T	7|7			CA01g00410	CA01g00410:CDS	CDS	Detected protein of unknown function	GCTGGTGATCCGACTTAAGGAAATGGGAAGTCCTGCAAGTGTGCCAACAATTGCAGAAAGTGAAGCTGCTTTTATGGATTCAACTCTTTCCTCATCTCTAGTCACCTCATCCCCGTCTGTTGCATCTCTCCTTCTAGCATCACCACCAA[C]GTTGAGGGAACGCTCAGCTTCTTCAATCATTGCTCTTGCTTCTAAAATATCTTTCTGGCATTCTGCAATCTTCAATCGCATTAACCAATCAGTACTTTAACTATAGCAGAGGACATAACAACAGTTGGTCAAGAAAAGCTTTAATGACAT	617723	20	60.18	TGGGAAGTCCTGCAAGTGTG	617872	20	60.04	AAGAAGCTGAGCGTTCCCTC	150
Pepper1.55ch01	618112	T	T	6|6	C	4|4			CA01g00410	CA01g00410:Intron	Intron	Detected protein of unknown function	CATAACAACAGTTGGTCAAGAAAAGCTTTAATGACATCTTTAGAACATCTGAAATACTAAGAACACTGTAACATCATTCTTAAGACATTCGGAAACTTGAAGCACACTCGTTTGTTAAGGTGCTAAAACATGTCAATCAATCATTCAAC[T]ATGTGTCAATCCCAACGTAATAGATGTCAGTTCTAAAAAATACATTGTATCCATTATGCTCTATTTATGCAAATTAGCGGTTCCTAAAGTTAGATTTTGTAAAGCTCACTTTTACCCCATACAGACATACAAGGTGTTAAAACGTGATTT	618052	21	60.07	CGGAAACTTGAAGCACACTCG	618143	22	56.65	ACTGACATCTATTACGTTGGGA	92
Pepper1.55ch01	618436	A	A	5|5	G	7|7			CA01g00410	CA01g00410:Intron	Intron	Detected protein of unknown function	GAGAGTCCCCTTTGCCCGGGGTTACTTAGTAAGCAGTTTGTTTACAGTCCTCCTTAGGATAATACATTAGTTATTTGGAGCACATAATCAAGTAACTCTTTTTTACTCTCAAAAAAATCATAGAATTGACATTTACAGACTATTCTAAA[A]CTTCCAAGTAATTCGAATCATTGCTCTTGATTTTACAATGGTTAAGCAATTGCAAGTCAAGGCGATTGATTCCCACTGTGTATTTAGGTAAGAACGATCTATGCATGACGTCAAAAAAATCTAAGAACGAATAGTAATCCCTGTCTATAT	618362	24	57.7	TGGAGCACATAATCAAGTAACTCT	618461	23	56.59	AGCAATGATTCGAATTACTTGGA	100
Pepper1.55ch01	618545	C	C	5|5	T	4|4			CA01g00410	CA01g00410:Intron	Intron	Detected protein of unknown function	CAAAAAAATCATAGAATTGACATTTACAGACTATTCTAAAACTTCCAAGTAATTCGAATCATTGCTCTTGATTTTACAATGGTTAAGCAATTGCAAGTCAAGGCGATTGATTCCCACTGTGTATTTAGGTAAGAACGATCTATGCATGA[C]GTCAAAAAAATCTAAGAACGAATAGTAATCCCTGTCTATATAAAAGGAATATCTCAAACAAAGTTCTTCCATCCCTTAATAAATCTATCTAGACTAGTACGATGCGATACAATACGAGACAATGACATACAATTGAACGTGCACAGGGCT	618481	20	60.04	AGCAATTGCAAGTCAAGGCG	618621	23	58.2	AGGGATGGAAGAACTTTGTTTGA	141
Pepper1.55ch01	618811	A	A	9|9	G	5|5			CA01g00410	CA01g00410:Intron	Intron	Detected protein of unknown function	AGACAATGACATACAATTGAACGTGCACAGGGCTTCCTGTGCCCCAATGCAATGATTCACTTGTTCCTTTGTAGTTTATACATAGAATTAGCCAGTCGAATGGTGCATATGCTTATTCAATCAAATTATCATGCAAGAAGAGCTAAGAC[A]AAATAATTTGGGTACGAGGAAGAAGGGAGAGAAAGGATATAATTTTTCTTTTTGATACCGTGGTGTCTAAGCCAGCTTTTGCGCACCTCAACTAATTCCACACGATACCTATCACCCCCACCAACAATAGGTATCCAGTAACTCTATTCA	618754	21	58.78	CAGTCGAATGGTGCATATGCT	618839	20	59.59	TCCCTTCTTCCTCGTACCCA	86
Pepper1.55ch01	619311	G	G	6|6	T	7|7			CA01g00410	CA01g00410:Intron	Intron	Detected protein of unknown function	GTTTCTGCTAGGATTTGAACCTGAGACCTTATAGTTCTCATCCCAATTCATTGACCACTATACCACAATCGAGAAAAAAAGATTTTAACTGATGTACACTGAGGATGTAGAAATTTCTTGCACTGTCAATGTATCAAGATCAGAACTAC[G]ATCCACTATTTGAATATAGAAATTAAACTGAAAAAAGGTGATCTTTACTTTTCCTAACATGTAAGCGTATATTCTATATTGGCCAGCTATAACAACAACAACATACCTAGTGTAATCCCACATAGTGGGTCCTTGGGGAGGGTAGGTGTA	619280	24	58.51	TGCACTGTCAATGTATCAAGATCA	619370	24	55.72	TGTTAGGAAAAGTAAAGATCACCT	91
Pepper1.55ch01	619378	G	G	9|9	A	4|4			CA01g00410	CA01g00410:Intron	Intron	Detected protein of unknown function	ATCGAGAAAAAAAGATTTTAACTGATGTACACTGAGGATGTAGAAATTTCTTGCACTGTCAATGTATCAAGATCAGAACTACGATCCACTATTTGAATATAGAAATTAAACTGAAAAAAGGTGATCTTTACTTTTCCTAACATGTAAGC[G]TATATTCTATATTGGCCAGCTATAACAACAACAACATACCTAGTGTAATCCCACATAGTGGGTCCTTGGGGAGGGTAGGTGTACGTAGACCATATCCCTACCTAGAGGTAGAGAGGCTGTTTCCTATAGCTCTCGACAAGTTGAAAAGCA	619347	24	55.72	AGGTGATCTTTACTTTTCCTAACA	619449	20	59.74	CCCCAAGGACCCACTATGTG	103
Pepper1.55ch01	619853	G	G	9|9	A	5|5			CA01g00410	CA01g00410:Intron	Intron	Detected protein of unknown function	AATGGGGCCCAGCGTGGTGTAAATTCGTATTAGTCGGACTCCAATGCGGGTACCAGACACTGGACGGGAAACCAAAAAAATAAAAATACTACGACTAGCAGTACAGAAGGATAAGCGGACCACACTCTACTACATGCTAGCCTACCACT[G]CGATCTCTTATCTCATGTCATGTCCTCGATAAGCTAAAACTAACCTCGGAAGCTCTAGTTTCGAGCTGAGTGATATAATCCTTCAACAATTTAGCTTCCAATTCTTGTCTTTCAATTTCAGCAAGTTCTTTCTTAGCCATTTCAACTCTC	619812	20	59.18	GGATAAGCGGACCACACTCT	619916	21	59.53	CGAAACTAGAGCTTCCGAGGT	105
Pepper1.55ch01	620120	T	T	5|5	G	5|5			CA01g00410	CA01g00410:CDS	CDS	Detected protein of unknown function	TCAGCAAGTTCTTTCTTAGCCATTTCAACTCTCTGTGTTGCTTTCTCCAATCCATCAAGCAATACCTTATTTTCTTCTCTGTTCAAAAGTTCGTCTACTTTTTCATCCACCATACCAGTCAATGCATCCTTCAAATTCTTCGTCGTTTC[T]CCATTTTGCGAGCTATTAATGCAATTTATAGTTAGAAATTTTACAGGCCGTGAAAATGGAGCTGTGCCTGAGATATTAAATCTTTTGGTGAAATGGATTTTTGGGTATGGTAGTAATGAGGAAATTGAGGTGGTCTTCATACTGTCCTCG	620076	21	59.37	TCCACCATACCAGTCAATGCA	620186	20	60.11	CACAGCTCCATTTTCACGGC	111
Pepper1.55ch01	644590	C	C	4|4	T	5|5			Intergenic				TTTTAGAAAATCAAAATATGATTTTTTTTTTTCAATTTTTACTAGTAATTATTCCTGAAAACTACATCTACCTCAATTATGAAGAGATCGCACACAAATAGAACAAATATTTAATTAAAAGGAGATTATATCTCAACTTTTGTTCAAAC[C]AACGCCACAGCAATACTAACAACTTTTGTTCAAAGCATAATCGCGGAGTCAAATATGTCAGATAAATTGCAAGGTCCCAGCTCTCTATTCCCTCTTTAACTGTCACTGATCTCTACTTATACTAATGAACTGAACAACCACCATGTGTGT	644520	20	55.39	TGAAGAGATCGCACACAAAT	644614	22	59.26	AGTTGTTAGTATTGCTGTGGCG	95
Pepper1.55ch01	645908	A	A	11|11	C	4|4			CA01g00420	CA01g00420:CDS	CDS	ATOPT7	AGACACTTAACGTGCAACAAAGGTAGAATTAATTAATCAATTAACCTCAATACAGAGTTAGTATAGGGGACCGGCTGCATGAATTATCTGAATTATTCAATTCTACTATATTTTTGGGGGAGAAAACGACAGAGCGAGTGGCTTACCTG[A]GCCATAAACATTGTTCTTGGAGGAATTTTCATGTAATGGCCGAGCTTGAAGTCTTGGAGGAAAGTTATAGCTTGGTTCATACTAATGTAACCACATACCTTGAAGCACATGTTGGCGACCGGATATCCTGGATAAAGATATCCTATGATA	645876	20	60.04	GGGAGAAAACGACAGAGCGA	645966	20	60.32	TCCAAGACTTCAAGCTCGGC	91
Pepper1.55ch01	656551	T	T	8|8	C	4|4			CA01g00430	CA01g00430:CDS	CDS	Oligopeptide transporter%2C putative	ATAAACATTGTTCTTGGAGGAATTTTCATGTAATGGCCGAGCTTGAAATCTTGGAGGAAAGTTATAGCTTGGTTCATACTAATGTAACCATAAACCTTGAAGCACATGTTAGCGACCGGATATCCTGGATAAAGATATCCTATGATATA[T]TCCGTAATAACATTCAACCCTGGTGTCTACAGTGTCCAAAACAAATGGAAATTAGATTATTAGCATTATACGAGGGCAGAGGAAGAGGGGTGCAAGGGGGTTCAGTTGAACCCGTAGTTGGAAATTTATACTATGTATATAGGCAAAAAA	656500	20	59.63	GAAGCACATGTTAGCGACCG	656588	20	59.39	GGACACTGTAGACACCAGGG	89
Pepper1.55ch01	659840	A	A	8|8	G	7|7			CA01g00430	CA01g00430:CDS	CDS	Oligopeptide transporter%2C putative	CATCCAAATCCCAGCACCTACCATTCAAATATCTCAAATTATCTTATCCACCAATTACAGTTAAAAGTTATATACACAGTTCGTAAGTATACAAAAATATTTATATCGTGACGATGTATACAAGCTTTGAAAATTACCTGTGTTGTGAT[A]ACGACGATAAGAGAAACAAAGAAAGTAATGTCTTTCTTGTAGAAGACTTTCACAGCAGTGACAATATGAATTGCATAAACACTGCCAGCACCAGAGTTTGCAAAAATGGTGATGAGAACATGTTCTTTGACATTAAAAGGTCCTGGATTC	659813	24	57.78	AGCTTTGAAAATTACCTGTGTTGT	659900	23	58.63	CACTGCTGTGAAAGTCTTCTACA	88
Pepper1.55ch01	661804	C	C	11|11	T	5|5			Intergenic				GTATAAAGATAACTTGATGGCATTGTTAATCTGTGCAGGTCAAAGCTGAAGCAGGGTCTCCAATAGTCCAACATTGCTTTAGGGAACAAAACCAAGTTGCTGATAAATTAGCCAAGCATGTAGCAACCTCAAACATCTTCGAGGAAACT[C]ATCTTTTGCAAGTTCCACCTGTGTATGCTCTTCAAAAATTGGAAGCAGACATGCGAGGAACTTTTTTTGAAAGATCCATTAAAGCAAATGCTCAATCACTAACTGAGCAAAACTATTCCTCTTTTGTAATTAATTCAGGCTAACTGACCC	661752	24	59.35	TGCTGATAAATTAGCCAAGCATGT	661832	21	59.8	GCATACACAGGTGGAACTTGC	81
Pepper1.55ch01	661847	A	A	11|11	G	4|4			Intergenic				AGCTGAAGCAGGGTCTCCAATAGTCCAACATTGCTTTAGGGAACAAAACCAAGTTGCTGATAAATTAGCCAAGCATGTAGCAACCTCAAACATCTTCGAGGAAACTCATCTTTTGCAAGTTCCACCTGTGTATGCTCTTCAAAAATTGG[A]AGCAGACATGCGAGGAACTTTTTTTGAAAGATCCATTAAAGCAAATGCTCAATCACTAACTGAGCAAAACTATTCCTCTTTTGTAATTAATTCAGGCTAACTGACCCTGACTATGTAAATTTCTAAATACCTTATGTCTATTTAAGTGCA	661812	21	59.8	GCAAGTTCCACCTGTGTATGC	661910	23	57.7	TCAGTTAGTGATTGAGCATTTGC	99
Pepper1.55ch01	665249	A	A	3|3	G	4|4			CA01g00440	CA01g00440:CDS	CDS	Serine/threonine protein kinase WNK8	ACTCTCATTCTCAAGAGTTCTCGGCAAGATTGTTGATACTGCACATTGATGGCATCAAGCTCCACTTTGAGATCCTGCAACTGATTTTTGTCATTTGCCGCGTTGGTAAGAGACAGAGAAGAGAATTTAGTAAAGAAATCATTAGATAC[A]ACATTCCGCAAGCTGTCAAAGGAGATCCCTGATTTTTTGGTACAATCACTCATTACAACATCACCAACACTAGCCTTATTGTTGCTTAGAGTATGGATATTGGGGCCTTTGACGCATTCGGACTCATTGCCAAGCGTTCTTAAAACGTTG	665200	24	59.54	CGTTGGTAAGAGACAGAGAAGAGA	665281	21	59.44	TCAGGGATCTCCTTTGACAGC	82
Pepper1.55ch01	668606	A	A	9|9	G	5|5			CA01g00440	CA01g00440:Intron	Intron	Serine/threonine protein kinase WNK8	AACCCCTTAATATCTTGGCTCCGCCACTGACTCCAAGGCTCCCCTTCATTAGCATTAACTTATAAAATGAATGAAATGAACAAAGTACAACAAGCAGACTCATCAGTTGGTCAATCAGATAATCCTAAAAATAGAAACTTGGCAAATAT[A]CACAGACAACAAAAAGACAAAAACATTGTACCCGAATATATCTGTTGTCTGGTGATTCTTCAACAACCTCAGGATCATCAAATTTACCTTTCGATCTCACTTGTTCAATTGCACAATTCATCTCTCCACAACCAAACAATAAAAAAGAAG	668549	21	59.03	AGCAGACTCATCAGTTGGTCA	668679	23	59.5	CCTGAGGTTGTTGAAGAATCACC	131
Pepper1.55ch01	670405	C	C	6|6	A	3|3			CA01g00450	CA01g00450:CDS	CDS	Fas-associated factor 1-like protein	TCCCAATTCTAGTTGACATGCAAACATTTTCAACAAAAGTTATTATCTCAAGCTCAAGACATCCCATCGTTCAGCAAGTCGTTCTCATGAGTTCAACTCAACGAAAAGACTGGCCTGAGGGTGTAATCCAGTATCTTTAAGGGACAGAG[C]GAGCTTCTCTGAGCCATAGACGGTGCGAGGGAAGTTGGACACGAGGCTGTACTTTTCAACCTCCAGGCATCCAAGAGAATCAACATAGTCATACAGAGATTGTATAGTAGTACTACATTGAAATCTTCTCTCTTTGCGCTCACCAGTAGG	670356	20	59.96	ACGAAAAGACTGGCCTGAGG	670451	20	60.04	CCTCGTGTCCAACTTCCCTC	96
Pepper1.55ch01	670648	G	G	6|6	A	5|5			CA01g00450	CA01g00450:Intron	Intron	Fas-associated factor 1-like protein	CAGAGATTGTATAGTAGTACTACATTGAAATCTTCTCTCTTTGCGCTCACCAGTAGGAAACCTAACCAAAACCTGCAGGGGATACAAGAAACCAACAAAGAATTTAATCATTTGAAAAGTAGAAGTACTGCATTTAATATGTGCATTGT[G]CTCTGAGTTGTCCTTGTTGCTTCCTCAAAACCAAAAGAAACAACCATGTTTCTACAGTTATGACAAAGAAATGCACATTAAAATAAAGGAATCAAGAACAAGATGATTACTTGTGTAACATCAGGACCCTTTTCAGGTTCAGGGCCCAGC	670622	24	55.22	AGTACTGCATTTAATATGTGCATT	670713	23	55.6	TGTCATAACTGTAGAAACATGGT	92
Pepper1.55ch01	670816	G	G	6|6	A	3|3			CA01g00450	CA01g00450:CDS	CDS	Fas-associated factor 1-like protein	GCTTCCTCAAAACCAAAAGAAACAACCATGTTTCTACAGTTATGACAAAGAAATGCACATTAAAATAAAGGAATCAAGAACAAGATGATTACTTGTGTAACATCAGGACCCTTTTCAGGTTCAGGGCCCAGCGACTGCAATTTCTCCTC[G]CGCGATTTAGCCAATGCAGCTTCTCTTTCAGCAGCTTCACGGGCTGCTCTTTCACGTGCCTCTTCTTCTTCCTTTCTTTTCCTTTCAGCTTCAGCAGCTTCTCTTTCCTGCCGCTCTTGCTCTTCTATTCTCTGGCGCTCTCTAGCCTGG	670778	20	60.18	TTTTCAGGTTCAGGGCCCAG	670880	20	59.89	AAGAGGCACGTGAAAGAGCA	103
Pepper1.55ch01	671513	C	C	3|3	T	5|5			CA01g00450	CA01g00450:Intron	Intron	Fas-associated factor 1-like protein	TTGCAGTTCCTTTGATATATAACGAGGCAAAAAAACATTTAATTAGCTTTTGGCAACAAAAGCCAAAAGCCTCCCTTAGAGTAGATAGCTAAGAAGGATTAAGACAATAGAAAGGACAGATCTAACATAAAACAACACGAAACTCTGCA[C]GTGATATGTACCCATTGAATGACAACATCACAAAAATTTCCTATTAAATCGAATTGACTAGGCCAAACCGTTAAACACAAAATAAAGCAAGGCTTGAAAGATAGCCAGTACTAATCAATGAAATGTCTTTTAAGACACTTACAAGAGACA	671419	20	59.24	ACAAAAGCCAAAAGCCTCCC	671545	23	58.85	TGTGATGTTGTCATTCAATGGGT	127
Pepper1.55ch01	671991	T	T	12|12	C	4|4			CA01g00450	CA01g00450:Intron	Intron	Fas-associated factor 1-like protein	TTGGGGACAATGTAGTCTGCAAAAGAGGTAATCACTCTGCTTCTAAAGACAATCATATTAGTCATACCAAGCGCTCACTCTTTTTAGTTATCAAAAAATACTAGAACTTGGTTCCAAAATAATGAAAATTTTGTGACAGTTTCTTTTTC[T]CTTTTCTTTAAGGTGTCAAATTTGTAGAAACCAGCAAGATATAAAACAGATTACTTCTCGATACATATATGCCCCGATTTTAATTTTTTAGTTTTAAGTATATATGCAATGATTTCTGTTAGGAGTAGGTAGGAGTGCGTCCATACTAGT	671944	24	55.18	AGAACTTGGTTCCAAAATAATGAA	672026	24	59.02	GCTGGTTTCTACAAATTTGACACC	83
Pepper1.55ch01	672744	G	G	7|7	T	5|5			CA01g00450	CA01g00450:Intron	Intron	Fas-associated factor 1-like protein	AGTAACAAAAAGAGGGACACGCCATCCATAAGCCATCATAATATCCAAATCTCAGAACATCATCTTAGTTAAGAATACAACAATACTCAAGATACACTATAATACGTAATTCAAAAGTAACTTCCAGATACTTACTAGTATAACCATAT[G]ACCAAGTTAAAATAAATAGCCAGACAAACCTACTTGGAGTTAGATAAGCAACCACCTCATCTTATATCCCATAATCAATTTGATCCTCTTGAACTAATGTTTCTACTACAAAAAGTCTCATATGCTAATACTTCGTTAGTGACATGAGAA	672638	23	55.65	TCCAAATCTCAGAACATCATCTT	672783	22	59.96	CTCCAAGTAGGTTTGTCTGGCT	146
Pepper1.55ch01	673417	T	T	6|6	C	9|9			CA01g00450	CA01g00450:Intron	Intron	Fas-associated factor 1-like protein	TATGCTTGAACATGTTAAAAGCACAAGCTTCAATTATTTATTTCTCATGCGATCCCAAGTTTGTCCAAAAGATTATGCTGGCTGCTTTGAGTTAGTGATCCATATTCAATCTAGAATCATAGTCTCTTAGCGCATAACATAAAGCTAGT[T]TTTAACTAAATAGAGCAACCATTAGGCCTGGATTTAGTATCGCATCTGCTTCAACCAAAATAGTTCCTGCACCATATTATATACAGCATACACACCCCCTTTCGAGATATAAACTACACTAAGACTCTAACTAGTGAACAAACAAAACAA	673347	22	59.32	GGCTGCTTTGAGTTAGTGATCC	673449	20	59.74	TCCAGGCCTAATGGTTGCTC	103
Pepper1.55ch01	673539	A	A	8|8	C	8|8			CA01g00450	CA01g00450:Intron	Intron	Fas-associated factor 1-like protein	TCTCTTAGCGCATAACATAAAGCTAGTTTTTAACTAAATAGAGCAACCATTAGGCCTGGATTTAGTATCGCATCTGCTTCAACCAAAATAGTTCCTGCACCATATTATATACAGCATACACACCCCCTTTCGAGATATAAACTACACTA[A]GACTCTAACTAGTGAACAAACAAAACAATCATATAACACTTTGTTTACCTGCTGAAGCAGAGCAATCCTTTGGTTCGTCGCAGCCATTACAACAGCACAAAAAGGAAACTTTGACGCCTTCAAGCTATTACTCATCTTAAAACCTTCACT	673502	20	60.04	AGCATACACACCCCCTTTCG	673634	20	59.9	CTGTTGTAATGGCTGCGACG	133
Pepper1.55ch01	673741	T	T	10|10	C	6|6			CA01g00450	CA01g00450:CDS	CDS	Fas-associated factor 1-like protein	TGAAGCAGAGCAATCCTTTGGTTCGTCGCAGCCATTACAACAGCACAAAAAGGAAACTTTGACGCCTTCAAGCTATTACTCATCTTAAAACCTTCACTAGCTCTAATACTCCCTCCCCAAGCAACAAAATTCTCGTTAATAAACGCTAC[T]AATGCTTCATTACACAAAGTCCTTTCACAAAAGATAGGCGTATCAGGATGTTCAGGCGAATGTAAATACACGAAAAGCAGCTTAAATTCATGCTTAGACCTCTGTAAAGCATCCATAAAACCTTCAGCAGTAAAATGTGGCCTTATACTC	673700	20	60.18	CTCCCTCCCCAAGCAACAAA	673800	21	59.93	TCGCCTGAACATCCTGATACG	101
Pepper1.55ch01	673910	C	C	4|4	T	3|3			CA01g00450	CA01g00450:CDS	CDS	Fas-associated factor 1-like protein	TCCTTTCACAAAAGATAGGCGTATCAGGATGTTCAGGCGAATGTAAATACACGAAAAGCAGCTTAAATTCATGCTTAGACCTCTGTAAAGCATCCATAAAACCTTCAGCAGTAAAATGTGGCCTTATACTCCCAAAATCCCTATCAAAA[C]CATCCACGAAACTCATCGCCTCCGCTGTTGCTGCAGATACAGATACCAAAGCCGAAGAGGATTCACCATTACGCCCCGAATTCAGACCTATCATTCTCATCGAATACGAAAGTACACCACCTGCTGCCCATACACCCAACCCTACCGCAC	673862	22	60.09	CCTTCAGCAGTAAAATGTGGCC	673998	20	60.11	GGTCTGAATTCGGGGCGTAA	137
Pepper1.55ch01	675536	C	C	4|4	T	5|5			CA01g00450	CA01g00450:CDS	CDS	Fas-associated factor 1-like protein	CTCAATGATCTGAGCTTAACATCTTTACAAGCATCACTGATTCTAGTGTTTCTTGCTGCAGCTTGTCATTCAGAAGGAACAGACAGTTATTCAACCTCCTTAATTAGAGGCTTACCCTCATTCTGTACTTTCTTCATTTCCGGAATACT[C]GTCTTACTCCCTATAAAGTCCACTAGTCGGTTCTTCTCTGCCTCGACAATGGCTGCTAAGGAAGACCATGCTTCTCGTAGCTGCTCGTGAGCCCAACACATCATAAAATAAATCTTCCTTTCAGCAGACTTGAGCTTTGTTTTGATTTCA	675440	20	59.12	TGCTGCAGCTTGTCATTCAG	675589	20	60.39	GCCATTGTCGAGGCAGAGAA	150
Pepper1.55ch01	675615	A	A	4|4	G	5|5			CA01g00450	CA01g00450:CDS	CDS	Fas-associated factor 1-like protein	CAGACAGTTATTCAACCTCCTTAATTAGAGGCTTACCCTCATTCTGTACTTTCTTCATTTCCGGAATACTCGTCTTACTCCCTATAAAGTCCACTAGTCGGTTCTTCTCTGCCTCGACAATGGCTGCTAAGGAAGACCATGCTTCTCGT[A]GCTGCTCGTGAGCCCAACACATCATAAAATAAATCTTCCTTTCAGCAGACTTGAGCTTTGTTTTGATTTCAGAACTTTTGGACTTGCGGGGCTTCTCTGACTTCAAATCCTTCTCCGCGAGTTGGATTAGCTTCCTAAGATCACAAAGCA	675570	20	60.39	TTCTCTGCCTCGACAATGGC	675706	20	59.69	CCCCGCAAGTCCAAAAGTTC	137
Pepper1.55ch01	676673	A	A	6|6	G	5|5			CA01g00450	CA01g00450:Intron	Intron	Fas-associated factor 1-like protein	CTCAGACAACAGGGAATCTGATGCAACGAGATCAATCAGAGGAAGTTATGGTTAAGAATTGTAGCAATAAAAAAATGTAACTCATTTTGTCTTCTACAGTAGCATGTTATGTCAGTTCAACAATTTTACTAATTTTGTGGAAATATGAT[A]AGGTAGAGTGAGTATTATATAGGATTCATTCGAACAACCACATCTCAAAGCAACATGATACATGGATACAAACAAGAATCCCATGAAACAAAACTTGTTGAGCAAATCAAACATCCTTATGGTAAAGTACAACAAAAATTGTATCAATAA	676624	22	56.28	AGCATGTTATGTCAGTTCAACA	676725	22	59.71	TGCTTTGAGATGTGGTTGTTCG	102
Pepper1.55ch01	676753	C	C	6|6	T	5|5			CA01g00450	CA01g00450:Intron	Intron	Fas-associated factor 1-like protein	CTCATTTTGTCTTCTACAGTAGCATGTTATGTCAGTTCAACAATTTTACTAATTTTGTGGAAATATGATAAGGTAGAGTGAGTATTATATAGGATTCATTCGAACAACCACATCTCAAAGCAACATGATACATGGATACAAACAAGAAT[C]CCATGAAACAAAACTTGTTGAGCAAATCAAACATCCTTATGGTAAAGTACAACAAAAATTGTATCAATAAAATTTCTTCTTTTATTGTTAGAAACCAAAACAAGATTCATATTACTACTCTCAACAACTAATAATTAATGAACTGTCATT	676704	22	59.71	CGAACAACCACATCTCAAAGCA	676790	22	56.79	AGGATGTTTGATTTGCTCAACA	87
Pepper1.55ch01	677779	C	C	9|9	T	6|6			Intergenic				TTCAGTTTCTTCATTATATTGATTAAGGGGCAGGATATATAGTGTAGGAATCAATGCAACCACATGTATACATGAACTCACTATGGTTTCAACCATCTAAATACAACTTTTCTTTTGGTCTTACCAAGTCTAATTTAGAAACCTTAAGC[C]CATCTGTATTTTTTTGCTAGCTTTTTGGTGCAACCTGGTAATCGTAAGTGATGTAGATTCTATGATAGAAATGATCCGAAATTTGCAGAATCTGTAACTTTTGATGTACTATCTTACTGCTATTCATATTCATCTTTAAAATGTAACCCT	677675	22	58.83	AGGAATCAATGCAACCACATGT	677813	20	57.49	GTTGCACCAAAAAGCTAGCA	139
Pepper1.55ch01	682377	T	T	7|7	C	7|7			CA01g00460	CA01g00460:CDS	CDS	PREDICTED: aluminum-activated malate transporter 10 [Vitis vinifera]	GTTTGATAAAAGTTTAGTAGAATTTAGATGACCTGATCTTTTTGACTGATGCAGCTTGTTAGTGCCTCAATGCAGCAGGCACAACTGCGCATTGACGCGCTGATCTTAAGGTACTTTCCCCATGGATGTTGAAAGTTGAACAGTCCATG[T]GCTGGCTCCCATCGAGCAAAGTTTGCCTAGCAGATCATTCCATGTTATATCAGTAAAAGTTGAAGTCGTATTGAGTTGAATTCGGATCAATCTTTTGAAGCCAAAAACGAGTCAGTGACTCAAATCCTGATGGATCGCCAGGATTTTAAC	682336	21	58.43	AGGTACTTTCCCCATGGATGT	682422	22	59.56	ACATGGAATGATCTGCTAGGCA	87
Pepper1.55ch01	682614	T	T	4|4	C	5|5			CA01g00460	CA01g00460:CDS	CDS	PREDICTED: aluminum-activated malate transporter 10 [Vitis vinifera]	CAATCTTTTGAAGCCAAAAACGAGTCAGTGACTCAAATCCTGATGGATCGCCAGGATTTTAACCACAAATGCTGAAAAAATTGTGGTGATCGATCAGGATTTGACCAGAACTCCTGACGAAAACTTACCATTGCTTCTTCTGAGGCCTT[T]GAATTCAACACACACTTGAAAGATAGCATTTTCTTAGTATTTGCTGTTGTGTCTTCACTGTCACTAAAATATTCAGCTACACAACCTAAAAGGACAATTGAGGATCAACTTTAAAGACAATATATAATGAAATTTTAGTACTTATATCTA	682592	20	58.9	CCATTGCTTCTTCTGAGGCC	682710	24	59.9	TGTCCTTTTAGGTTGTGTAGCTGA	119
Pepper1.55ch01	682950	G	G	9|9	T	5|5			CA01g00460	CA01g00460:CDS	CDS	PREDICTED: aluminum-activated malate transporter 10 [Vitis vinifera]	ACTCTGCTAGCTTTTCCAGGTTACTAATGACAAGTTTATGAAGTTCTTCACCAGCCCATATAGGAAATATGAGAATGCTTGTAATAACGCACAAGGAAGCACCGATGATGATCGTTGATACTCTCTCGTGAGCCATGTTCAACAAATTT[G]CAACGCGATATCCAGATATTGAAACCAAAGTGAAAGTTAGGATGAAGATCATAGTGCCATAATCAAACCGCGCTTTCACTGCTGGAATGAACCTTGTAAAGGTTGCTGCTGAGGCTAAATTAAGTGAAGAAATTAAGAAAAAAAAAGTTA	682889	20	60.96	GCACAAGGAAGCACCGATGA	683009	21	56.2	TGGCACTATGATCTTCATCCT	121
Pepper1.55ch01	683125	C	C	4|4	T	3|3			CA01g00460	CA01g00460:Intron	Intron	PREDICTED: aluminum-activated malate transporter 10 [Vitis vinifera]	CAAAGTGAAAGTTAGGATGAAGATCATAGTGCCATAATCAAACCGCGCTTTCACTGCTGGAATGAACCTTGTAAAGGTTGCTGCTGAGGCTAAATTAAGTGAAGAAATTAAGAAAAAAAAAGTTAGAACAGATGATTCATATCCCTATG[C]TGTTCGGAGTCTTAAATAATGTGGACGTGTGCATGTCGGATCCTCCCAAAGTAGTGCACCAGTAGTATTTTTGGAGAGTCCAAACAACACGGCCATATCCCATATGCAAATAGTAATCTTTAGTTACAAACATCACTCACCTAATATGAA	683050	20	59.6	AGGTTGCTGCTGAGGCTAAA	683175	20	60.11	TTTGGGAGGATCCGACATGC	126
Pepper1.55ch01	683551	G	G	5|5	A	7|7			CA01g00460	CA01g00460:CDS	CDS	PREDICTED: aluminum-activated malate transporter 10 [Vitis vinifera]	TGCACCTGCAATTTTCTTCAAATTTTCAGCCTGTAAAAAGGAATGAACTTTTCTTACTGGGATCGAAAAGTACCTACCTACAGTGTACTCAAAAACAACCACAACAGTCATAACAGCCCACATTGCAGTACCTCCAACACCATTATACA[G]AGGTCTCATATAATAAAACAACGACACAACGCTTAGCGCTATTCCGACTTTAAGACCGTGGATCACCTTTCTTGGATCATTCCTCCCTATGTTCCAGGCTTTCTCGAAGAATCTCCGAACTAACAAGATTATATTTTTCAAGAATCGTTC	683516	20	60.04	AGCCCACATTGCAGTACCTC	683627	21	60	TCCAAGAAAGGTGATCCACGG	112
Pepper1.55ch01	686954	G	G	6|6	A	7|7			CA01g00470	CA01g00470:CDS	CDS	Bhlh transcription factor%2C putative	GGTTAATCATATGTTAGATAAAGGTTTTATCAAGACTCGGCTAAATGACTAGGTTTATAGGTAACAAAAAAACCATTACTTACTTCTATAAGCATTTGACCAGGTGTACTAAGGTCCTCAACTATCAGTGGACAAACCATTGTTTGCTC[G]CCAATTTCACATGCCCATGTAACTCCAGTGCCATTAGCCTTGGAGTTGAACGGAGTTTTTGAATCCTGCTGGTTGATAAACTTGTTAATTAGTACTGAGAAGCATGTCTATCTTTTTAACTACTCAAAGATATCAAATAAATCAAAGTGA	686903	22	59.89	ACCAGGTGTACTAAGGTCCTCA	686997	20	60.03	CCAAGGCTAATGGCACTGGA	95
Pepper1.55ch01	687267	T	T	3|3	C	4|4			CA01g00470	CA01g00470:Intron	Intron	Bhlh transcription factor%2C putative	TCAAACCTTCAGTCTTTTTGAGTCCTTCAGCATGTTTAGTGACGCCTTGCAAGAAAAGCAAGTGCTTTACAGTTCTGTGTAATAAGCGATCAATGCTCATCTGTCAAAGAAACAACTGAAACATGAGTTCTTTGTAGAATTATTAAGAG[T]AGAAGCACTCTTTCAAATTTATTTCTTTTTTAGTCCACTAAGCGAAACATAGGGAGTTTGGAGACAATACCTTCTCGCCATTGGGGATGAGCCCTCGCAACTCTGAAAGACGTTCATAGATCAGCTGCCGATCCTTAGGAATAGGCCGAG	687229	24	57.48	ACAACTGAAACATGAGTTCTTTGT	687322	22	58.9	TCCCTATGTTTCGCTTAGTGGA	94
Pepper1.55ch01	687413	C	C	8|8	T	9|9			CA01g00470	CA01g00470:CDS	CDS	Bhlh transcription factor%2C putative	GAGTAGAAGCACTCTTTCAAATTTATTTCTTTTTTAGTCCACTAAGCGAAACATAGGGAGTTTGGAGACAATACCTTCTCGCCATTGGGGATGAGCCCTCGCAACTCTGAAAGACGTTCATAGATCAGCTGCCGATCCTTAGGAATAGG[C]CGAGTTCCTGGTTTAGCTTTCTTCTTGGTAGGCTTTGAGGTTTTTTCATTGCCCTTAACTGGTAAAATGGTATTGCGGGCATTGATGCTGCATCTATCTCCAATTAATGTACTTGCATCCAATTTTGTGATGACCTCACTCTTGGTTTCG	687339	20	59.82	TTCTCGCCATTGGGGATGAG	687447	20	56.44	AGCCTACCAAGAAGAAAGCT	109
Pepper1.55ch01	687454	T	T	5|5	C	7|7			CA01g00470	CA01g00470:CDS	CDS	Bhlh transcription factor%2C putative	CTAAGCGAAACATAGGGAGTTTGGAGACAATACCTTCTCGCCATTGGGGATGAGCCCTCGCAACTCTGAAAGACGTTCATAGATCAGCTGCCGATCCTTAGGAATAGGCCGAGTTCCTGGTTTAGCTTTCTTCTTGGTAGGCTTTGAGG[T]TTTTTCATTGCCCTTAACTGGTAAAATGGTATTGCGGGCATTGATGCTGCATCTATCTCCAATTAATGTACTTGCATCCAATTTTGTGATGACCTCACTCTTGGTTTCGAGGTTGCTTGTCCTATCTAGATCACATTCAGGCTGCACCAA	687428	20	56.44	AGCTTTCTTCTTGGTAGGCT	687576	20	59.41	GGACAAGCAACCTCGAAACC	149
Pepper1.55ch01	687672	C	C	5|5	T	6|6			CA01g00470	CA01g00470:CDS	CDS	Bhlh transcription factor%2C putative	TACTTGCATCCAATTTTGTGATGACCTCACTCTTGGTTTCGAGGTTGCTTGTCCTATCTAGATCACATTCAGGCTGCACCAACTTTGTATTTCTATCAAAGCTAGAAAAACCAAGGGCCTTTGGAAGATAGTTGCATCCCGAAGAACTT[C]CTACTCTTCTTCTCTTACTTGTTTCTGACAACTGATCATTGGAAACAGATCCAGCAAACGAACAAGAGCCGCTCAAGGTGCCATCCAGAAGCTGGTCTAATCCCAGTTTGGAGAATAACCTGTTAGCTGGCCTAGATCTGAATTCACTAG	687631	20	59.44	AACCAAGGGCCTTTGGAAGA	687742	20	60.04	GGCTCTTGTTCGTTTGCTGG	112
Pepper1.55ch01	687751	T	T	4|4	C	4|4			CA01g00470	CA01g00470:CDS	CDS	Bhlh transcription factor%2C putative	CAACTTTGTATTTCTATCAAAGCTAGAAAAACCAAGGGCCTTTGGAAGATAGTTGCATCCCGAAGAACTTCCTACTCTTCTTCTCTTACTTGTTTCTGACAACTGATCATTGGAAACAGATCCAGCAAACGAACAAGAGCCGCTCAAGG[T]GCCATCCAGAAGCTGGTCTAATCCCAGTTTGGAGAATAACCTGTTAGCTGGCCTAGATCTGAATTCACTAGCATTACTATAGGTCAATCCAGAGTTGGAAGTGCTTATAACAGGGTTCAAAAGATCACCCCAGTTACATGGATTTTTAGA	687712	21	59.12	TGGAAACAGATCCAGCAAACG	687795	23	59.34	ACAGGTTATTCTCCAAACTGGGA	84
Pepper1.55ch01	688064	G	G	3|3	A	3|3			CA01g00470	CA01g00470:CDS	CDS	Bhlh transcription factor%2C putative	CCAACTAAATTAGTCATTTTCTCAAGGGGAGACATGTTTGAACAGTTCGCTTTTTCAACAGTTTCAAAGGCATTGGTGATCGAACTTTGAATTGAAACAGAAGCATCACTGTCTGCATTAAACCTAAGCTGCTCATTTAGACTAGCAGA[G]GCTGAGAAGATCCCCATCGTATCTAAGAAGTTATCGTTGATAGTACTAACTGCTCCATCATTCCTCTGGTTGACAGGACATTGAACTATATATCCATTTAGAGGGCCAGTAGTATCCTGGTTCAGCAACGTTGTGCAATACTGCTCGGTT	687939	22	59.56	AGGGGAGACATGTTTGAACAGT	688088	22	57.88	AGATACGATGGGGATCTTCTCA	150
Pepper1.55ch01	688259	G	G	7|7	A	5|5			CA01g00470	CA01g00470:CDS	CDS	Bhlh transcription factor%2C putative	CTAACTGCTCCATCATTCCTCTGGTTGACAGGACATTGAACTATATATCCATTTAGAGGGCCAGTAGTATCCTGGTTCAGCAACGTTGTGCAATACTGCTCGGTTGTCTTATCCTCATTAGCAAATACTCCAAATCCACCTAAGGAACC[G]AATGCTGTGCCCTCATGAAAGCTTTGAGCTGCCCCTGTGCCATATTCAAAAAGGTTTGGCACCGTGGGAAGGACATAATTGAAATCTTGTATGCTCATATCTGATGGTAGATCTTCCCACGTTGATGTAAGAAAGGAATCTTGGAAGCCG	688209	24	59.6	TCGGTTGTCTTATCCTCATTAGCA	688288	21	60.14	GCTCAAAGCTTTCATGAGGGC	80
Pepper1.55ch01	688873	C	C	11|11	A	9|9			CA01g00470	CA01g00470:Intron	Intron	Bhlh transcription factor%2C putative	TTGATCCACAAAACACGTCCTCTCTTGAAGCTGCAGAAACATAAAGAAATAAGTACACATACAAAAACTGTTTGAACATGGACTTGAAGCAATCAAAGTCTGATGATGTGATCTGGTCGTCAGATCAGTAAAGGAGTACTCGAGATGCT[C]TGCCAACATCTTGAGCATTCAGTTACTTTATATATACATCAGTACGTGGATGAACATGATTAGGAACTATCCGATTCAAGAAAATATAAGCTTAAGTTTCAAAAGTTGACTAAATTAGCACAGATCGGTGAGCTTACGATAATAGTAAAT	688820	23	59.93	AGTCTGATGATGTGATCTGGTCG	688899	24	58.37	GTAACTGAATGCTCAAGATGTTGG	80
Pepper1.55ch01	689724	T	T	10|10	G	5|5			CA01g00470	CA01g00470:Intron	Intron	Bhlh transcription factor%2C putative	AACATCCATTTGTGCTTCTTATTAAATGCTGTTTGGCCAATTATCCTGTAAAAAAATCATATCATCAACATCATAATTGAAAACTTGTAAAGATTCTTTAAGCCATTGAAATATATCACAAAAGAATTACTCCCTTTCTTTCAATTTGT[T]TGTCTTAATTTCTTTTTAAGTTCGTATAGCTACTCTTTCGAGACCACAAAATTAAAAGATATTTTGGTAAATTTGGCATATATATAGTTTAAGACCACGTGATTCAAAATCGTCTTTACTTTCTTAAAGCCCGTGTCAAGTCAAAACAAG	689690	24	56.21	TCACAAAAGAATTACTCCCTTTCT	689781	24	55.5	TTTTAATTTTGTGGTCTCGAAAGA	92
Pepper1.55ch01	691461	G	G	8|8	T	5|5			Intergenic				CTTGAAGCCAAAAAAAGAACTCCAAGAATGCAGCTTTGCAGCAAAAACAAATTTTGGGTATTATTTTTTTCAATTTTAAACAGCAAAAAAGTAGCAATCTTGGAGCTAAAAGAGAAGAATTGTGGTGGGACTAATGAGATAGTAAGATA[G]TTGGGGTTTGTTGTTATAGTACTACTATATATTTTTAGTTTAATAGAAAATTGGAGAGAAGAAGAAGGTGGTTGAGGGGGCAAAGAGGGGACTAATCTTGACTCTTGTCTATGCAAAAAGTGTAAATATAAAGAGACCAAATTAGAAACT	691434	21	55.18	TGGTGGGACTAATGAGATAGT	691541	20	59.96	CCCCCTCAACCACCTTCTTC	108
Pepper1.55ch01	700885	C	C	8|8	T	3|3			Intergenic				GCTTGATAATTTTTTTTGGTAACTAAAAATTTCCTTGGGCTAATCTGAGTTTTACAACTCAACTTGTTTGGATTGTTTTATTTGTTATTAAAATTTTGGTTGTATTATATTGTTAAACTTGTTATTATGTACAAATAAACTAAAAGATA[C]ATTTTATATAGAGTTTAAGTTCTGTGCACCATCAGTGCACAAAATATTTTACACTATCAGTTAACTTGACCTGTTATTGCAGGTTATCCAATTATTTATATAAAAATTTAAAAATAAAAAATTAGGTAACCTGTAATAGCAAGTCAAGTT	700767	20	55.82	TCCTTGGGCTAATCTGAGTT	700915	21	56.11	GGTGCACAGAACTTAAACTCT	149
Pepper1.55ch01	702568	G	G	7|7	A	6|6			Intergenic				AGAGGAATATAGAATATAAAGTTTATATTATAAGGTATCCAATGTTCACAATATGTAATAAAGGGAACATGTATTATATTTGTCATGATACAAAGAGAAGACTCTAGTGCACAACTTATTATAATTAAAGGGAGTGTATATATATTATT[G]GTCCCCAGTGCAACATCTTGATCTATATAGTTTGAGAATATTGACTTACCCAAAATCTACTCTTCATTAAGTATTTAATTAAAACTTTAAGCACACCCAAATCTAATTGATCTCCATTTTTGTTAGCCCAAATCACCTTTTCAATTATCA	702513	22	57.49	GAGAAGACTCTAGTGCACAACT	702592	22	60.62	AGATCAAGATGTTGCACTGGGG	80
Pepper1.55ch01	704677	T	T	7|7	C	7|7			Intergenic				GCGTAGCTACATATCATAACTATATTTTGTATGTAGAAAATAATATTGATATATAGGATAAAGATTACTTTTATAGTATATGATAAATTTTGAACACATTTAATTTTCAACAAAATTTCTAACTTCGCCACTATAAAACAAAATATTTC[T]ACAATATATGGAAAGATTAGATTTGAATGATATGGAATAAGATACAGATGTCCAAGCTTTAGGTTAAATAAAGACATAATAATATTTGAAAAATTTATGAAATTTCATCCTTTTTATATTTTAGGAAGCATAGGACCCAAAAGTAGTCTT	704638	22	55.56	CAAAATTTCTAACTTCGCCACT	704741	21	56.92	ACCTAAAGCTTGGACATCTGT	104
Pepper1.55ch01	705264	T	T	5|5	C	5|5			Intergenic				AGTGTCCTCATTGAAGCCTCGACTAATTCGGATCGCGCGTTGCAGGGCCCATTATGGGGCGGTAGCGCTCCCAATAGAATTTTCTTCATACCCAGGACTCGAATTCGAGACCTTTAATTTGGTTAAGGGTGGAGCACCACTATACACCA[T]GACCCATATTGGTGTATTTAATTTGTTAATATCATATCAGTTATAATTTTATTAGGTTTCTATCAATTAATGTTTTATTATGTTGCTTCATGCGACAGGGAAACTTAGAGTAATCGGTAAAGTTGTTGTCATGTGATCGAGAAATCACGG	705232	20	58.01	TTTGGTTAAGGGTGGAGCAC	705361	20	56.06	TGTCGCATGAAGCAACATAA	130
Pepper1.55ch01	705415	A	A	8|8	G	3|3			Intergenic				ACCCATATTGGTGTATTTAATTTGTTAATATCATATCAGTTATAATTTTATTAGGTTTCTATCAATTAATGTTTTATTATGTTGCTTCATGCGACAGGGAAACTTAGAGTAATCGGTAAAGTTGTTGTCATGTGATCGAGAAATCACGG[A]AAGAACCTCTTATAGAAATGCAAAATAAGGTTGCGTATAAAATCTTAGTTCCTTCATCCTTGTAGTCGAGCCCTTTCCCGAACCCTACGTATAACGATAGCTTAATTAATTTACTGCATCAAATTATCCTTTTTATGTTGCTTTATACAA	705385	22	57.74	AGTTGTTGTCATGTGATCGAGA	705485	23	58.57	CTCGACTACAAGGATGAAGGAAC	101
Pepper1.55ch01	714941	C	C	5|5	T	6|6			CA01g00480	CA01g00480:Intron	Intron	PREDICTED: ORM1-like protein 3-like [Cicer arietinum]	CCCGAGACCCTACTTTGTGGGAACATACTTGGTGAGTATGTTGTCGGATGAAAGCTGGTCCAGACACCATGGTTGTTAAAAAAGAACAGTATAAGATTCATGGATAAATGATTTAGCTTATTGGGTACTTGCCATTTGGGGACTTATTG[C]GTAATTCGTAGTTGATTTAGCTTGGATCATTGGGTGTTTGGTTTATATTTGTGTTTAAATAAATGATTGAGTTGAGGTGGCAAGTATATGCGGATTTAGTTGAGGTGCACGAAAGTTGTCTCAAATTCTCGAGACCCCACTTAATGGGAA	714914	20	59.96	GGGTACTTGCCATTTGGGGA	715035	21	59.93	TCCGCATATACTTGCCACCTC	122
Pepper1.55ch01	719176	G	G	4|4	T	6|6			CA01g00480	CA01g00480:Intron	Intron	PREDICTED: ORM1-like protein 3-like [Cicer arietinum]	ACTATTTTGTGATTGACATAGTTGATTGATTGGTTGATTTGATTCTTGGGTAGATGATAGCTCAAGTGTATTAAAAGCTATGGTCTTTTAGTGTCCTGTATATTTGGTTTTTGCAATCGACTTCCATAGAAATTATTGCTACAATCTCA[G]ATTGGTTGAGGGCATGGAGTTCATGGACTGTAATCTCTTTTAGTGTTGGGGATTTTTTGCCATGTGAACTCCCTTTGGGATTGAGATTGCCGAAGGTTCGTTTCATTAAATGGTATAAGAACCTGACCCATCCATGATATTGTGTTTATC	719131	22	59.31	TGGTTTTTGCAATCGACTTCCA	719214	24	58.97	AGAGATTACAGTCCATGAACTCCA	84
Pepper1.55ch01	719864	C	C	9|9	T	4|4			CA01g00480	CA01g00480:CDS	CDS	PREDICTED: ORM1-like protein 3-like [Cicer arietinum]	TCTCTTTGTGACAGACTCTGCCTTCTCTTTTTATCTGCATTTCATTATCAGTAATTTCCATTTGAAGAAGGGATGCAGTTGTACATACTCCAAATTTTCGGTGTCTTTACAAATGCCTTTGCATTATCTATTTATCTTCAGGTCACATA[C]CAATGTTTTCACTGGAAGAAGGGAACACCGTTTGCTGATGACCAAGGTATCTACAATAGGTTGACTTGGTGGGAGCAGATAGATAGTGGGAAGCAGCTTACACGCAATAGGAAGTTTCTTACTGTTGTCCCTGTGGTGCTGTAAGTAGTT	719812	21	57.87	TCGGTGTCTTTACAAATGCCT	719902	20	60.11	TCAGCAAACGGTGTTCCCTT	91
Pepper1.55ch01	720433	T	T	5|5	C	8|8			CA01g00480	CA01g00480:Intron	Intron	PREDICTED: ORM1-like protein 3-like [Cicer arietinum]	ACCATGATGCACTTTACAATAGAGTTTCTGATCATGGTAGGGTACCATATATTGGAAGGGGTAATGGTCTTAAGCTATGATTTTGCAAGTTTGATTAACCAAAACTTCCATTGTTCATTTTATACAACATTATTCCTATTTGGGAAGTT[T]ACAATTATCGGGCCAAGAAGTCAGAAAATGGAGTGTAGTAGCTAGCCAGACAGATTAAGCATCTGAGCTTATGGAACCGTTGATCATGTAGCATTGAATAAAAGCAACATGGAATATGCACAAATTTATGTTATGAGCATTACATTTATG	720336	23	60.05	TGGAAGGGGTAATGGTCTTAAGC	720460	20	59.24	TTTCTGACTTCTTGGCCCGA	125
Pepper1.55ch01	720613	A	A	5|5	C	3|3			CA01g00480	CA01g00480:Intron	Intron	PREDICTED: ORM1-like protein 3-like [Cicer arietinum]	GAGTGTAGTAGCTAGCCAGACAGATTAAGCATCTGAGCTTATGGAACCGTTGATCATGTAGCATTGAATAAAAGCAACATGGAATATGCACAAATTTATGTTATGAGCATTACATTTATGCATAACTTCCATGGTTAATGATATTAGTC[A]AAGTGTTAATTACATAAGCTTGATTGCTCTATTTTAAAGCTAGTTTGTGGGAATTCCTTAATTAAAAAAAAAAAAAGCAAGTTTGTGGGAACTGCCGTTGCACTAGCATAACTAAACTTTGACTTTTAGGAAAGGCCAAAAGACCAAGGG	720582	23	56.23	TGCATAACTTCCATGGTTAATGA	720671	21	56.9	AGGAATTCCCACAAACTAGCT	90
Pepper1.55ch01	721084	T	T	8|8	C	4|4			CA01g00480	CA01g00480:Intron	Intron	PREDICTED: ORM1-like protein 3-like [Cicer arietinum]	GTTCTTCAACAAAGCATCACCGCAACCCTAGCAAATTAATAAAATCTATTACTACTGAAAAACTTATGGAGGAATCGCTATTGAAGATATTACCCTCAATAAGTGGAAAGGGTGTTGGACAAAGAGAGGGCAGCTCAAGTGGAAAGCTC[T]GTCCACCTCAGCCTTGTGGTTGTAGGTCCAAGTCTCCATGTTACCATATCAAAGGAAAAAGATAAGAGTGTATAAAATATCTGATTAAATCTTACATTTTTTTTTTTGGGGGTGGGGGTGGGGGGGGGNNNNNNNNNNNNNNNNNNNNNN	721035	21	59.71	AAGTGGAAAGGGTGTTGGACA	721114	20	59.89	TGGACCTACAACCACAAGGC	80
Pepper1.55ch01	722104	C	C	6|6	T	5|5			CA01g00480	CA01g00480:Intron	Intron	PREDICTED: ORM1-like protein 3-like [Cicer arietinum]	TATAACTGTTTTGAGTTCCTCATTAGTGCTTATAACATCTGATTTGTTGAGAACCCAAACGGTCCACGTGAAATGGACAAATTTTCCCTCTGAAAGCAATATGTGAAAAATTTTCATTTGATGAAAGTTAGCATTCAGTGGACCTATGA[C]CCAAAAGAAAAAAGAAATGACTATGAGCTTCTGATGAGAGTTATGAGACAATAATTATGATTTGTTTTGTAATTGTTGGTAGTAGCTATCCTAAAGGTTTTAGAAGTTAATAATAAGTTATACCATTGACCCTGGAAAAATTACTTAAAT	722075	24	59.3	ATGAAAGTTAGCATTCAGTGGACC	722154	24	58.1	TGTCTCATAACTCTCATCAGAAGC	80
Pepper1.55ch01	722949	A	A	10|10	G	5|5			CA01g00480	CA01g00480:Intron	Intron	PREDICTED: ORM1-like protein 3-like [Cicer arietinum]	TTACTTATGTTTGTGGTTAGTCTGCTACAGCTAACTAACTCGGGAGCTGCACCAGGAAATATGTGCCTTTTGGTTTAATAAAAAGAAAGGCTATGTACTTTTTTGGTACTTAATCTTTGTCAGTGAAGCAAGTTTCACAAGGTAGTTGA[A]TTGTATGCAAAATAATTCTTGTAGAGAGTTCAATTCTTGAAATAGAAATGGTAACGGAAAATGTTGAAAGAGCATTCAACGAAATATGCCCCTTTTTTCTCATAGAAGTAGCAAAATAATGGAACACTCCATTTATGCTATATGGGATTA	722910	23	56.4	TAATCTTTGTCAGTGAAGCAAGT	722989	24	55.51	TCAAGAATTGAACTCTCTACAAGA	80
Pepper1.55ch01	723069	T	T	6|6	C	5|5			CA01g00480	CA01g00480:Intron	Intron	PREDICTED: ORM1-like protein 3-like [Cicer arietinum]	CAGTGAAGCAAGTTTCACAAGGTAGTTGAATTGTATGCAAAATAATTCTTGTAGAGAGTTCAATTCTTGAAATAGAAATGGTAACGGAAAATGTTGAAAGAGCATTCAACGAAATATGCCCCTTTTTTCTCATAGAAGTAGCAAAATAA[T]GGAACACTCCATTTATGCTATATGGGATTATGCACACTTGTTTACATTTCTGCATTTTGAGAATTTGTCTTGGATTATGAAGTGCAATATGAAATGTCAAATTCAGTATTGATTCATAAATATGTTCCAAGACTAAGAAAATATCATGTT	723021	22	59.64	GCATTCAACGAAATATGCCCCT	723123	24	60.14	TGCAGAAATGTAAACAAGTGTGCA	103
Pepper1.55ch01	727684	C	C	11|11	T	5|5			CA01g00490	CA01g00490:CDS	CDS	F-box family protein	CCAACAGGAATGTTTCTTAGAGATCCACCTTCAGTCCAATATCTTCTACATGTCTTGCAAAAATACCTTGGTTGAGATAGACTATAGTTGTTATAATAACAAAACTTTGTATTTGTTGAATTGCACCTTGGACAATTCACAACTTGGTC[C]TTTTGTGGCCTAACTAATTTCCTTTCAACACAATTATTAGGTTTTGATGAACCTATTATCTCTTCCATTGGCTTCACCACTATCTCCTACAAATATCAACAAGAGAAATTAAAAATAATCAACAACATTAATAAATTCTAATATTTATAA	727585	22	56.71	TGTCTTGCAAAAATACCTTGGT	727711	24	58.36	TGAAAGGAAATTAGTTAGGCCACA	127
Pepper1.55ch01	731255	T	T	16|16	C	4|4			Intergenic				TATGAAGGAACCTTCATAAAGTAAAAACACTCAAAAGAAAAAAAAGAAAAACGAAATTCTTGCCGCCACACACATTAATTAATTATCTTCATGTTTTAGTCAATGGATTTTAGGATTCAATATTTTAATTAGTATTAAGTTGTTAAAAT[T]TCTTTATTGCTCTTCAATTTGTCATTCTCCAATTTGGACTATAGGTGTATTATCAAAGACTTATTTTAATTAAGTAGCGTCTAAATGAAATTAGATTTCGTATAGAAGTGTGTATTTAATTGCCCAACCTTTAAAATAAGGATTTTATAT	731159	20	59.97	AAATTCTTGCCGCCACACAC	731286	24	58.93	TGGAGAATGACAAATTGAAGAGCA	128
Pepper1.55ch01	731971	T	T	7|7	G	3|3			Intergenic				TTTGTATGGAGTATTAATTAATTGTTTAAATTTTGCTTTTTCTATTAAAAGCCCCTTTTTATGATTTTGCACTTTTCTCCAAGTCAAAAATGATGTATTCACTTTTTCTATTTTTTTGCAACCGCAATTTATAGAAAAGACAATAATCA[T]TTTTTTGGTTACAATAAAGTAAATAATACTAAAAAGTTTGATAAACAGTATAATATATAGTAATATTTAGGTCAACATTATTCCATGCGTTGTCTGTCGGTTTGTTCTTTGAAAAAAATATCAAACAATAATGATGGAAATGGCGCCCTT	731939	24	57.45	GCAACCGCAATTTATAGAAAAGAC	732077	20	59.62	AACAAACCGACAGACAACGC	139
Pepper1.55ch01	738319	A	A	10|10	C	4|4			Intergenic				ATTCATGCTTTCATATTAACTTTATTCTCGTTTTACGGTAAACAAATCCTTGATAAAAAGTATTTTTCTTTTAATAAATCATATGAAAGTACATGAAAACAATCAAGCTAGTAAATTATCGAATACGAAATATAATTATTTTTAAAAAA[A]TTTATTGAATATGCTGGTTGAGTATCAAAACCATAAAAGAATATGCAACTATCAATCACGTGGCTTTGGCCCCAACTAAAATTAAAGAATAATAAATGTATTACTTAATAAATGCAAATAAAAGTTGTTGTTTGGATAAAAAAAAATTGC	738256	23	55.06	AAGTACATGAAAACAATCAAGCT	738389	20	59.47	GCCAAAGCCACGTGATTGAT	134
Pepper1.55ch01	741859	C	C	6|6	A	9|9			CA01g00500	CA01g00500:CDS	CDS	WD-repeat protein%2C putative	GGTTCGAGTGCGAGTTGGTTCAGACGTGATAGACAAGAACACGGTGATGTAATAACTACTGATGACAGCAAGATTGGCTTAGATAGAATTAGGGATGGTGGTGAAACTGTGCTGGCGAATTCAGATTCTCATGACGGCTGTTTCTCAGG[C]CGGTCTTCTCAATCCTTCCAGTCTAATGAAGCTTTAGAATTGGACGAGGATGGTGCAAGAGATGTAAGGTTGCATTTGAAATTTAGGAATTTAGACAATGGAGTAGAGTTTGTTCTGGATGAATTTAGTCAGGAAGGTATGCTTAGCCAA	741802	20	59.4	GGATGGTGGTGAAACTGTGC	741883	22	57.18	AGACTGGAAGGATTGAGAAGAC	82
Pepper1.55ch01	741904	C	C	3|3	T	8|8			CA01g00500	CA01g00500:CDS	CDS	WD-repeat protein%2C putative	GATGTAATAACTACTGATGACAGCAAGATTGGCTTAGATAGAATTAGGGATGGTGGTGAAACTGTGCTGGCGAATTCAGATTCTCATGACGGCTGTTTCTCAGGCCGGTCTTCTCAATCCTTCCAGTCTAATGAAGCTTTAGAATTGGA[C]GAGGATGGTGCAAGAGATGTAAGGTTGCATTTGAAATTTAGGAATTTAGACAATGGAGTAGAGTTTGTTCTGGATGAATTTAGTCAGGAAGGTATGCTTAGCCAAGTACGTGAAGTAGGTTCAAACAAGTTGTTCACTGCTGAAGAGTTC	741860	22	59.77	CGGTCTTCTCAATCCTTCCAGT	741939	23	56.44	TTCAAATGCAACCTTACATCTCT	80
Pepper1.55ch01	741958	T	T	3|3	C	4|4			CA01g00500	CA01g00500:CDS	CDS	WD-repeat protein%2C putative	GGTGAAACTGTGCTGGCGAATTCAGATTCTCATGACGGCTGTTTCTCAGGCCGGTCTTCTCAATCCTTCCAGTCTAATGAAGCTTTAGAATTGGACGAGGATGGTGCAAGAGATGTAAGGTTGCATTTGAAATTTAGGAATTTAGACAA[T]GGAGTAGAGTTTGTTCTGGATGAATTTAGTCAGGAAGGTATGCTTAGCCAAGTACGTGAAGTAGGTTCAAACAAGTTGTTCACTGCTGAAGAGTTCCTGAATACTCTTAGGCCATCGCCTTTGGTTCAGAAATATCTGCGTAGAGTGCCA	741911	22	59.84	GGTGCAAGAGATGTAAGGTTGC	742020	22	59.96	ACTTCACGTACTTGGCTAAGCA	110
Pepper1.55ch01	742274	A	A	4|4	G	6|6			CA01g00500	CA01g00500:CDS	CDS	WD-repeat protein%2C putative	TTGACGAGGCTAAGACTAAAACTAAACGAAGTTGGCTTCAAAAGCTAACTGTTGCAACCCATAATAAGGTGAAGTCAATGGGGGACAAAGTGAAGGGCAAGGAATCGAATTTAAAGTCCGGTACTAACATTCAGAGAATTCGGGTCCAC[A]CATATGGTAAGGAGTCAAAAGAACTGTCCTCACTTTACGCAGGGCAAGAGTTTGTTGCACACGAAGGCTCAATTTCGACAATGAAGTTTAGTCCTTGTGGCCAGTATCTAGCAAGTGCTGGCAAAGATGGCTCGGTGCGCATTTGGAGGG	742202	20	59.59	ATGGGGGACAAAGTGAAGGG	742342	20	59.9	GCCTTCGTGTGCAACAAACT	141
Pepper1.55ch01	743098	T	T	3|3	C	4|4			CA01g00500	CA01g00500:CDS	CDS	WD-repeat protein%2C putative	GGTCATGTTACCAATGTGTCAATGTTGTGTTCTATATGCAGTCACTTGTGTAGAATTCAATCCAACGGATGACAACATTTTCATCAGTGGTTCAATAGATGGGAAAATACGTCTCTGGGAGGTGCATGGTTGCCGAGTAATTGATTGGA[T]TAATGTAAAAGAAATAGTAACTGCTGTTTGTTATCGTCCTGATGGAAAGGTTTGATTTGCATTGCTGTTACACTTAAATATTTGTGCCGCATCTTTTGATGGACTTTTGTTGATTTGTTGCTTTTAATTGATGCAGGGGGGTGTTGTGGG	743056	20	60.32	TACGTCTCTGGGAGGTGCAT	743153	22	59.63	TCAAACCTTTCCATCAGGACGA	98
Pepper1.55ch01	743780	A	A	5|5	G	3|3			CA01g00500	CA01g00500:Intron	Intron	WD-repeat protein%2C putative	TGTTTTATGAGACGAATTAAGTTCATTGCTAGCACATTCGTTCTCTCAAAATTTCTACCCCTCTTTGCCCATCGTTTTTGAGGTGAGGGGAAAGCGTTGATAGACACGATTTCTTCTGGGGTAGATTGGGATTGCTATCTCTTTCTGGT[A]ATAAGTAGCCTTTATCTTCAAAGTCTATGGTGTGCTGTAATAACATGCCGGTTTAGTGTTTGCACTTTGCGGTGGTGGGATGCGTTTTTTTTTTTTGTTTTTTTTGTTGGGGTTGGGGGATGTGGTTTGGGGTGGCTAAGTGTTTGGGCT	743732	21	59.02	AGACACGATTTCTTCTGGGGT	743816	22	57.38	AGCACACCATAGACTTTGAAGA	85
Pepper1.55ch01	745606	C	C	4|4	T	3|3			CA01g00500	CA01g00500:CDS	CDS	WD-repeat protein%2C putative	CAATTTCCTGCATCTTTCACCTCAGACGGGAAACACATCCTCGCAGTTACCGAGGATTCAAATGTTCATATCTGGAACTACACTGACCAGGGCCGGACAACAAACAAACTTAGAAAAGTCCGGTCATCAGAGAGTTTCTTTTCCAACAA[C]GCGTCAGTTGCCATACCCTGGTCAGGCTTCAAGACAAACCCCGGAACACTACCTGGAAGTAATCTAGAAAACGGGAATGTCAACAGGAACCCACTGTCAAAGACTTCCGACTGTTTCTCCTCCCTGGGGCGTGCATTTTTGGTAGACTCA	745531	20	60.04	GAACTACACTGACCAGGGCC	745659	20	59.89	GGTAGTGTTCCGGGGTTTGT	129
Pepper1.55ch01	745661	G	G	5|5	A	3|3			CA01g00500	CA01g00500:CDS	CDS	WD-repeat protein%2C putative	ATTCAAATGTTCATATCTGGAACTACACTGACCAGGGCCGGACAACAAACAAACTTAGAAAAGTCCGGTCATCAGAGAGTTTCTTTTCCAACAACGCGTCAGTTGCCATACCCTGGTCAGGCTTCAAGACAAACCCCGGAACACTACCT[G]GAAGTAATCTAGAAAACGGGAATGTCAACAGGAACCCACTGTCAAAGACTTCCGACTGTTTCTCCTCCCTGGGGCGTGCATTTTTGGTAGACTCACTATCTAAGGGAACAGCGACATGGCCGGAGGAGAAGCTCCCTAATTCTTCAAGTC	745623	20	59.6	CCTGGTCAGGCTTCAAGACA	745731	20	59.89	AGGGAGGAGAAACAGTCGGA	109
Pepper1.55ch01	747420	A	A	5|5	G	7|7			Intergenic				TTCATTTATAGAGTTTGGAATTTAATAAGAATGACTATTTTCTAAAAACAACATCTTTTATAAGAGGTGGAGCTAGAAGCTCAAATACGGATTCAATCGAACTCAGTACCTTTGCTTAAACAAAATCTTTGGGTTAAAAAGTTTGTTAA[A]TATATCCAAATATTAAATTTACAACTCCTAGTTATTAACACTTGAATTCATCGCTCTAGAATTGAGAACCCAAAAAATTGAAATCCCCACTCTATCTCTAGCTAATTTTTACATCTTAGTTAGACGAAGAAAATCTCGAACTTGAATGTG	747383	23	55.74	TGCTTAAACAAAATCTTTGGGTT	747474	24	55.22	GCGATGAATTCAAGTGTTAATAAC	92
Pepper1.55ch01	748606	C	C	4|4	T	5|5			Intergenic				TCATCTACCTTACTGTACACATTTTTGTTAGTGTAGTCACAATGTGTCATGGTGACTCCATTTGGTATATCTCTGAATAGACCATTAAGAAATTAAATTATCGGTATAGTCCAAGTTCATGATACGCATTGTTCGCTTTGACCCTATAA[C]GTTCAGTACCAATATCAAGTCCAAAAGTGCGTATATCATGTGATATTGTGCTCTATTATAGGTTCATAGATCCTTTAGAAGATTGCCGATCTAGAAATCTGCTAGTTTGACTCTTTAAATCCTCGTTAATCAGTCTCCAGTATCGTACTA	748583	20	56.05	CATTGTTCGCTTTGACCCTA	748695	22	56.97	TCGGCAATCTTCTAAAGGATCT	113
Pepper1.55ch01	751495	T	T	6|6	C	3|3			Intergenic				TTTAAAAAAAAATACTCAAAAAATGAGAGACCATTGAAAACTCGTGGTCTAGAATTCATTATAGATATTTGTGTGACAATTCCTCATTTCGCTAAGAGTAAAAAGAGAAATTTAAAATTAAATCATTACTACTAAAAATAGAAAGGTGG[T]GTTCGACTTAAAAATTAAATAGTTACGATGAAGAAAGTACCTTTTAAGAGACCGCATAAGTACTGTTAAACCGTCAATACATAAAACGTAAATCCTAAGGTGCATGTTCGATTCAGAACAAGAATATTTCGAGATTATGATACCAAACCC	751415	23	60.06	TGTGTGACAATTCCTCATTTCGC	751537	24	55.14	AGGTACTTTCTTCATCGTAACTAT	123
Pepper1.55ch01	753249	A	A	4|4	G	4|4			CA01g00510	CA01g00510:CDS	CDS	TT2 like MYB transcriptoin factor	ATTTTTGTGAAGACGAAGATGATCTTATTGTGAGATTACATTCACTTTTGGGTAATCGATGGTCACTAATAGCGGGGCGATTACCTGGTCGAACGGATAATGAAATCAAGAATTATTGGAACACGCATTTAGTCAAGAAGCTTAAAAAT[A]CCGGAATTGACCCAAAACCCCTCAAGAATTTCCCTAGAAGGAAAAAAACTCAAAAGGAGGGGAAGAAATGCAAGAGTCAGAACTCTAAGGGTCAAAGTGTACAAGTCGAGAAGATTAAAGTATTTGCACCAAAGCCCATAAGGATTTCTT	753204	23	57.1	ATCAAGAATTATTGGAACACGCA	753283	23	59.99	GGGAAATTCTTGAGGGGTTTTGG	80
Pepper1.55ch01	753302	A	A	6|6	C	4|4			CA01g00510	CA01g00510:CDS	CDS	TT2 like MYB transcriptoin factor	AATCGATGGTCACTAATAGCGGGGCGATTACCTGGTCGAACGGATAATGAAATCAAGAATTATTGGAACACGCATTTAGTCAAGAAGCTTAAAAATACCGGAATTGACCCAAAACCCCTCAAGAATTTCCCTAGAAGGAAAAAAACTCA[A]AAGGAGGGGAAGAAATGCAAGAGTCAGAACTCTAAGGGTCAAAGTGTACAAGTCGAGAAGATTAAAGTATTTGCACCAAAGCCCATAAGGATTTCTTGTGTGAATTCAAGGGACAATAGTTTTGAAAATGATACGTTGAGTACAAGTACT	753251	20	59.39	CGGAATTGACCCAAAACCCC	753393	20	59.59	TCCTTATGGGCTTTGGTGCA	143
Pepper1.55ch01	757731	A	A	3|3	G	10|10			CA01g00520	CA01g00520:Intron	Intron	Cytochrome C oxidase assembly protein cox11%2C putative	GACCTGCACAACAGTACATTGTCAGAGGGATTGTAACTTCTATTTTTCCTACAAATAGAGGATGTATTATACAGAGATAAGGAATTGATATTTCAGGAAACAGCCGTCAACTGAGGTTATCTTATTCCAATGTCATGATCATGCTATCA[A]TCTGATAACACTTGAACCAGAAAATTGAGCAGTAACTACACCAATAACATGCAAAAACTTCTACACAAGAGAAACAACCATCGCTCCGCTCACTCATTCAGTAGTGTCAATTGTGTTTGCTGAGTACCTGGATATAACTCTATTACACAA	757680	20	59.82	AACAGCCGTCAACTGAGGTT	757762	24	59.6	TGCTCAATTTTCTGGTTCAAGTGT	83
Pepper1.55ch01	757797	C	C	6|6	A	5|5			CA01g00520	CA01g00520:Intron	Intron	Cytochrome C oxidase assembly protein cox11%2C putative	TTATACAGAGATAAGGAATTGATATTTCAGGAAACAGCCGTCAACTGAGGTTATCTTATTCCAATGTCATGATCATGCTATCAATCTGATAACACTTGAACCAGAAAATTGAGCAGTAACTACACCAATAACATGCAAAAACTTCTACA[C]AAGAGAAACAACCATCGCTCCGCTCACTCATTCAGTAGTGTCAATTGTGTTTGCTGAGTACCTGGATATAACTCTATTACACAATTGTCTCTCTTTTATGCATGCAGCTTCTCATTTACCTTTTCCCATTTTCCCCCTCTTGTGAAGTCT	757739	24	59.6	ACACTTGAACCAGAAAATTGAGCA	757833	20	60.11	ACTGAATGAGTGAGCGGAGC	95
Pepper1.55ch01	758030	C	C	5|5	T	4|4			CA01g00520	CA01g00520:Intron	Intron	Cytochrome C oxidase assembly protein cox11%2C putative	ATTGTCTCTCTTTTATGCATGCAGCTTCTCATTTACCTTTTCCCATTTTCCCCCTCTTGTGAAGTCTTACTGTTATTTAAAGTGTAAACAGCAAATCCGGTAGAAAATGTGACAGTAATTTTACTGTCTGTATCCGGACCCTCATTGTC[C]TACACGATAAGAGAGAAACTAGAGCATATTGTAATCAGAAACAGTGAACAATTATGGCTAGCATTCTGCTCTGGAATCTACAGTAACCAGATCTCAAGTTTCTCAGGTTGTATTTTACAGGAGTATCTTCGCTTAATATGCATTTCCTTA	757961	21	58.14	AGTGTAAACAGCAAATCCGGT	758056	24	57.87	TGCTCTAGTTTCTCTCTTATCGTG	96
Pepper1.55ch01	758588	T	T	8|8	C	5|5			CA01g00520	CA01g00520:Intron	Intron	Cytochrome C oxidase assembly protein cox11%2C putative	CTAATACTTTCATAGTTTCTTCAACTACTACTATTTAACATAGTACACAAATGTTAACATCCTAACTTCATGTAAAGCCAAGTGTTGTTGCATAAACTTTGATGGAGAGAGAGCATCTTTGCGTGCTTGAAGCTTAGTTTTTAGGTGGT[T]GAGTTATTCATGTGCATGCTAGTGAATATTCGTAATCCTGGAAACAACACAAAGGAATTTTGAAAGTATAATATCTCACCTCCCCCTAAATTTATAAATCATCAATAATGAACAGAATATGCTGAATATGTAAATATAAAGCTTAAGAAT	758554	20	58.98	TCTTTGCGTGCTTGAAGCTT	758644	21	57.63	TCCTTTGTGTTGTTTCCAGGA	91
Pepper1.55ch01	758794	T	T	5|5	C	5|5			CA01g00520	CA01g00520:CDS	CDS	Cytochrome C oxidase assembly protein cox11%2C putative	ATTTTGAAAGTATAATATCTCACCTCCCCCTAAATTTATAAATCATCAATAATGAACAGAATATGCTGAATATGTAAATATAAAGCTTAAGAATGGATTTTAAAACATACCAGAACATCTTTTGTCAGTTCCCAAAGCTGGCGTACAAC[T]GTGATTCTGTCCTTCAGAGATGGAATTTCTCCAAGTACATACGACTTCGGCCAAACAAAGTTGAAAACAGATCAGCACCAAGGTGCCAAAAATATTTACAAAATCAATAAGGATCTAAGAGAGGATAGCATCAACATATTCTTGTCAATG	758770	20	60.61	CAGTTCCCAAAGCTGGCGTA	758880	20	60.61	GCACCTTGGTGCTGATCTGT	111
Pepper1.55ch01	759009	G	G	4|4	A	9|9			CA01g00520	CA01g00520:Intron	Intron	Cytochrome C oxidase assembly protein cox11%2C putative	AACAGATCAGCACCAAGGTGCCAAAAATATTTACAAAATCAATAAGGATCTAAGAGAGGATAGCATCAACATATTCTTGTCAATGAAAAAATAAACACAATAAAAAATACTTTTCCCCTTAGATGAAGTAATAAAATAATACAATATGC[G]CATCTAAAGGATACCAAAAAAGCTACACAAATTTAAGGAGCTGACACCACAATAAGATTGTACTTACAGCAATCACAAGATCATGTTGTCTGTCACTCTTTTTGACATCCTGAGAGAGTGCTTGAATACTTCCGTAACTTTGAATAAGTG	758968	24	55.49	ACTTTTCCCCTTAGATGAAGTAAT	759066	22	59.09	TCTTATTGTGGTGTCAGCTCCT	99
Pepper1.55ch01	759967	C	C	7|7	T	5|5			CA01g00520	CA01g00520:CDS	CDS	Cytochrome C oxidase assembly protein cox11%2C putative	TCAGAGAAGTAGCCAATAACTATTAATAGGGATTCGAAAACACATACTAAAAGTCTAAGACTTTTCCAGAACAGAAAGAGTACATAGAAACCAAAAAGCACCTTTTATAAGGCTCTGTCCAGCACGCTGCATGGACTGTGATGGCTCTA[C]CAAATTAATTCTATTCAATGACCGTGGCCACACTTCTCTAACTGCCCTGCATAATCACACAATTCACCAACTTATCAAACGGAAACATCTAACAGAAATAAAACGCATAGACATGATATTAACCAACACAAACCAAATAAACAACAAACT	759924	20	59.82	ATAAGGCTCTGTCCAGCACG	760008	20	59.68	TTAGAGAAGTGTGGCCACGG	85
Pepper1.55ch01	760654	C	C	3|3	T	4|4			CA01g00520	CA01g00520:Intron	Intron	Cytochrome C oxidase assembly protein cox11%2C putative	GAGGATCTTCAAAAAGCTCCTTGGATGTGGAGGTTGGAAGCATCAAATTCACTTGCTTTATTTCGCTAAATGATTCTGATAACCTCAACACTTTTCTCTTCATATGAGGCTCCTCTTGCTCTGCAATAGATTAGATCAACCGAAACACA[C]AACTTTAGAGCAAGATCAACTAGAATTGCATCAATCAGTCAAATACTATGAAGTTTCCCATAGCATACTCGTATACATATGATTGCAAAATAAGCCTTCTCGTCTCCTCAGACATACAAAAACACAAAGAATGCAAACAACAGATAGTTC	760608	20	59.17	ATGAGGCTCCTCTTGCTCTG	760687	24	57.87	TGATGCAATTCTAGTTGATCTTGC	80
Pepper1.55ch01	761534	T	T	7|7	C	6|6			CA01g00520	CA01g00520:Intron	Intron	Cytochrome C oxidase assembly protein cox11%2C putative	TTATACACAGCCTTGCCATGCATTTCTGCAAAAGGTTGTATCCACGGCTTGAACCTGTGGACCTCCTGGTTACATGCTAGCAAATCCATAAACTGTACAAGGACTAAGGGCATTATCCACAGTTTAGAACGTACCAGAGCTGAAAGCAG[T]TAATTTTTCGGTTTATCAGAAAAAAGTATTCAGCTTTTACATGCTTGAAGGATTATCTATGCTAAAAGATGATATTTTGAGTATGAAATGTAATGCTTAAGCGACTATTTCAACCAAACTCTCTTAACTGCACATGCTAACCAAGTCAAT	761476	21	58.38	ACTGTACAAGGACTAAGGGCA	761586	23	58.6	TCCTTCAAGCATGTAAAAGCTGA	111
Pepper1.55ch01	761823	C	C	3|3	T	3|3			CA01g00520	CA01g00520:Intron	Intron	Cytochrome C oxidase assembly protein cox11%2C putative	ACCAAGTCAATGTAGGATAAAAATACATCTAAAGTATCCCAATTTTTCGAGCTTCATACCTGAACTATCACGTGCAAAAATTTTACACGTGAACTATCACCAACTATTTATCAAAATGCACCTCAATTATCAATTGTTCTCATTTCCTA[C]CTGAACGGTGGTGATATTTTAGATAACAAACTCGCAAACCTGATAATTGAGTTATCTTTCGATAAATAGTTTGTAATAGTTCACGTAGGAAACTCGCACACCTGATAATTTGCGAGTTTGCTATCTGAAATATCACCATCATTCATGTAG	761790	24	57.16	TGCACCTCAATTATCAATTGTTCT	761875	23	58.42	ACTCAATTATCAGGTTTGCGAGT	86
Pepper1.55ch01	763095	T	T	7|7	C	4|4			Intergenic				CACGATTCCTAATCCATTATGCATTAGGTTAATTAGCTAGTTAGTGATTAACCATTAAGAAAAAAGTAAACACAAGAAACTAAAGTCTATATATCTTTCCAAAGCACTCATTAGCAAACATCATATCAAACAAAATTTACCTTTTCCCC[T]CAATTTAAATAAATCAAAGTTGAAAGGAGTACAATATGATCCACCATACAAATTTTGAGACAATAGATGGTGGTGGAATCAAAACATAATTATGAAAAAATATATACAGAGAAGGGGGCACTTTAAGTGGATGAGAAGCTGGTTTTATTA	763043	23	59.11	TCCAAAGCACTCATTAGCAAACA	763172	22	58.55	TCCACCACCATCTATTGTCTCA	130
Pepper1.55ch01	764867	T	T	4|4	C	3|3			Intergenic				ATACCAAAAGCCCTACACCATATAACTACTAATTAAGTGAGGATATTTTCTGTTTATCGACCATTAAACTTCAAAGCCCCCACTTCGTGGAACTACATTGGGCATGTTGTTGTTGTCGTCGTTGTCAATTGATCTCTAAGGGATCAGAA[T]TTGCATATGAATTTTTGGCAACCATAGTCTCTGAAGCTGACCATATACGTGCTGCTTCTGTAATATTGGAACCCAACTTTGAAGAAGAAACTTCATTACAATCTGCAAAATATTTTCCACTCACATTTGCAAGTCTTGGGTGAGTTGCAA	764825	20	58.29	TGTTGTTGTCGTCGTTGTCA	764905	22	60.09	AGCTTCAGAGACTATGGTTGCC	81
Pepper1.55ch01	767963	T	T	8|8	C	7|7			Intergenic				ATTAAATAAATATACCTTTTGTCTTTAGTGATCAATCGGAGATACTGAATAGCATCGCCGGAAAACCAGCCATGAATACTTGATGATACATTCACTATTCTTCCTTCAACCCCACTTTCTTTAGCTGTATCCATCATCTTCTTCAATAA[T]AACTTCGTCAATAGGAAATGGCCTGTAGTTTTGCCCACACATATTATAAAAAATCAATGAAAAAATAAGGATTTTGTTTTAGTAGTGTTCACATGCATGTAACTGGAACAGATAAACAGTTCTTTAGTTTATCTAAAAATTTACCTAGAT	767862	20	60.11	ATAGCATCGCCGGAAAACCA	768003	20	59.69	GTGTGGGCAAAACTACAGGC	142
Pepper1.55ch01	773271	A	A	11|11	G	3|3			Intergenic				CAGTGTTGGGTGTTGTAATTAGTTCTTTATATAGTTGTGAATAATTATTATCTCATGATATAGCTTTTGACTTAATCGTTAGGTCAAATATCTATTTATTACATATTATGTTATCGGAATCAAGTCCATCTCACTTTATTGTGACTCTC[A]TATGATATTGTTGTTCACGCTCTAGCTGTTTGAACTTGGATTAGATAAATAGTTAAATATCAACTTCTCAAAAGCCTTTTAGCTAAAACAAGCACTTTTTATATCAAGATGATTGCAATAAATCACAAGTAAAATTAAACAAGAACTACT	773234	23	59.29	ATCGGAATCAAGTCCATCTCACT	773313	24	59.54	AATCCAAGTTCAAACAGCTAGAGC	80
Pepper1.55ch01	776673	T	T	5|5	C	8|8			Intergenic				GATGATAAATTATGCCCTTTTAGTTATGCAAATTATTGAAGGATAATTTAATCATCCTTTAATTTTCTTATGAATAATTAAGCCTCTATTATACATATCATAATTTGTCTACTTTCTAGGAAATGCTAGTTCTAATTATAATTAATTAA[T]TACTATTTCTTGTAATCTAACTTCACTAAGATAAAAACAAAAGGAACAAGAAGCCAAAATTCCTAAACCAACTACTAATATATATATATCCTTATGATAATAATGCCTTTTAATAAATCTAGGATTGATGTAGTATTTGTTATGTCCCTC	776628	23	55.33	TTGTCTACTTTCTAGGAAATGCT	776737	23	58.77	AGGAATTTTGGCTTCTTGTTCCT	110
Pepper1.55ch01	778611	T	T	6|6	G	6|6			Intergenic				TCATTCATTTAACATCACCTTATAATGACATAACTTTAAAGATGAAGGAGGGGTATCAACAGAATACTTCAGAGAGTTGAAAATAAGCATCAACTCGAAGATTCTCGAATAAAGCAACCTTTAAAATTATCTTCGCTTAGTACATCAGA[T]GAAGCCAATTTTTTTTCTTTATACGTATAGTTAACTTTATTCGATTCTAAAACACTGAATTCTGTCAAATTCCTAAACTTATGATTGAACCTGTCATTACATTGACATCACTGTTAATGACTAGTTCTTTGTACCCAATCAAGGGATCAA	778561	23	55.57	GATTCTCGAATAAAGCAACCTTT	778685	23	56.37	AGGAATTTGACAGAATTCAGTGT	125
Pepper1.55ch01	781214	C	C	8|8	A	4|4			CA01g00530	CA01g00530:Intron	Intron	Trehalase	CCCCCGGCTCAAGACAAAAGGATAGTAAATACAGTCGTAATAAAACACAAGACAAGGTGAAATAACAGAAAATACGACACACACAAAGCAGTGTTATAAACTACCAAACCGCCAGCTCACACCCCCACCCCTCCAAGCTAGAGACTCCA[C]CCTATGTGCAAAGTTCTACGACTACTAGCAAGGTCACCCCAAAGCACAACTACTTGTAGCAAAACTAAACTTAGTAACAAAACTAAAATTCAGGTAAATTAACGGATGCCAAAATTGCATCCTGCACTTACTTGGGGTTTATATTCACCA	781162	20	60.18	AAACTACCAAACCGCCAGCT	781268	21	59.51	AGTAGTTGTGCTTTGGGGTGA	107
Pepper1.55ch01	783533	G	G	7|7	A	3|3			CA01g00530	CA01g00530:Intron	Intron	Trehalase	ACCTGAATTCCAAAAGTGATACTCCTTCAGCAAAGAGGGAAGGGATCTTGTAACCAAATCTAAATCACCTGTCCGTTCGTATATTTCAACAATCATCGCGGCCAGGACAGGTGGCTGACTGAACATGTGAAACAAAAGATACAATTAGC[G]TAGCATGAAAGAGAAAATACATGACACTGGACTCTCATACATCCATAACTTATACACAGTCAGTCCTATTTAGTTTTTTCTAGCCAATAACCAACACACCACCCGCACCCCTCAGAAACCAACAACAAAAATAGCAGTGAGAGGATAAAT	783489	20	59.89	GACAGGTGGCTGACTGAACA	783577	23	59.3	GGATGTATGAGAGTCCAGTGTCA	89
Pepper1.55ch01	785297	T	T	3|3	C	4|4			CA01g00530	CA01g00530:CDS	CDS	Trehalase	AATGCCCATGCCCTCACCTCAGTATTCTTCACCTTTGGCAAAAAACCTTCAGGCTCAACCACATAATCCACAGGCTCAACATAAACCAAATCCTCATCAGCACCACCTAAATACTTACCTATAAACCCATCCAAATCATTTTTCAACAC[T]GAACCATTAACAGTTCTTGGAATCTTATTAAAAGCTTCAACTGTTACTTCAAGATTCTGTCTTAGTGACATGTCAACAAACAGTTTTGGATCAAACCCTTTATGTCCATAAACCTGAAGAGCAGTTTCTTGAACTTTTTCAAGAAAAACA	785191	20	59.45	AACCTTCAGGCTCAACCACA	785322	23	55.83	AGATTCCAAGAACTGTTAATGGT	132
Pepper1.55ch01	786815	T	T	10|10	C	7|7			CA01g00540	CA01g00540:CDS	CDS	Trehalase	ACCCCTTTAGTGATTTTTCTTGAAAAAGTTCAAGAAACTGCTCTTCAGGTTTATGGACATAAAGGGTTTGATCCAAAACTGTTTGTTGACATGTCACTAAGACAGAATCTTGAAGCAACAGTTGAAGCTTTTGATAAGATTCCAAGAAC[T]GTGAATGGTTCAGTGTTGAAAAATGATTTGGATGGGTTTATAGGTAAGTATTTAGGTGGTGCTGATGAGGATTTGGTTTATGTTGAGCCTGTGGACTATGTGGCTGAGCCTGAAGGTTTTTTGCCAAAGGTGAAGAATACTGAGGTGAGG	786776	20	56.09	TGAAGCAACAGTTGAAGCTT	786924	20	59.75	GCTCAGCCACATAGTCCACA	149
Pepper1.55ch01	788689	C	C	5|5	T	5|5			CA01g00540	CA01g00540:Intron	Intron	Trehalase	AGGGCCATGAACTGTATCTTTTGGAACGCAGAGATGGGGCAATGGCTTGATTATTGGCTTGACAGCAGCAACAAATCGGAGGTGGTATATTGCAGATGAATTCTTCCATGTCTTCTTGCTTTCAAAAACTAAAGCATTCTCAAGTTTCG[C]TTCACTTGTTTGCGATTTCAGGATATTTATAAATGGGAAGATCTACACCAGAACAAGAAGTCATTTGCCTCCAATTTTGTTCCTTTGTGGACTCAATTATTTAGTTCAGGTTTGTATCCTCAATCTCCGATGTTTTTTCCTCTGTCTCTC	788604	20	60.11	GCAGCAACAAATCGGAGGTG	788712	21	57.38	TCCTGAAATCGCAAACAAGTG	109
Pepper1.55ch01	789301	A	A	7|7	G	3|3			CA01g00540	CA01g00540:CDS	CDS	Trehalase	CAACAGGGATTTTCCAAATGGTTGGTCACCCCTTCAACACATGATCATTGAAGGTCTCGCAAGGTCCGGCCTAGAAGAGGCAAGAACCTTAGCTAAAGACATTGCTATCCGGTGGATAAGAACGAACTATGTAGCTTACAAGAAAACCG[A]TGCAATGTATGAAAAATATGATGTCACGAGATGTGGAGCAGCCGGAGGTGGTGGTGTGTATGTAGCCCAAGTAAGTACAGGAACCGATTTTGGCATCTGTCGATTATCCTGCAGTTTGTTTCATTATAAATGCAACAACAGCTATTATAT	789248	20	58.5	AGACATTGCTATCCGGTGGA	789363	20	60.39	CATACACACCACCACCTCCG	116
Pepper1.55ch01	791822	T	T	6|6	C	4|4			CA01g00540	CA01g00540:Intron	Intron	Trehalase	CTAACAGTTAGTAGTCCTAGTCCTCCCCTATCATGTAAGCTATGGATTCACGTGAACTCAATAGCTTTTGTCCATATAAATATTCATGAATATCTTACTGTGTGTGAGCCAAGTTATTACTGTAAATTAACTTGAGGTTGTTGTACGAA[T]ACATAAACTTCAATTATGCATCGTCTCTGTTTGACAAGTTCTATACAAATAATATTTGCATCGTCGCGATCATTTGCTTCACTCATATGTTATATTATAGCTTTGATATATAAGGTTTTAGGTGAACTTCGAGACGTACCATAAAAAGCA	791765	22	59.57	TCTTACTGTGTGTGAGCCAAGT	791851	23	57.02	CAGAGACGATGCATAATTGAAGT	87
Pepper1.55ch01	791852	T	T	6|6	G	5|5			CA01g00540	CA01g00540:Intron	Intron	Trehalase	TCATGTAAGCTATGGATTCACGTGAACTCAATAGCTTTTGTCCATATAAATATTCATGAATATCTTACTGTGTGTGAGCCAAGTTATTACTGTAAATTAACTTGAGGTTGTTGTACGAATACATAAACTTCAATTATGCATCGTCTCTG[T]TTGACAAGTTCTATACAAATAATATTTGCATCGTCGCGATCATTTGCTTCACTCATATGTTATATTATAGCTTTGATATATAAGGTTTTAGGTGAACTTCGAGACGTACCATAAAAAGCAGTATACTATGGACATCTATAAAGTTTGAAA	791827	23	55.66	AAACTTCAATTATGCATCGTCTC	791907	21	59.61	TGAGTGAAGCAAATGATCGCG	81
Pepper1.55ch01	793629	G	G	5|5	A	3|3			Intergenic				CTGGTGCAACAGTTACAGGTAGCAGTTAACCCAGAAAAACGGGTTTATTGATCGTGCTAAATTAGTCCATGAAAATATGACTCGTTTAAATTTGAACAGGTGATTATTACTACCAAAAAGACCAAGTTAATTCGCCGTGCCTAAGGGTG[G]TAAAATTAGTCCACGTCTAATTCAGTTCTTCTAAAAGTTGGGTTAATATGTAACTCAAATTAAACTACGAGGAACCCTGTTGAAATATTTTTGAAACTAGAGAAAAAGGTCCGAAATATACCTAAACTTTGGCTAAGATTGTTGTAGCAC	793594	24	59.96	AAAAAGACCAAGTTAATTCGCCGT	793673	23	55.97	AACCCAACTTTTAGAAGAACTGA	80
Pepper1.55ch01	796837	G	G	6|6	T	5|5			CA01g00550	CA01g00550:CDS	CDS	ABC transporter family protein	TGGGCCTAGGCCATGAAGTAACTAACAATAGTTCATCCTCTTCAGAAAGCAACAACCTTTGTTAGAACTGTTTATGATGATTGCAGTATTTTCTTGTAATCTTGGAATGTCCCATCGAAAGGCGTCACCCTGCCCTCAGAGACGGCCCA[G]AGTTGATCAACACTACCAGATATTAAATGTTCATCATGACTGACCTGTAAATAATAATACATAGCAGCAGCATTAAAGACCAGCAAAAACAAAATACAGTTATGTTTCCGTTTAGAGGGAAAAAAAAATTATAACAGAAGTTTCATAGTA	796812	19	60.61	TCACCCTGCCCTCAGAGAC	796921	21	60.47	GCTGGTCTTTAATGCTGCTGC	110
Pepper1.55ch01	798242	T	T	5|5	C	8|8			CA01g00550	CA01g00550:Intron	Intron	ABC transporter family protein	GACCAATAAATTGAAAAGAGTGAAATGAGACATTTGCCAGAACAAGAATGATTGTAAGCTCAAAAGGTGACCACTAACATTTGTTTATTCAGAAGTACTAGTCTTAACTTTTACTAAATAAAAAGGTGAAAGGAATTATAACGAGAGAG[T]GCTAGAATACAGCTGATACGCAAATTGATTAGACAATATGGTACACTGACAAAAGTTGGCAAAAAATATGATGTTAATGACTGAACTAGTAGATGTTAAAAGTGATTAAAAAACCTCATAATAATGCAACGTATTTAATTCACTGGCAAA	798148	20	57.26	AAGCTCAAAAGGTGACCACT	798270	20	55.76	TCAATTTGCGTATCAGCTGT	123
Pepper1.55ch01	798307	A	A	8|8	G	10|10			CA01g00550	CA01g00550:Intron	Intron	ABC transporter family protein	GGTGACCACTAACATTTGTTTATTCAGAAGTACTAGTCTTAACTTTTACTAAATAAAAAGGTGAAAGGAATTATAACGAGAGAGTGCTAGAATACAGCTGATACGCAAATTGATTAGACAATATGGTACACTGACAAAAGTTGGCAAAA[A]ATATGATGTTAATGACTGAACTAGTAGATGTTAAAAGTGATTAAAAAACCTCATAATAATGCAACGTATTTAATTCACTGGCAAATAAAAGCTACCTTAGCAGAGCGGAAAACAGTCCCTGAAATTGGTTGAAGCTCCCCGGAAATCAGC	798281	22	59.31	TGGTACACTGACAAAAGTTGGC	798374	23	55.21	ACGTTGCATTATTATGAGGTTTT	94
Pepper1.55ch01	798661	T	T	9|9	G	8|8			CA01g00550	CA01g00550:Intron	Intron	ABC transporter family protein	CGGTGAAATATATGGTGAGCAAGGTCCATGATGTATAAAAACAGTACAATGATTTAGAATCAGTTATAAAGATACATATGCCAAAGCCACACACTACCTAATTCACAAATAGAGATCCAATTTTACTTCCCAACAGACAAACTCAAATG[T]TAAATGCAAAGAGACATATTACAGATCAAAAGATATCTATACAAAGGTTTGTAACAATAAGAAAACTACATAATAAATGTCTTACTTGCTACTCTGCTATCCAAATCTATTCCAAAATTCAAATTTTTGAACAATACTGGGCCCCCAGGA	798591	20	60.54	GCCAAAGCCACACACTACCT	798689	24	55.95	TGATCTGTAATATGTCTCTTTGCA	99
Pepper1.55ch01	798889	A	A	3|3	G	6|6			CA01g00550	CA01g00550:Intron	Intron	ABC transporter family protein	GTCTTACTTGCTACTCTGCTATCCAAATCTATTCCAAAATTCAAATTTTTGAACAATACTGGGCCCCCAGGATATCCAAAGGATGCATCACTGCATTTGTAACAACAAGGTAAGGAAGTTAATTAGCTGATATTTGCTTTCGGACAGAA[A]ATTCAAAGAATTTCTTAGACACGGAATAAGTGATGCTCAACCTAAAGCTTATAATAGGAGCACCAGGTCTATCATCAGGAGAAGGAAACTCAAACTTGTAGCTGCATACAACATACGCAAAACAATCATGAGTTCATATAATTAAGAAAT	798788	20	59.96	TTGAACAATACTGGGCCCCC	798932	23	60.06	AGGTTGAGCATCACTTATTCCGT	145
Pepper1.55ch01	799464	G	G	5|5	A	7|7			CA01g00550	CA01g00550:Intron	Intron	ABC transporter family protein	ACAACTATAACCACGGAAAACTGGCAAGATGTAGGAGCAGCTTATGGTAAAATGAAAAAATACCTTAATTCTAGATTGAACAAGAGATGCACGCTTTGCATTGTACCGGAACTTATCGATAAAGGTCTGCAAAACATTAAAACCAATGA[G]TGTATCAAACTGGTAAACAACTTGACAAGAAACTTGCAAATAAGGTCGCAATTGAGAAAGACCTGCATGTGGGCCCTTGTGCGTTCATTCGCCTCGAATGCCTTCTGTTGATTCTTAATTTGTTCTTCTCGTGTCTTTTCGAATGTATCA	799404	20	60.45	CACGCTTTGCATTGTACCGG	799494	22	55.8	TCTTGTCAAGTTGTTTACCAGT	91
Pepper1.55ch01	800672	C	C	8|8	T	7|7			CA01g00550	CA01g00550:Intron	Intron	ABC transporter family protein	CAGTTTAAAATGTTAATACACAGGTCCATAGCTTAAGATGTTGAAAGAGTCTAATGTCGAAGTTCTGGAAGCTTGAAACTAAACAAATTTAAGAAGACACTAAACTTATTCTGGAAATAGAAGCATAAAACGACAAGACAACATGAAAA[C]ATGAGAAGCCAAAACAGCAAGATAGTTCGTAAAACCAAAAGTTAGGACAGAAACTAAGACAACTTAAAATCTAAGGAGAGGCCAAGAAAAGCAGGATTGGCTTGAGACTAGCTTTCATACTTTTGAGCCATATCCAGACACATTCCTTAG	800577	22	59.9	TGTCGAAGTTCTGGAAGCTTGA	800702	23	60.06	ACGAACTATCTTGCTGTTTTGGC	126
Pepper1.55ch01	801577	G	G	3|3	T	3|3			CA01g00550	CA01g00550:Intron	Intron	ABC transporter family protein	ACATTGCAAAACTGAGGTATCATCACCAACCACTTCTTGCTCAACATGCAATATCTGGCAGTTCTTGGGAATACCATCAATAGTGTGCATAGCCATATGTCTTAGGAGAGTTGTTTTACCCGTACCATTCCTTCCAATAAGGCCTGCAC[G]CAAATTACAGATTCAGGTAATCTGTAGATTTATAGAACTTAACTGCTAATCATAAGGAAAAAGGGGAAGCGGAGGATGTGGATACATAAAAATTAACTGCCAATCATCATAAACAAAAAGAGGAAGTGAACTATGCCACTGTCTATAGGC	801545	20	58.64	ACCCGTACCATTCCTTCCAA	801655	20	60.03	CATCCTCCGCTTCCCCTTTT	111
Pepper1.55ch01	802628	T	T	5|5	C	5|5			CA01g00550	CA01g00550:CDS	CDS	ABC transporter family protein	CTAAAAATGAACAAGTTATCATATATTTTCTCACTAACAATTAAGCGTACCGTAGTGTCTTCCAAAAGAAAGCGTGACAGAACCATCAACAATAAGGTCACGACCACCAACAGATATATTGAAATTTTCCATACGGATATCTTTAATAG[T]TGGTCCATCACCCTGACCATCATGATTCACACACACTAAAGGCATACCAGCTTTCACTTCTTCCACTTCTTTCAAGTGTGCTTGGTATTCTGCCTGCAGAATCAAGCCATGCAGATTAGAAAAACAAAGGAGTAAGCCAGCCCACTTTAA	802523	20	59.48	GCGTACCGTAGTGTCTTCCA	802650	20	59.09	TGATGGTCAGGGTGATGGAC	128
Pepper1.55ch01	804740	T	T	5|5	G	11|11			Intergenic				AAATCTTCATCAGCTACGACATTGATAATATAATCGATAATAGGTTGATCTACATCTACAGCTCGTTTGCCTAGAACTTCGTGCACAACGTTGCTCGCCACTTCCGCCATCTTCGGTTCGACGGTTTCCGGTTAACCGGCGATGAAGAA[T]ATGAACCGGGTTTACGGGTACAGTGTGAGGCGGCTCCGGTCTTGTAGATAGTTATAGATTGTGAGAAATTGAGAATGAAAGCAGCAGCCAATTGGTACCAAGGGGAAATTACATAAATTATTTTGTTTTTGATAATTGTAGAAAAAGGAA	804658	20	59.61	TGCCTAGAACTTCGTGCACA	804762	20	59.68	TGTACCCGTAAACCCGGTTC	105
Pepper1.55ch01	809202	A	A	4|4	G	3|3			Intergenic				AAGGGACTTAGTTTTGATATGCAAAAGTAAAAAGAATTGTCAAAAGAGAGTGAAGCCGAGAGACATATAAGAGCTTAGTTTTGTTATAATCGGATACCAATTTTTAGGTATTCATATTTTTTTGTTCCTATGCATAAATTTCAGGTGGT[A]GTTATGACTCATGCTTATCAGAATCGATCTGGAGTAAGATATATGACTAATGGCCTGAAAGTTTATTATGTCCCATGGAAACCGTTTCTCATGCAAAACACATTGCCAACCTTTTTTGGAACACTTTCAATTACAAGGACAATTCTGATT	809177	23	55.01	TTCCTATGCATAAATTTCAGGTG	809291	21	59.86	AGAAACGGTTTCCATGGGACA	115
Pepper1.55ch01	809798	G	G	4|4	A	5|5			Intergenic				TGCTCCAGAGCGTCTCAGCAGGGATGAAATTGTAATTGTTGTGCTAAGTAGGTTAGTTTATCGTAAAGGAGCAGATTTGCTCGTCGAAGTGATCCCTGAAGTATGCAAACGGCATCCCAATGTAAGTGCTCTTCATCATCATGGTTTTC[G]TCACAAAACTAGTCTATGGATTTTGACCTTGTTTATGAATTCTGAACGTTGGTATTTGGCTGCATTTCTAAGGTTCGCTTCATTGTTGGAGGAGATGGACCCAAACGAGTGCGTCTGGAAGAAATGAGGGAGAAACACTCTCTTCAAGAC	809725	20	60.11	TTGCTCGTCGAAGTGATCCC	809860	22	59.19	CAGCCAAATACCAACGTTCAGA	136
Pepper1.55ch01	809861	C	C	5|5	T	5|5			Intergenic				TAAAGGAGCAGATTTGCTCGTCGAAGTGATCCCTGAAGTATGCAAACGGCATCCCAATGTAAGTGCTCTTCATCATCATGGTTTTCGTCACAAAACTAGTCTATGGATTTTGACCTTGTTTATGAATTCTGAACGTTGGTATTTGGCTG[C]ATTTCTAAGGTTCGCTTCATTGTTGGAGGAGATGGACCCAAACGAGTGCGTCTGGAAGAAATGAGGGAGAAACACTCTCTTCAAGACCGAGTTGACATGTTGGGGGCTGTCCCTCATGCTAAAGTGCGGTCTGTACTTATAACTGGCCAT	809839	20	56.35	TCTGAACGTTGGTATTTGGC	809966	20	60.25	CCCCAACATGTCAACTCGGT	128
Pepper1.55ch01	813062	A	A	6|6	G	8|8			Intergenic				AACTAACATAAACCTTAGAAGAAAAGAGAGAAAAGAACGCTAGGTGGCTCATTAGAACTTGTAGCAGCTTACTAGCTTAATCAGATTCGTTTTCAACTTTCCTTCTAGAATTGTCAAAATACAAAGGAAAACATTGAACTGCTACCTTA[A]CTCATTCTCCTTCTGTGAAAGCACTAGCAAAAGAATATCATCTGAGTCATTTAAAACACACCTGATTTGTGGTTGAACAACAAGCAATTTTCCACCTTCCCCGTTTCTAATCCTCATTTACTCTTGTTTCTTGCATTACTGTGCCAGTTC	813037	23	58.27	AGGAAAACATTGAACTGCTACCT	813165	20	59.75	CGGGGAAGGTGGAAAATTGC	129
Pepper1.55ch01	813919	T	T	5|5	C	8|8			Intergenic				AACTAAGGTCGAATTTTCAGTTACGCACTTTATTTTTGCCGGGCTCCTTTTACCCCCTATTCTCTCTCTTTCCCTTTAAAAGCAAACTACCATTTCTCTCTTTTCCTTTCTTTTAGATAATTACTTTGTTCTTCCTACAAAGAAGTACG[T]ATGTAAAGAAAATGAAAAGAAAAGAAATGGTGCTTGATTGGCACAGTAGTTCATTTAATTGTTTTTTAAGAGGTTCTTCATTTTCTTTTGTTTTCTACTTCTTTAATAAAACTTTGCAGCTTTGTAGATGATATACTCCTAGTAATTGCT	813859	24	55.53	CCATTTCTCTCTTTTCCTTTCTTT	813962	21	58.75	TGCCAATCAAGCACCATTTCT	104
Pepper1.55ch01	815192	G	G	13|13	T	10|10			Intergenic				ACTGCCAGATGAAAAAACTTTATAGTTGGCCTGATGTAGCCAGGAGGACAGAAATTGTTTACAACCGTGCTTTGAAATGCTCCAATCCACCTTTGCTAGATCGATTGTCAAGGTATGCTACGCCTCTGTAGAAAAGAATGGTTTGTCAA[G]GTATGTCATTGCCCTAGAGAAATAAGTTGAGAACAGATAAAATCATATAATTATATGCTATTTCTCTTTTAGTAGTAAAAGAGCCGCCTTATTATTTTGGCCTAATTTATGGTACGAGTAAGATCAGATAATTGAATTGCAATGTTAAGT	815148	21	59.86	TGTCAAGGTATGCTACGCCTC	815294	21	59.31	GGCCAAAATAATAAGGCGGCT	147
Pepper1.55ch01	815862	C	C	3|3	A	3|3			Intergenic				TTTTTGCTCTGGCGGCTCTTGCAACTATGGAAGGTAAGTTCCTCTTTTCAATTAATATTTTGCAAATTCATTTGGTTTCCTATTGCAATTCCATTTAATCCTTATAGGCCTATCATAATTTTTTTTGAAATCTATAAGCCTGACAAGGA[C]ATTGAAGTGGTACCCGATATTCAACTTCCAAAGTCGCAACATGAGGAGACACCATTTGGTTCCAGGCCAGAAAAAAGCTTATGATTCCGGTGCTTTACCCATCGGTGCAGTTCAGGGTCATTTACTATTCAAACACAATGTAGAATTAGG	815836	24	55.19	TTTGAAATCTATAAGCCTGACAAG	815915	20	60.04	GGTGTCTCCTCATGTTGCGA	80
Pepper1.55ch01	815942	T	T	4|4	C	4|4			Intergenic				TATTGCAATTCCATTTAATCCTTATAGGCCTATCATAATTTTTTTTGAAATCTATAAGCCTGACAAGGACATTGAAGTGGTACCCGATATTCAACTTCCAAAGTCGCAACATGAGGAGACACCATTTGGTTCCAGGCCAGAAAAAAGCT[T]ATGATTCCGGTGCTTTACCCATCGGTGCAGTTCAGGGTCATTTACTATTCAAACACAATGTAGAATTAGGATTTAGGTAAAGTGTTTTACATAGTACATCTTGCTTGATCTATTTTTCTTTTCAATTCCTTTCCTGAGTTTCATATTACT	815896	20	60.04	TCGCAACATGAGGAGACACC	815984	20	60.61	AATGACCCTGAACTGCACCG	89
Pepper1.55ch01	816984	A	A	12|12	G	6|6			Intergenic				CAACCATAATACTTAACCTAAGTAATAAAAAACACTCTTACTACCAGAACAAGGACACACTCCTTTCTACTAACCTTTTATCATAATTTGCATATTCCACGCCTTTCTATTCGGGATCTTTAAAATACCAACAAAAAAATATTCACCTT[A]ATTTCAAAATAAATAGGAAGTTAGTCTACGTCTAAGAGTGAAACAATCATCTTACTAATAAAATTTGAATTCAACAACAACATGCATGACATTTGATTGTATGTGAAGTTCTGTCTATGCCTAAATTATGTTAGATTCAATGTCGTTGAG	816945	23	55.92	TCGGGATCTTTAAAATACCAACA	817075	21	56.93	TGTCATGCATGTTGTTGTTGA	131
Pepper1.55ch01	817966	A	A	10|10	G	4|4			CA01g00560	CA01g00560:CDS	CDS	Carbon-nitrogen hydrolase family protein isoform 1 [Theobroma cacao]	TTTTCTAGAGAAAGTGAGAAATTGAAGATGAGGCTATTGAAAGTAGCAACGTGTAATTTGAACCAATGGGCAATGGATTTCGATTGCAATTTGAAGAACATTAAGCAATCAATTACCGAAGCTAAAGCTGTTGGAGCAATGATAAGGCT[A]GGACCTGAGCTTGAAATCACTGGTTATGGCTGTGAAGATCATTTCTTAGAACTCGATACTGTTGCTCATTCGTAAGTTTTATCGTGTACTTTGATTATAGTATTATTTTAAAATTTTAGTTTTGTTCACTATATTCAGGTACTTGGTCCG	817878	21	59.52	ACCAATGGGCAATGGATTTCG	817990	22	59.89	ACCAGTGATTTCAAGCTCAGGT	113
Pepper1.55ch01	818328	A	A	5|5	G	8|8			CA01g00560	CA01g00560:Intron	Intron	Carbon-nitrogen hydrolase family protein isoform 1 [Theobroma cacao]	AACTTAAACGTAGACTTATTTGCTTCTACTATCTGTTCTTTTTGTTACTATGTGTTCTTTTGTTACTGTCTATTGTTTTGTGTGGTTCAATTATAGTCTTATTTTGTGTAGTATTGTTATGTTACTACTACTTGTTTTTGTCACTGTTT[A]TTGTTTTGTGTAATTCGATTTTAGTATTATTTTGTCGTAGAATTGCTTCTGCTACTATCTGGTGTTTTGTTTTTGTAACTAGCTATTGTTTCGAGTAGTTAGATTATAATATTATTTTGTTGTAGTATTGTTTCTATCTATTGTTATTGT	818243	22	56.13	ACTGTCTATTGTTTTGTGTGGT	818381	21	57.68	AGCAGAAGCAATTCTACGACA	139
Pepper1.55ch01	818975	C	C	3|3	T	6|6			CA01g00560	CA01g00560:Intron	Intron	Carbon-nitrogen hydrolase family protein isoform 1 [Theobroma cacao]	TTTTTATTGTTGTATACGCCTGAAATTGATAAATATTGGAATGTCTGATCGATAAAAATGCAAACTTAAGATAAATTAGGGCCTGTTTGATTTGGCTTATTTCAGGTGTTTTTAAGTGAAAGTAGGAAGCCATGCGTTGTTTTGTTGTC[C]GTTCATATTACTAGTCGTAGTATTTCTTTTGTAGTTTCTTGTATTTTCAATTTCTGTTACTTCCTGCTGGTTCTTGTATGGCGATTAATGTACTATTTTATTGTTGTTTCTGTTATGTTACTATCGGTACTTTTTGTTATCATCTGTTGT	818953	20	58.43	AGCCATGCGTTGTTTTGTTG	819059	20	59.68	TCGCCATACAAGAACCAGCA	107
Pepper1.55ch01	819100	C	C	6|6	T	7|7			CA01g00560	CA01g00560:Intron	Intron	Carbon-nitrogen hydrolase family protein isoform 1 [Theobroma cacao]	GAAGCCATGCGTTGTTTTGTTGTCCGTTCATATTACTAGTCGTAGTATTTCTTTTGTAGTTTCTTGTATTTTCAATTTCTGTTACTTCCTGCTGGTTCTTGTATGGCGATTAATGTACTATTTTATTGTTGTTTCTGTTATGTTACTAT[C]GGTACTTTTTGTTATCATCTGTTGTTCCTTAAGCTGAGGGTTTATCGGAAACAACTCTCTATCTCTGAGGTAGGGGTAACCGTGTACGGTCTGCGTACGCTCTACCCTCCCCAGACCTCCACTTTATGGGACTACAGTGGGTGTGTTGTT	819040	20	59.68	TGCTGGTTCTTGTATGGCGA	819153	22	59.7	TGTTTCCGATAAACCCTCAGCT	114
Pepper1.55ch01	819431	C	C	8|8	A	5|5			CA01g00560	CA01g00560:Intron	Intron	Carbon-nitrogen hydrolase family protein isoform 1 [Theobroma cacao]	GTTTGTGTTTCAATAAGATTAAAAAATGCTTTTTAAGCACTTGTTTCTAAGCCAAAGTACCAAAAATAATCCAAAAGTTAGGATTCTCAACTTATGACTTCTGTTTATAAGCCAGTCCAAACAGGCTCTTAGTTCATACAATTCAACAG[C]ATATACATACATCATCTACTTCAATTGTATAATTCTCGAAACATACTGAGATAAATGGAGTATCACATTAATTTTGGCATAGTAAAGAATGTGGACTCGGAAACAGTCTCTCTACCCCACAAAGGTAGTGGTAAGGTTTGCATACATCCT	819393	22	59.96	CCAGTCCAAACAGGCTCTTAGT	819541	21	59.66	GAGACTGTTTCCGAGTCCACA	149
Pepper1.55ch01	822378	A	A	6|6	C	4|4			CA01g00560	CA01g00560:Intron	Intron	Carbon-nitrogen hydrolase family protein isoform 1 [Theobroma cacao]	GGAGATATGGTAGCACAAGGTTCACAATTTTCTGTGAAGGATGTTGAAATGGTTTTTGCTCAAATTGATCTAGATGCGGTATGTTAGAATTCTGACCTCAATATCTTAAAATGTTGCTGTGAACATCATTAACTTGTTCCTCTTTTGCA[A]GTCGGTAAGTGGATGCCGAAGTCTCTCTTGCAGTTACCAAACTAATGCCAACAAATTGGATCAGATTATGGCGTAATTACTAATCCATCTCAACCTTGTAATCTGCATGTATTAATTGCTCATCCGTGCTTTTTCATTCTGATTCCACAT	822285	23	59.19	TGCTCAAATTGATCTAGATGCGG	822412	20	60.04	ACTGCAAGAGAGACTTCGGC	128
Pepper1.55ch01	822475	T	T	8|8	C	7|7			CA01g00560	CA01g00560:Intron	Intron	Carbon-nitrogen hydrolase family protein isoform 1 [Theobroma cacao]	TCAATATCTTAAAATGTTGCTGTGAACATCATTAACTTGTTCCTCTTTTGCAAGTCGGTAAGTGGATGCCGAAGTCTCTCTTGCAGTTACCAAACTAATGCCAACAAATTGGATCAGATTATGGCGTAATTACTAATCCATCTCAACCT[T]GTAATCTGCATGTATTAATTGCTCATCCGTGCTTTTTCATTCTGATTCCACATTGTTCCAGCTTAACTAATTTAAGGAAACCATTGCATTTTGATATGCCTGCAAATCAAGAGCCAAATCTTGATATATAGAGCTGTTTTATTGAAAGAA	822393	20	60.04	GCCGAAGTCTCTCTTGCAGT	822514	20	58.4	TGAAAAAGCACGGATGAGCA	122
Pepper1.55ch01	823646	A	A	3|3	G	4|4			CA01g00560	CA01g00560:Intron	Intron	Carbon-nitrogen hydrolase family protein isoform 1 [Theobroma cacao]	ACTTCCATCTAGTTCTTTCTTGAATGTTTCAAAGCATTTTATATTTCAGATTTTTATATACTACATTTAGTTCTATCTTCTTTTGAATTTTGTTGCATCTTAAGCCATTTGTTTCGTTAGTAATGTCTTGTGGATTCTTCCGTTGCTTG[A]TTAAGTTGGGTTAGCGAACTGCTTTTGTTTCCAGATTAGATACCACTCTCCTGAGGAGGAAATAGCACTTGGACCTGCTTGCTGGCTTTGGGATTATCTTAGAAGAAGTGGTGCATCTGGTTTTCTGCTTCCACTTTCTGGTGGTGCTGA	823621	22	60.1	GTCTTGTGGATTCTTCCGTTGC	823741	20	60.83	AATCCCAAAGCCAGCAAGCA	121
Pepper1.55ch01	824106	A	A	4|4	C	4|4			CA01g00560	CA01g00560:Intron	Intron	Carbon-nitrogen hydrolase family protein isoform 1 [Theobroma cacao]	GTTTTTCCATAGTTTCAGAGTGCAGGGTGAAAATGCAGTCGTTATGTTACACTATCCCCTATAGCTGGTTGAACCTTCTGCTAGTTTCTTACGTGAACCAATAGCCTCCAGCGGAAAATGATAGATAATTGTTGTGCTGTTTGATTACT[A]AAATTATTACCTGGATCTAAAACCTTGACCACGAATACGACAAATCAAGGATCCTCCTAAATTTCTTCATGCTATAGCATTTTCAGTTCAGCAACACCTTAGGAAGTTAAATCCTAGTATCCTACAAGTGAATGATCATTCTTTAGAAAC	824047	20	59.02	ACGTGAACCAATAGCCTCCA	824148	21	59.39	TGTCGTATTCGTGGTCAAGGT	102
Pepper1.55ch01	824549	A	A	11|11	G	8|8			CA01g00560	CA01g00560:CDS	CDS	Carbon-nitrogen hydrolase family protein isoform 1 [Theobroma cacao]	ACAAAGTCAATAGCATGACCAGCATGTCTGATGATTAGCAGAATATTGAGCTTTGTTTTAATTCTAGTTTAATTATCTGTGATGTCAATGCAGAAATTGCAAAAGGTGACGAGCAGATAAAAGCAGATGCCATTCGAATTGGCCATTAC[A]CTGATGGTCAGTTTCCAACGGATAACAAAGAATTTGCTAAGCGCATTTTTTACACAGTTTTCATGGGATCTGAAAATAGGTAAGAATGTCAGCAAAGTCCCATTATTCTATCCTTTCCAGATTTTCTGTTCTGATCTATATGTATTCTAT	824497	20	60.18	TGCAAAAGGTGACGAGCAGA	824576	23	60.18	TGTTATCCGTTGGAAACTGACCA	80
Pepper1.55ch01	826582	G	G	6|6	A	6|6			CA01g00560	CA01g00560:Intron	Intron	Carbon-nitrogen hydrolase family protein isoform 1 [Theobroma cacao]	GATGTTCTTTCTAGTAATGCAGGTGACCGTATTTCCTGTTTCTAGTATTTTCTTATCCTTTCATTTTGGAGAGTTCTCATGTACTTATGGTCTGACAAAGGGGGTCTTTGCTGTTCTGAGTAGCATCTTGCCATCACTTTTCACATTTC[G]CCGGGTCACCCTCTTTCTCGAGTTTATCTTGACTAAATAAATTCTACAATTTTTTCGCATGAAAGTTCTCATCTTTTAAACTAATACTTGGAGTTTGGTTATGTATGAAGAAGTGATCAAGTGCAATTAAAAGCTTTACATTACAATATT	826533	21	60.2	GGGGTCTTTGCTGTTCTGAGT	826656	21	55.62	AGATGAGAACTTTCATGCGAA	124
Pepper1.55ch01	827146	T	T	5|5	C	9|9			CA01g00560	CA01g00560:Intron	Intron	Carbon-nitrogen hydrolase family protein isoform 1 [Theobroma cacao]	AAAGTGAAATACTTCTTTAAATACTATTCCATCAATAGACACAAGATGACCGTACTGACGCCTTCATATCATGCCGAGGTACTTCACTTCTATGTTGCGTGGATCCTTTACTTGTCATGAAGTATCTGTCTGGTATTGTTAGAATAGTC[T]CACAGCCTCTTTTATATGGTCTTGGGCATTCCTCAGGTCATGAGATAACTTTTTTGTTTTAGGCTCAAGCTCATCCCTTCACGGGTATAGGTAGGTACTTCACGGATACCTCAAACATATGCACTAAGTCTACAAATGCGTATATGGGAA	827109	22	56.57	TGTCATGAAGTATCTGTCTGGT	827188	20	59.74	CATGACCTGAGGAATGCCCA	80
Pepper1.55ch01	827497	G	G	5|5	A	5|5			CA01g00560	CA01g00560:Intron	Intron	Carbon-nitrogen hydrolase family protein isoform 1 [Theobroma cacao]	GCAGCTTAAATCCAATATTGGCTACCTACTTGTTTCCTCATCCATGCAACATTTTAGTGCTTTTGTTCTGTGTGTTTCATTAGAAAAGCATCATCATCATCCAAATCTCAATCCTAAGCAAGTTGAATTCGTTTATGTCTCCACTGATT[G]TATCTCTCCGTTTAAGTTTATCTTAGACCGTCATTACACAGTAAAATAAAAATAAAACCGCCATATAATCTGTCAGCGATGTCTCATTAGAGAAGCATATGACTTTTTTCATATTGCAGAGTTATTCACCCGAGGACAATAGGTTTGATC	827403	20	56.02	AGTGCTTTTGTTCTGTGTGT	827539	22	56.6	ACTGTGTAATGACGGTCTAAGA	137
Pepper1.55ch01	827846	T	T	10|10	C	7|7			Intergenic				TGATGAACTTGTGAATGAGCTCGATGGTGATAAAATTGCTCTTACAAAATCGACTGAGGGGGAACGTGTGCACGTTACAGCTGATGGTGGGATGGGAGTTGTGGCCGCAGGCTCGGGTGATCCAAGAGCTGGCTTCTAATTCTAACTTA[T]ACAGTTTAGCTAATGATGCAGCTGATAAGGAGATACTGGATTTCCAAATGCTTTCCAAAGTATTCATCAGTCTTCACAAAGTCTAATTTATGTTGAATTTACTCTTTACTTTCCTCCTGTATTTAACAAAATCAGTTGCAACAATTCTCA	827808	20	60.18	CTCGGGTGATCCAAGAGCTG	827887	24	59.78	ATCCAGTATCTCCTTATCAGCTGC	80
Pepper1.55ch01	830321	C	C	8|8	T	4|4			CA01g00570	CA01g00570:CDS	CDS	PREDICTED: luminal-binding protein 5-like [Fragaria vesca] subsp. vesca	GCTTCCACCAACAAGAACGATCTCATCAATCTGCTTCTTTTCTAGCCCAGCATCCTCCATTGCCTTCTTCACTGGACCCATCGTCTTTCTGAAGAGATCGTTGTTCAACTCCTCAAAACGTGCACGGGTCAATGGTTCAGAGAAGTCAA[C]GCCATCGAACAATGATTCGATCTCAACACGAACTTGGTGCTGGCTACTGAGGGATCTCTTGGCACGTTCAGCTTCTCTCCTTAGCTTGCCAAGAGCTCTGTTGTCCTTGCTGATGTCCTTTCCATGCTTCTTCTTGATCAACTTGATGAA	830285	20	59.97	CAAAACGTGCACGGGTCAAT	830364	20	59.97	CCAGCACCAAGTTCGTGTTG	80
Pepper1.55ch01	830824	A	A	7|7	G	9|9			CA01g00570	CA01g00570:CDS	CDS	PREDICTED: luminal-binding protein 5-like [Fragaria vesca] subsp. vesca	ATTGTCAGAATACTGACATCAAATGTCCCACCACCAAGGTCAAAGACGAGAATGTTCTTTTCACCACCTTTTTTGTCCAGCCCATAAGCAATGGCCGCAGCCGTTGGCTCATTAATGATCCTAGCAACATTTAATCCAGCAATAATACC[A]GCATCCTTTGTAGCCTGTCTTTGTGCGTCATTGAAATATGCTGCAGAGACGAACAAGAGTTAACTCTAAATAATGACAGAAAAGGAAAACAAAAACCAAAAATATTGATCAACTAGGACTGGATAACAACATACCGGGAACAGTAACCAC	830705	21	59.93	CCACCAAGGTCAAAGACGAGA	830852	20	59.89	ACGCACAAAGACAGGCTACA	148
Pepper1.55ch01	830960	G	G	3|3	A	3|3			CA01g00570	CA01g00570:CDS	CDS	PREDICTED: luminal-binding protein 5-like [Fragaria vesca] subsp. vesca	CAGCAATAATACCAGCATCCTTTGTAGCCTGTCTTTGTGCGTCATTGAAATATGCTGCAGAGACGAACAAGAGTTAACTCTAAATAATGACAGAAAAGGAAAACAAAAACCAAAAATATTGATCAACTAGGACTGGATAACAACATACC[G]GGAACAGTAACCACAGCATCCTTAATAGTCTTCCCAAGGAATGCTTCAGCTGTCTCCTTCATCTTTGTCAAAATCATAGCACTGATTTCCTCGGGACTAAATACCTTAGTTTCTCCATCCTTGATTTTGACTTGTATGTAGGGCTTTCCA	830863	20	59.61	TGCTGCAGAGACGAACAAGA	831011	20	59.3	AGCTGAAGCATTCCTTGGGA	149
Pepper1.55ch01	831359	G	G	11|11	A	4|4			CA01g00570	CA01g00570:CDS	CDS	PREDICTED: luminal-binding protein 5-like [Fragaria vesca] subsp. vesca	ACAACCATAACAAAACATATGAAACTAATTGACAATTGTACTTACTTTCTTCCAATAAGCCTCTTAACATCAAAGATGGTCCTTTCTGGGTTGACAGCTGCCAAGTTCTTCGCAGCCTCACCAATCAATCTCTCACTATCAGTGAATGC[G]ACCCATGATGGTGTAATACGGTTTCCTTGGTCGTTGGCTATAATCTCGACATGACCATTCTTGTAAACTCCAACACAGGAATAGGTTGTCCCAAGATCAATTCCAATAACTGTTCCAAGTTTGGTAGCCTCCTCTTTCGCAATGGAAAGT	831315	20	59.96	TTCTTCGCAGCCTCACCAAT	831396	20	60.82	CCAACGACCAAGGAAACCGT	82
Pepper1.55ch01	831428	T	T	11|11	C	3|3			CA01g00570	CA01g00570:CDS	CDS	PREDICTED: luminal-binding protein 5-like [Fragaria vesca] subsp. vesca	TCAAAGATGGTCCTTTCTGGGTTGACAGCTGCCAAGTTCTTCGCAGCCTCACCAATCAATCTCTCACTATCAGTGAATGCGACCCATGATGGTGTAATACGGTTTCCTTGGTCGTTGGCTATAATCTCGACATGACCATTCTTGTAAAC[T]CCAACACAGGAATAGGTTGTCCCAAGATCAATTCCAATAACTGTTCCAAGTTTGGTAGCCTCCTCTTTCGCAATGGAAAGTGCAGCAAAACAGCCTGTTTCAAGGGAAAGTGAGATAACAAACAACACTCATCAGACTCTTCGACTTCTA	831377	20	60.82	ACGGTTTCCTTGGTCGTTGG	831514	20	60.04	GCTGCACTTTCCATTGCGAA	138
Pepper1.55ch01	831560	T	T	8|8	C	3|3			CA01g00570	CA01g00570:Intron	Intron	PREDICTED: luminal-binding protein 5-like [Fragaria vesca] subsp. vesca	TGACCATTCTTGTAAACTCCAACACAGGAATAGGTTGTCCCAAGATCAATTCCAATAACTGTTCCAAGTTTGGTAGCCTCCTCTTTCGCAATGGAAAGTGCAGCAAAACAGCCTGTTTCAAGGGAAAGTGAGATAACAAACAACACTCA[T]CAGACTCTTCGACTTCTATATGAAACACATTACATAACACAGCTGAACGAATATATGCATGTGCATATGTGTAACACCCCAACTTAGGAAGGAGTCCCACATCGGCAAAACACAGGAGGGATGCTGAGTGAGAAAGCCTTACTCCCTAGT	831495	20	60.04	TTCGCAATGGAAAGTGCAGC	831641	22	59.96	TGGGGTGTTACACATATGCACA	147
Pepper1.55ch01	832613	C	C	7|7	T	5|5			CA01g00570	CA01g00570:Intron	Intron	PREDICTED: luminal-binding protein 5-like [Fragaria vesca] subsp. vesca	AAAAAACCTTATAAATGTGCATCATTCAGAACCAGATCACATATATGCATCCCTAGTCAACAGCATTCTAGCAAGTATAGAATTGAAATACCAATATTAAAAGCTTGTCACCCCTATAACAGGAAAATACATATATGTAATTCAGGATA[C]GTGTCTGAATTCCTAGATCAGCATCTGATAACAGGATGTAATTCTACAATTGGAAACTGTACTAAAGCTAACAAAGAAATCAAGTTTGCTTTTCTCACTTAACTCTGTCGAATCCATTATTGATTCAATAAATCTACGTAAATTTTTGTT	832565	22	59.49	AGCTTGTCACCCCTATAACAGG	832652	22	56.97	ACATCCTGTTATCAGATGCTGA	88
Pepper1.55ch01	832702	C	C	3|3	T	5|5			CA01g00570	CA01g00570:Intron	Intron	PREDICTED: luminal-binding protein 5-like [Fragaria vesca] subsp. vesca	ACCAATATTAAAAGCTTGTCACCCCTATAACAGGAAAATACATATATGTAATTCAGGATACGTGTCTGAATTCCTAGATCAGCATCTGATAACAGGATGTAATTCTACAATTGGAAACTGTACTAAAGCTAACAAAGAAATCAAGTTTG[C]TTTTCTCACTTAACTCTGTCGAATCCATTATTGATTCAATAAATCTACGTAAATTTTTGTTCGGTTCTCCACTTTCCATTACAAAAAAAAACAAATAACATGACCAAATAAGCAATGCAAATATGATAAACGTTTGTGAATATATGTATA	832664	23	55.55	TGGAAACTGTACTAAAGCTAACA	832780	21	59.51	TGGAAAGTGGAGAACCGAACA	117
Pepper1.55ch01	836849	C	C	10|10	T	6|6			CA01g00580	CA01g00580:Intron	Intron	Beta-amylase 3	AATCCGTATGTTGGAAACAATACTTGGATATGTGTTTAAGTTCAGCTTATATAGCTCAAACTCATGTACTTAGTTTTAGTGATGGCATATTGGATTGGAGTAAGAGAAGCTGCTTGGACTGTCTTGAATTAGAATTCAACTAAATGATT[C]TCCTTCAACTGGATCTGGTTAACACGTTTTGTTTGTTTTTGAGAATGAATATAGCTCTCAAACTGCAAACCAGATTTACTTAAGAGTAGAAAGTCTAGCTACTGCAAGTGGTGTTTCACATGATTGACTATACCTGAATTTAAGTTGCGT	836795	22	60.03	TGGAGTAAGAGAAGCTGCTTGG	836876	23	59.93	ACGTGTTAACCAGATCCAGTTGA	82
Pepper1.55ch01	836913	T	T	6|6	C	7|7			CA01g00580	CA01g00580:Intron	Intron	Beta-amylase 3	TGTACTTAGTTTTAGTGATGGCATATTGGATTGGAGTAAGAGAAGCTGCTTGGACTGTCTTGAATTAGAATTCAACTAAATGATTCTCCTTCAACTGGATCTGGTTAACACGTTTTGTTTGTTTTTGAGAATGAATATAGCTCTCAAAC[T]GCAAACCAGATTTACTTAAGAGTAGAAAGTCTAGCTACTGCAAGTGGTGTTTCACATGATTGACTATACCTGAATTTAAGTTGCGTTGCGTTTGTCATTTATTGGTTGAAACTTTCGAATAATGTCCGTCTGTAATGTTGTCGACTGCAC	836854	23	59.93	TCAACTGGATCTGGTTAACACGT	836954	23	56.92	GCAGTAGCTAGACTTTCTACTCT	101
Pepper1.55ch01	837157	T	T	4|4	C	3|3			CA01g00580	CA01g00580:Intron	Intron	Beta-amylase 3	TCATTTATTGGTTGAAACTTTCGAATAATGTCCGTCTGTAATGTTGTCGACTGCACATTTCTATGTGCCTCTTTTGAAGGTGTACTGGGACTGATGATCCCTTCTGGTTGAAACACGTTTTGAAATTCTTCAGGCAAACTGCTTGTTTC[T]GGTTACCACATATTGTTTGTTTTCGAAAACAAATATAACTCACAAAAGGCGAAACGAATTAACCCAAAGAATAGAATGTATAGCAATCTACTGCTAGTATTTCACATGATTGACTTCTACATGAATTTAAGATTGTTTGAGTTTATCATT	837105	21	59.79	TCCCTTCTGGTTGAAACACGT	837214	20	58.34	TCGTTTCGCCTTTTGTGAGT	110
Pepper1.55ch01	837974	T	T	4|4	G	4|4			CA01g00580	CA01g00580:Intron	Intron	Beta-amylase 3	TAATAGTGTATCTTTTTTTTCCTTGTGTGTGTGTTCTAGCTAGACGCAGATTTAGGATTTCTATAATATGGTTAGGTGGCAATCGATCCCTTTCTCCTCCGGCTAAATAGCTTAGCACTCTACCAAGTGGACCATTTATCCTTCTTGGA[T]TATGGGTGCGCGGGGCCAACATATAATATTAGATCAATTCTAGGAAATAATACCTAGTTTAGCGGAGAGATCATTTACTCATGTGCACTATAAATTTGCCTATAAATTCACCCTTGGTTCTAGCAACCATTATGGCTTTGCTGGAGGGTG	837911	20	59.96	TCCCTTTCTCCTCCGGCTAA	838001	20	61.24	ATTATATGTTGGCCCCGCGC	91
Pepper1.55ch01	838511	T	T	7|7	C	3|3			CA01g00580	CA01g00580:Intron	Intron	Beta-amylase 3	TGAAGTCGAGTTCTGTTAATTCTGCGAAGTTTCATACAGTTGCGTATTAACTTCCAAACGAAATGTTCATAGTCATACTATTACTTATTAAGAATAATGCTCTATGGAGTTTCAAATAAGATATTAGAAAAACGTTTTTTTTGTATTGA[T]GAAGCAAACTTTTTTAGACCCCGAGGTTTAACTTAATAACCAAGTCTATTGAGTCTATGACTGCACTTGAAATATCCACAAACAAGGTAAAACAGTAGATCCTTTTTAATATATGAATGGATTCCATGTTAGTTTTCTTTCAGGAGTAGA	838459	24	55.86	TGCTCTATGGAGTTTCAAATAAGA	838544	20	55.47	AGTTAAACCTCGGGGTCTAA	86
Pepper1.55ch01	838734	G	G	9|9	T	5|5			CA01g00580	CA01g00580:Intron	Intron	Beta-amylase 3	ATCCACAAACAAGGTAAAACAGTAGATCCTTTTTAATATATGAATGGATTCCATGTTAGTTTTCTTTCAGGAGTAGATACTTTAAAAATTATTGTAGGGAAGGGAAGCTTCGCTTATGAGAATGGACAAACTACTGGATAAACTAAATA[G]AAAGGACACATGATATGGAACAAAGAGATTAGCTTGTTAGGTACTTGAATCAATTTGATTAGTGAGAAAAGAAACAAATTGGTTTTCATGTTTTAAAATTGATTGGCTTCATCGAAAGTTATAAAAGAAATTTGCACAATCTGTATGGAG	838678	20	60.46	GTAGGGAAGGGAAGCTTCGC	838760	24	57.93	TCTTTGTTCCATATCATGTGTCCT	83
Pepper1.55ch01	838816	G	G	11|11	A	8|8			CA01g00580	CA01g00580:Intron	Intron	Beta-amylase 3	TAAAAATTATTGTAGGGAAGGGAAGCTTCGCTTATGAGAATGGACAAACTACTGGATAAACTAAATAGAAAGGACACATGATATGGAACAAAGAGATTAGCTTGTTAGGTACTTGAATCAATTTGATTAGTGAGAAAAGAAACAAATTG[G]TTTTCATGTTTTAAAATTGATTGGCTTCATCGAAAGTTATAAAAGAAATTTGCACAATCTGTATGGAGAAATGGACGGAAAAGAAAGTTTGACCACCTCATCCATGTGGATATCTATTTGAACAAAGTTCCTCTTTCTGGTATTACTTGG	838750	22	55.65	TGGAACAAAGAGATTAGCTTGT	838895	22	58.63	TCCGTCCATTTCTCCATACAGA	146
Pepper1.55ch01	839119	G	G	9|9	A	9|9			CA01g00580	CA01g00580:Intron	Intron	Beta-amylase 3	TCAATTTATTTAGTATTATGCATCTACTGTTCTCCACCTAACTTGTGCCATAATTCATCTTCTACTCAATTTGGCAAAAACATCTGGGAAGATGATATCGTGAAGTATTAATTCATTTATGTATATATTTTAAGACTTGTAACTTGTCA[G]TATTGAGGGATCCCCAATTTCTGTAGTTATGTAACTTTTATAAGGATATAATTAGATCTTTACCTTTTTGATTACTTCGTAGACATTATTCAGATCTCGAAATCTTGAAGAGAAATCAAACAATTCAATTCATTTTTCCCAGTATTTGTT	839000	20	58.57	TCTCCACCTAACTTGTGCCA	839143	21	58.71	ACAGAAATTGGGGATCCCTCA	144
Pepper1.55ch01	840944	T	T	5|5	G	5|5			CA01g00580	CA01g00580:Intron	Intron	Beta-amylase 3	TGAATTTATGTTGCAGGGTATCCAAGTTGGAATGGGCCCTGCTGGTGAGTTGAGATATCCTTCATACCCTTTACAGAAGCAGGCTTGGACTTGGCGCAAACCTGAACTTGGTGAATTCCAATGCTATGATAAGGTGCGAAAAAAATGAC[T]TTATGTATCTCAATTGATTTTTTTCATGTTATCCCTATCCAACCAAAATTGTGATCGTCTTCTTTTGAACTGGCAGTACATGCTTGCATCTTTAAATGCTTGTGCTGAGAAGGTGGGAAAGCGGGAGTGGGCCAATCATGGACCTACTGG	840911	23	59.93	TCCAATGCTATGATAAGGTGCGA	841060	20	60.54	CCACCTTCTCAGCACAAGCA	150
Pepper1.55ch01	841082	A	A	6|6	G	6|6			CA01g00580	CA01g00580:CDS	CDS	Beta-amylase 3	AAAAAAATGACTTTATGTATCTCAATTGATTTTTTTCATGTTATCCCTATCCAACCAAAATTGTGATCGTCTTCTTTTGAACTGGCAGTACATGCTTGCATCTTTAAATGCTTGTGCTGAGAAGGTGGGAAAGCGGGAGTGGGCCAATC[A]TGGACCTACTGGTGCTGGTAATCTAATGCACGATCCTGAAGGCACTGAGTTTTTCAGAAGTGACGGTTCTTGGAACACACCATATGGAGAGTTCTTCCTTGCATGGTACTCAGGGATGTTGCTGCTTCACTGTGAGAGAATTTGTAGGGA	841047	20	60.25	TGCTGAGAAGGTGGGAAAGC	841126	20	60.04	TGCCTTCAGGATCGTGCATT	80
Pepper1.55ch01	841910	T	T	9|9	C	3|3			Intergenic				GCTTTCGTCTTTATCAGCACCTGCCACTGATGGAGCGGTTCTTGCATGCTAGGAAGAAAACATCAATGTGTAGACATTCCTAATGCTAATTGCATATTCTCACTCTCGACAAGTCAAGCGTGTGTATATCTGTAGCATCTTCTGACCTA[T]TATTGTGAATTGCGTAGCAAAAGCCTCTTCTTTTTCGCATAAATCTTTTGTCCTTGTACTGTAATGGTTCGCTACCAGGTAGAAAATGAGTACTTCCTTTGTATCATAACGGTGCCTGCCTTCCTATTATCTTGAGAATGAATGACCTGC	841862	20	59.33	ACTCTCGACAAGTCAAGCGT	841941	21	60.27	AGAAGAGGCTTTTGCTACGCA	80
Pepper1.55ch01	842785	T	T	6|6	G	6|6			Intergenic				TTTTGTGTGTTGCCTAATTTTTATGATTAGGGAGCTGTCTGTCAGTAAGATTCCTAGTTTGAATGGTATAATATGTTGGCTATGTCCATGTTGGGCCTTTGGACCACCATTCTTAATCCAACTGTTCTTTGTGATATACAAAAATCTAC[T]ATTATTTACAAGGTACCCATTGCATTAAAGCTTAATAGACATGAAGTATATTTATACATATACACAAACATAGATGATCACTTCTTTCTTCACAAACAGAAGTTGTTCACTGTTTTGTGGAATGTATAGCATAGTCATTTCTAACGTGGG	842714	20	60.11	GCTATGTCCATGTTGGGCCT	842817	22	58.02	AGCTTTAATGCAATGGGTACCT	104
Pepper1.55ch01	842847	A	A	6|6	G	4|4			Intergenic				ATGGTATAATATGTTGGCTATGTCCATGTTGGGCCTTTGGACCACCATTCTTAATCCAACTGTTCTTTGTGATATACAAAAATCTACTATTATTTACAAGGTACCCATTGCATTAAAGCTTAATAGACATGAAGTATATTTATACATAT[A]CACAAACATAGATGATCACTTCTTTCTTCACAAACAGAAGTTGTTCACTGTTTTGTGGAATGTATAGCATAGTCATTTCTAACGTGGGTTGGTTTTGATTTGTGTTTTAAATAATTGTAAAACGAGTGTTCTAGTGATTGTCCTTTTATC	842796	22	58.02	AGGTACCCATTGCATTAAAGCT	842885	23	56.27	TCTGTTTGTGAAGAAAGAAGTGA	90
Pepper1.55ch01	843244	G	G	7|7	A	7|7			Intergenic				GTGCCTTGTGTTAATTATATGCCTTGTAAAACTTGGCACTCTTCCAATTCAAGACTTTTGATGTACATTTTCGCCTACACCAGCTCGATGGGTGATGTGTGTCTAATTGGGAATCCCTTTTGTGTGTTTTCGATGAGTTGAGAGTAACT[G]TTGTTTGTTTAGAGGTACCTTACCTCCTCCAACACTCACTCCGCCACTACTGGAGCTGTTGTTGCATACTGAAGAGATCTTCAACCTGCAGGCATTTCTTTGAAGGAATGGCTAATCCCAGCTCTTTACATTGCTCTTCATTAAATATTA	843176	20	60.11	AGCTCGATGGGTGATGTGTG	843306	20	59.96	ACAACAGCTCCAGTAGTGGC	131
Pepper1.55ch01	850274	T	T	6|6	C	4|4			Intergenic				TTTACTGTGCTGCATTAATTAAAAATGTTGAAGAAAAAATCCCAACATTAAGAGATCACACTATTCGTTTTATTTTAATTTATGTAATGCATTTTTAATGATGCTTTTCTCTTTTATAAAAATTCTAATTTTAGGATCTCATTTTTACC[T]GTAATTGACATCACTTGTTGGATACTCACCACCATTCGTTTAACTCACAATATACTTCAGGGAGGTTGGGTATCATCCCAGTGTGATTCGTTTTAATTTTCGTGGCCATTTGAGTGGACAAACGGGTGAAACGGAACAAACGAGGCGTTT	850212	24	55.25	TGCATTTTTAATGATGCTTTTCTC	850352	21	59.58	GGATGATACCCAACCTCCCTG	141
Pepper1.55ch01	881971	G	G	4|4	A	6|6			Intergenic				ATGCAAAAAGACCTGAAGTTGGAAACAACTCTGAAAGCTATTTTGCCTGATTTGTTAGCAGCTGGCAACGACCGACGCTTCTGGTAGCATGAGTGGACGAAACATGGTTTTTGTTCAAGTCAGGCTCTCCCAATTGCGGATTACTTTAA[G]GGAGCAGTAATGGTACATAACAATTTGATCGCAATAAACAACAAGAATAATCTATGTGATTACTTGGCTGAGGGTGGAGTTAGGCCATCAACAGCTAATACTTATACCAAGCAAGTTATCATCACAGCTGTTCAGCATCTGGTTGGCGCA	881939	20	60.03	AGTCAGGCTCTCCCAATTGC	882051	20	60.18	ACTCCACCCTCAGCCAAGTA	113
Pepper1.55ch01	884811	C	C	4|4	T	8|8			Intergenic				TGACCATGGTTCCGTTGTATTTAGTATTTCCGCATTTCTTTTGATATATGATTGATGTGCATGATATCCAGATATAGAAGAGCATTTCGGGTCTTTATGGTTCGGGATGCTCGTCACAACTAGGGCCCCGGTTCGGGTTGTGACAACAA[C]CCATTGTTTGATGTAGATGTTTTCTGTGGATAGGGAGACTGATGGATTTCTAGGACTTCCGGGCCGTGTGTACCGGAAAAAGTTGTCAGAATGGACTCCAAATGTGCAGTATTATTCCAGTAGAGAGTTCCCTCGTCTTAATCACGCCCT	884768	20	60.11	ATGCTCGTCACAACTAGGGC	884857	22	59.75	TCCATCAGTCTCCCTATCCACA	90
Pepper1.55ch01	887653	C	C	6|6	T	8|8			Intergenic				CTCCCCACAATACTCAACACTATTCCAAGAGTCACTCTTTAGACTATATACTTTGACTTCAACGTCATCAACAAAATCATTAGTATAATTATAAAAAATACACACTACCTTATAATCATGATGGAGCTCATCATACCCAAAACCATATA[C]GGGATCGTAATAAGGCTCTTCCCGCCTAGGTCTAAATTCAGGCAAATTCTTGTGTTTTCTAATTGTTGGATTCCATAGAACCAAATATTTAATGGACCTGTTGGCAAGTAAAATCAACCCATTGCAACCTCCCACAATATTGAGCTTATA	887553	24	59.37	ACTTTGACTTCAACGTCATCAACA	887676	21	55.65	GGGAAGAGCCTTATTACGATC	124
Pepper1.55ch01	888816	T	T	7|7	C	5|5			Intergenic				AAGTATTGATTGTTTCTTATTTTTAGTAAAGACGACAACTAACTTGGAACAGAGGGAGTATTTAATAGAGTATATACAAATAATAGTATTGAATAGGAACAGATTTAGTATATCCTTAATTAAGCATTCTCTGTTGATCTCCTATGGAC[T]AAGTATTATCGTGTTGTTCTGCAGACAAACAACAACGGATTGTTCAATCTGATGTCTTAAGTATCAATTCACACGTTATATTTTTCTTGCAATTATGCTTCGATAACATTCCTTTTGAGCCGAGGTTCTACAGGAAACTACCTCTCTATC	888789	21	56.43	AGCATTCTCTGTTGATCTCCT	888873	23	58.16	AGACATCAGATTGAACAATCCGT	85
Pepper1.55ch01	889673	A	A	6|6	G	7|7			Intergenic				ATTAAATATGTTAAAAAGAATCCCAACATGAAGAGATCATACTATTCGCTTTGTTTTAATTTATGTAATGCATTTTCAATGACGCTTTTCTCTTTTTTTAAAAATTCTTTCGTTTAAGCATCTCATTTTTACCCGTAATGACATCACTT[A]TTGGATACTCACCACCATTCGTTTAACTCACCATATCCTCCATTTTAAATGGTAATTTTGGCCAAAATAGTTAATTGGTTAAACGGTCGGATTTTTCTTCAAACTCACTCAACGATTAGATGATCACACAAAGTATTTTGAAGACAAGAA	889636	24	57.17	TTTAAGCATCTCATTTTTACCCGT	889715	24	59.29	TGGAGGATATGGTGAGTTAAACGA	80
Pepper1.55ch01	922152	T	T	9|9	C	16|16			Intergenic				TTGGTTATATTGCGTAAATTTGAAATTACTGATGCATCAAAACTCAATACTGATTTTGGGATAGTATCTAAAAAAATCTTCGCGGTATTAAATTATGATTTCCGGATATGCTTTAGATCTTTGTGTCTAGTTTCACAAGAATCAAGCGG[T]TTGCAATTACATCCCTGCTACAAGTATGAAAGTTTTAGTAAAGACAGGCAGATCTGAAATTTTCAGCATGATAAAATTCAAGGCTAACTTAAAAAAAAATTCAAGAATAATATTGAAGAAATTTAAATTTAAATTTGATTTTTGATATGT	922098	22	55.05	TGATTTCCGGATATGCTTTAGA	922177	23	59.05	ACTTGTAGCAGGGATGTAATTGC	80
Pepper1.55ch01	924803	G	G	5|5	A	13|13			Intergenic				TGATAGCTAAGTGGAAGAGCATGGCATATGATCGTACTTATCCATATTTGCTGTTTTCCCCTTTGATAGCTAAATGGAAGAGCATGGCATATGATCTTACTTCTCTTAAATTGTACTATTGAAATTTGGACCACTGATCAAATACATAA[G]GTAGTCAGAACCAGTTACCAATCAAATGCATGAAATAGTCAGAACCAATCAATAATCAAATACCTGAAATAGCCAGAACCAATCACTAATCAAAGGAAAGGACCCTTTCTTAAAATAGTACCCCTCCGTTTTGAATTAATTGGCCTTATG	924772	22	56.17	TTGAAATTTGGACCACTGATCA	924851	22	55.99	TTGGTTCTGACTATTTCATGCA	80
Pepper1.55ch01	924867	C	C	4|4	A	11|11			Intergenic				GATAGCTAAATGGAAGAGCATGGCATATGATCTTACTTCTCTTAAATTGTACTATTGAAATTTGGACCACTGATCAAATACATAAGGTAGTCAGAACCAGTTACCAATCAAATGCATGAAATAGTCAGAACCAATCAATAATCAAATAC[C]TGAAATAGCCAGAACCAATCACTAATCAAAGGAAAGGACCCTTTCTTAAAATAGTACCCCTCCGTTTTGAATTAATTGGCCTTATGACCTTGGCATGCCTATTAAGAAATTAATAATTAAAGGACGGGTTGGGTAAAAGTCAGGCGGATG	924813	24	59.23	ACCAGTTACCAATCAAATGCATGA	924939	20	56.44	ATTCAAAACGGAGGGGTACT	127
Pepper1.55ch01	934520	C	C	7|7	T	8|8			Intergenic				GAGATCCACTTATGCTTGGACACTACCCTGCGCAACTTCGTTTCTTGTCCTACTGCAAATCCAGATCTTAGAGAATGCGGGAACCACACCTCCCAAATTATAATCCCTGTCTAGTTTTTAAGGTTGTTTAATATTTTAAATTAAGTCGG[C]TTACTATCACTACTATGCACTCAACCACTAACATGCACTACTTCTTTTATATGGCCTGCTTACTGCCTAAACTTGTTGATCAACCGTCTTTCTGGAGGCTTTTCACAACTGTTCTTGTACTTGTTACTGCTTATATTTGCCATCACAATA	934450	20	57.99	GGAACCACACCTCCCAAATT	934556	21	59.12	GCATGTTAGTGGTTGAGTGCA	107
Pepper1.55ch01	935324	G	G	13|13	A	6|6			Intergenic				TGCAGTACTTTCAACCTTGAAGAATGCAGTGAGTATACATATACTTTTAAACAGTCAGAGAAAAGCCATAGTGTGTGAATGTTTTCTCCATCAGCAATGTTTAAACGAACTATAGCTTTTCTTGTGGCATATCCTATATGATGCTCAAC[G]CCATTGTTTAGCTGTAAATAATAAGGGTTAACTTGTAAATCAAAAGTTTGTCTTCCTTAGGATAACTAAGAGGTTAGCAGTATTAATCAATACTATTGTTAGTTATAAATGGTCAGCAGTAAATATTAAAGCCAACTAAAGAGGTTAGCA	935298	24	58.08	GTGGCATATCCTATATGATGCTCA	935385	24	55.54	CCTAAGGAAGACAAACTTTTGATT	88
Pepper1.55ch01	937258	G	G	5|5	A	10|10			Intergenic				ATCCAATTATCAGCTGGTGTTGATTCAACTACTTTAACAAGTACTTGTGTAGTTACTAAGAAGTTTTTATCAGTAAGATGCATCGTCATATAAACCAAATGCATAAGTTTTTTAATCCCTTTTTTCTAGATTGAAGTTGAGCTTAAAAA[G]AATCAGTTTTGTTAAGTGATTATCAAAGCATCCAGATACGAAAACTTGGTTCGAGGTTTGAATCTGTGCCAACAACCAAGTCTTTTCCTCAGCCTTCTAGTGTAGCAAATCGAAGGACGCGTCCTGATCTCATGGAAGAGCAGCAGTCCC	937188	24	58.48	GCATCGTCATATAAACCAAATGCA	937294	22	55.23	TCTGGATGCTTTGATAATCACT	107
Pepper1.55ch01	937744	C	C	4|4	T	3|3			Intergenic				CAAAGAGTCTTGGTGGTATGCTATTCAAAATAATAGGAACTTCTTCTTCACCGTGTTTGGTTTACAATAAATGTCCATTGTTTCCTTAGCCGGTGTAATAGCTGATTTGATTATTCTTCTTAATGTTCTCGTAATTACAGTTTGTCCAA[C]TACAATGAAGCACATTTGCAGGCAGCATGGAATCTCTAGATGGCCATCTCGCAAGATAAACAAGGTTAACCAGTCCCTTTCAAAGCTAAAACTTGTAATTGAATCCGTTCAAGGAGCTGATGGAACATTCAGTCTGACTTCACTTGCACC	937668	21	59.65	TCCATTGTTTCCTTAGCCGGT	937781	20	60.47	AGAGATTCCATGCTGCCTGC	114
Pepper1.55ch01	939620	T	T	4|4	G	13|13			Intergenic				ATATCAGTGTGTGTTGTGTTACTGTCAAAGTGAAAGAAATGACCAAAAATGTAAAATAATGAGAAGTAATTGCTCCAGAAGAAATTATACATCTAATGGTTACCAACAAGCAGAAAACCAAATCAAGTCCAGAAGCTATATAGTTTAAA[T]AGTTCCTTCACATGCGCGTTCTGTTCTATGTTTGAAATACATAACAAACAGAATTTGAAAGCACTTGACAAGAAAGTAGTCTTACAAGTTATTTATTACTCGATTGTTTTGATATAAGCTTTTCCCCGCTTTCTTTTGCAGCATTATCTG	939567	23	59.87	TGGTTACCAACAAGCAGAAAACC	939646	20	59.77	GAACAGAACGCGCATGTGAA	80
Pepper1.55ch01	941079	T	T	6|6	C	6|6			Intergenic				AGCCACAAATGACCATTGATATACACTTCCCCAACACCAACCTTCATGTTTTTCTAAACTTATATACTCCTACCACGTGCCAAGTTATCCGTGGTAATTTCAAAATGATACACAAGTTTTCTCTCAACTGAACTATCTACTTCTACTCT[T]ACCACGTGTCACATTATCCTTAGTGACTTCAAAATAGTATTGGAATAAAGTGGTCTAAAATAAATAAATTGTTAGAAATATTTTTTAATCTTCAAAATAAATAAATTATTATTTTTTAAAAGAGATATGATAAAAATTTCTTTCAATTTT	941018	24	56.01	CCGTGGTAATTTCAAAATGATACA	941105	24	58.59	TCACTAAGGATAATGTGACACGTG	88
Pepper1.55ch01	967131	T	T	15|15	C	4|4			Intergenic				GATGCAACAGGACATCCTTTGAAACACCACTTCTCACCAAACTCAAGATCATTCAAAATAATCAAATGGAGCGTCTCTTCCTTATTGGCTAATAAACTGAGATGGGTGTCGATAAATTCAGGGCTAGAGATTAAAGCAAGCCAAGATTT[T]GAAACAGACCTGAATTTCAACAGAGATTTTACCGAAGCCTGGAGAAGATTTCAGTGATGATTTCTGGTGGCAGAATACACATTGAATCTGCTGGAAATTGAGTAACATCGGAGGAGCCTTCTTCAACTTCCATTTCAGTATTTGTCTCTT	967085	21	59.05	GGGTGTCGATAAATTCAGGGC	967174	22	59.16	TCCAGGCTTCGGTAAAATCTCT	90
Pepper1.55ch01	967177	A	A	10|10	G	7|7			Intergenic				GATCATTCAAAATAATCAAATGGAGCGTCTCTTCCTTATTGGCTAATAAACTGAGATGGGTGTCGATAAATTCAGGGCTAGAGATTAAAGCAAGCCAAGATTTTGAAACAGACCTGAATTTCAACAGAGATTTTACCGAAGCCTGGAGA[A]GATTTCAGTGATGATTTCTGGTGGCAGAATACACATTGAATCTGCTGGAAATTGAGTAACATCGGAGGAGCCTTCTTCAACTTCCATTTCAGTATTTGTCTCTTCAAGGGTTTGCACACAGAGCCACAAATGACCATTTACATACACTCC	967153	22	59.16	AGAGATTTTACCGAAGCCTGGA	967258	20	59.39	GTTGAAGAAGGCTCCTCCGA	106
Pepper1.55ch01	977226	A	A	4|4	G	3|3			Intergenic				NNNNNNNNNNNNNNNNNNNNNNNNNNNNNNNNNNNNNNNNNNNNNNNNNNNNNNNNTATTCAATAAAATTAATTTTTGTGTGCATTTCATGTGCATTTCGTGCGACTCACGACATCTCATGCGACTTACGTGCATCTTATGTGCATTTT[A]TGCACCATATGTACATTCAATTGTCAATTTACTAAAAATATTTTTTAAAAAATAGGGGCTCGAAAAAGTTGATTTCCAAAGCAATATTGAGCCCCAACCCATTGCTCTAATGACTTTATGATCGAGCCGACCCTGCCTTTCTGGTTAAGA	977200	22	58.4	ACTTACGTGCATCTTATGTGCA	977322	21	58.89	TGGGGCTCAATATTGCTTTGG	123
Pepper1.55ch01	979799	C	C	6|6	T	8|8			Intergenic				GTCAATCTTGAAAGTATGTTAATATTACAAAGCCAATTTTGCATCATTATTAAGTAAATAAATCCAATAAAATTAAGTACGTACGTACTAAAGTTGTACTTTTATCAAAAAATTTCCATTCTATTTTGAATGGTTATATGTGGACCGCA[C]CAATACATGTCAATATAACTTTTGGGCCGTCATTCTCAATCCAAATGAATATAGGATTAGTGTTGCCCTTGTCAATATAGGAATGTATCAAACAATTGTTATAAATTGTCCTCTTCTCTTTGCCTTGCCAATTCTTTGGTCTCCTTGCAA	979728	23	55.45	ACGTACGTACTAAAGTTGTACTT	979841	20	60.11	GGATTGAGAATGACGGCCCA	114
Pepper1.55ch01	988536	C	C	6|6	A	4|4			CA01g00660	CA01g00660:CDS	CDS	Beta-amylase 3	GGTGTGAAACAAATGACGTTATGTATCTCAATTGATTTTTTTCCTGTTATCCCTATCCAACCAAAATTGTGATCGTCTTCTTTTGAACTGGCAGTACATGCTTGCATCTTTAAATGCTTGTGCTAGGGAGATGGGAAAGCGGGAGTGGG[C]GAATAGTGGACCTACTGGTGCCGGTAATCTAATGCAAGATCTTGAAAAAACCGAGTTTTTCAAAAGTGACGGTTCTTGGAACACACCATATGGAGAGTTCTTCCTTACATGGTACTCAGGGATGTTGCTGCTTCACTGTGAGAGAATTTG	988502	20	60.18	GCTTGTGCTAGGGAGATGGG	988624	20	59.75	TGGTGTGTTCCAAGAACCGT	123
Pepper1.55ch01	989475	T	T	9|9	C	3|3			Intergenic				GGTAGGGGAGGATATAACATTAATTATTTATCACGTAATTGGTGTAGTATTGATTTATTTATCCCATTCAAGATCGGATATAGCACATGCAGTGAGTCTTGTTAGTCAATTCATGCATAATCCTAGTGAAGAGCATATGGGGGCGGTTA[T]TCGTATTTTGCAATATCTTAAGTCGTCTTCTGGAAGAGGACTTATGTTCAAGAAATATAGTCATTTGAATATTAATGGCTGTATAGATGCGGATTGGGCTGAAAGTGCAACAGATAGAAGATCAACATCAGGTTATTTAACCTTTGTTGG	989399	20	56.5	TCGGATATAGCACATGCAGT	989516	21	58.84	GTCCTCTTCCAGAAGACGACT	118
Pepper1.55ch01	989946	A	A	7|7	G	4|4			Intergenic				AAGTCAGCTATACAAATTGCTCAGAATCCTTTTCAACATGACAGGACAAAACATATTAAAGTAGATCGACATTTCATTAAAGAGAAACTTGAAGAGAAAATAATATGTTTTTCACATGTGAAATCAGAAGATCAGTTAACAACAGACAT[A]CTAACAAAAACTGTTCCAAATATACCATTTAATAGCTCATTGGACAAGTTGGATATCAAAGACATCTACCTATCAACTTGAGCGGAAATGTTGCAAGGAGTTGTATAGTGAGCTAATTCATGAGCAAGTAAAATGAGTGATCAGTGGGAT	989920	24	56.67	TCAGAAGATCAGTTAACAACAGAC	989999	20	57.04	TCCAACTTGTCCAATGAGCT	80
Pepper1.55ch01	994429	T	T	7|7	C	6|6			Intergenic				TGATGCAGTACCAAATCAAGTTCCAGGTGCAACTGTCAATGGAACATCTAGGAATTTATCTTATTTTCAGGTTCCTGGTATTGATTACAATCAATCATCCTTTATTCTTGCATTCGTCTGATGTGAGTGAAATGTAAATTGTCTCTTTT[T]AATTGATTGGTATTGAAAATTATACCATTTTGGCTAGGTCTATGCATATTGCACTTCTAGGAAGAAATAAAATGGGGTTAGTTGATGATTCTTTTGCAAAAGAAAAGTTTCCTGAAATAATGTGGAAGCACTGGAAAAAGGTTAAAGCAG	994388	22	60.03	TGCATTCGTCTGATGTGAGTGA	994475	23	60.05	TGCATAGACCTAGCCAAAATGGT	88
Pepper1.55ch01	1039467	C	C	3|3	T	3|3			Intergenic				TTTTGACCAATAATCGACCCAAACCGAACAATTAACACCCCTACCCTCGACAATAGACATCATCTATCATTTTTTTTTTTTAATGTGCCAAAGTACACTAATCTAATCTTTAACATTTTTTATAATCCCATAACCCTTTTCAAGTCAGG[C]TTCGCTCCTAATACACCTCCACAAAACCTTAATTCATTTCTTTATTAAAATATGATCCTTTTCTATCTCGCTTCTCACCTTACCTTATTTATGTTGTGACATATTCGACCAACTCGTAACCAAAAGTTATTAAATCACCAATTTATGTCT	1039443	22	57.27	TCCCATAACCCTTTTCAAGTCA	1039552	20	57.78	AGGTAAGGTGAGAAGCGAGA	110
Pepper1.55ch01	1039795	T	T	6|6	C	5|5			Intergenic				GTAGTTGAGTTTCACTTTTTATCGATCTCAACCACCATTTATTTCTCACAATCATATTGTTTATATCAAATGATCGATAGACATCCACCCAAGATGAAGCTTTCGAAACATTATCAAAATAAGACATTGCGCAAGGGGATTATTTGTGA[T]CAGTGGCAGAGCTACATTGAATTCAGGGGTTCTTCATCGAAAAATTATACTATTTATTATATTATTTTTTTATTATGAAAAATATTTTTATGTATATATAATAGATATTGAACCTCCTTCTCGACTAATATATATATTTACTTTCGAATC	1039760	23	59.39	CAAAATAAGACATTGCGCAAGGG	1039839	22	57.91	TTTTTCGATGAAGAACCCCTGA	80
Pepper1.55ch01	1041235	A	A	4|4	C	3|3			Intergenic				GACATGAATATGCATGGATAGTTGACTTTTATTTTAAGGTGACAAATGAATTGAAATGCATTATTTTTGAATAATTTCAAACAAGTCATTGAGTGAAATTTGTACAAAGACAGGCCCACTATAGCTAGTAATAATGTACGTAAGTTAAA[A]TTGTGAACTAGTAGTGCCACCAAATGCAACTATTAAAGCAGCTATTTTTTTTTTCCATCATCAATTTCAAGTAACTCAAACAAATCTTGGCAACAATTTTTAAAGTATTATTTTAGTTTGAGAAGTTGCAAGTGTGTGCCTGTGTGGTAA	1041186	20	58.86	TGTACAAAGACAGGCCCACT	1041265	21	59.39	GTTGCATTTGGTGGCACTACT	80
Pepper1.55ch01	1042309	T	T	6|6	G	3|3			Intergenic				CTTTAGGTCATAAAAAGCTCCTTATCAAAACGATTCTTCTATTCTCAAAATTTAAACCCAAGATCTCTAATTTAGATTGAAGAGAAATATATATACCAACCCCATCACTTTGGTGGTATCCAAATAGTATCTCTTTTGCATAAGAAAGT[T]ACACAAATTAGAAAGTTAATCCTCCCTAACTCACCACCTAACATTAAAGAATATCTGTCTTATTATGTCAATTATATTATAATTACAAATAAAATTATGTGATAAGTATTGTTCTCTCGTCTCGCGACATCCTTTCCTTTTTAGTCCGTA	1042261	21	57.64	CCATCACTTTGGTGGTATCCA	1042348	20	59.21	AGGTGGTGAGTTAGGGAGGA	88
Pepper1.55ch01	1043628	C	C	5|5	T	6|6			Intergenic				TCCACTTGGAAGCGAATCTGATTGCAAGCATATCACGTTTCATGTTTAGATGATTGCAAGCTTATATTGGCCAATCACAAGTTTATCCAAACGTCTGTGTAATGAATGTCTATATAATAATACTCTTAATATGTGAATCTAATTGCAAG[C]TTATCTAAAAGTATTCGCAATGAATGTCTATATATATACACTTAATGCGAATTTTATTCAAAAGTCTGTGTAATGAATGTCTATGATACAAAGATATGTGTATATAATAACCATCATCTGGTTCTCATCAATTTCAATTTTCAAGTAACT	1043564	24	58.94	TCCAAACGTCTGTGTAATGAATGT	1043657	23	55.23	AGACATTCATTGCGAATACTTTT	94
Pepper1.55ch01	1043658	A	A	5|5	C	5|5			Intergenic				TATCACGTTTCATGTTTAGATGATTGCAAGCTTATATTGGCCAATCACAAGTTTATCCAAACGTCTGTGTAATGAATGTCTATATAATAATACTCTTAATATGTGAATCTAATTGCAAGCTTATCTAAAAGTATTCGCAATGAATGTCT[A]TATATATACACTTAATGCGAATTTTATTCAAAAGTCTGTGTAATGAATGTCTATGATACAAAGATATGTGTATATAATAACCATCATCTGGTTCTCATCAATTTCAATTTTCAAGTAACTCAAACAAATCGTGGCAACAATTTTAAGTTT	1043632	24	55.2	TCTAAAAGTATTCGCAATGAATGT	1043714	24	55.38	TCATAGACATTCATTACACAGACT	83
Pepper1.55ch01	1047210	G	G	6|6	A	3|3			Intergenic				CTCGTCTTATTTTGCTAATTAGCCTATGAATGTGTGTTTGTTGAGGGGCTGAGGCTGTGAGTCGCCTGAGCTACTAATTTTTTCGTTGATTGGTTCTCGAAATTGAAAAAAAATGGTCCAGAAAATCGCTCTTGGAGCCTATCGTTATA[G]GGAGCAATGCGCCAACAAGCCCGATTACTCCTTAAAAAATAAAATAAATTAAAAAATTCCTTTTCTCTTTAAGCCTAATCGATCGCCTTCTTAGTTAACTACTGAACCCGCCATTTAGCCATCTATTGACTAAACCATCAGCCAACACAC	1047169	24	59.48	AAAAATGGTCCAGAAAATCGCTCT	1047248	24	58.68	TTTTTAAGGAGTAATCGGGCTTGT	80
Pepper1.55ch01	1049150	G	G	3|3	A	5|5			CA01g00670	CA01g00670:CDS	CDS	Hop-interacting protein THI007	GGCGTTGGATTATGCGTTACGAGCTGCGAAGTCGTTTGAGAAATGTGCGGTGGAAGGTGAGCCGAGTTTGGATCTGGCGATGAGTTTACATGTTGTTGCAGCTATTTATTGTAGTTTAGCGAGGTTTGAAGAGGCGATTCCAGTACTAG[G]AACGGCGATTAAAGTGCCGGATGTTGGTAAAGGTGCAGATCATGCGCTTGCGGCGTTTTCGGGGTATATGCAGCTTGGTGATACTCATTCTATGCTTGGACAATTGGATCGGTCTATTGAATGTTACAAAGATGGTTTAAAAATACAGAT	1049117	20	60.11	TAGCGAGGTTTGAAGAGGCG	1049229	20	59.89	ACCAAGCTGCATATACCCCG	113
Pepper1.55ch01	1050674	T	T	12|12	C	8|8			CA01g00670	CA01g00670:Intron	Intron	Hop-interacting protein THI007	TATGTTGGTTAATCAAGCATTTTTTTTTGTTTAGCATTTTAGGCTGTCTCTGGCAATTACATGTAGATAGGTGTTTAGATATGTTCGAGATTGCTGTTTACAAAGGAAAATATGTAATTATTTCACTGGGATGGAATTGATCTGCTCAA[T]ATGTCTGCTTTAAGTTTGCTGGCCTAAATAACATTCTTATTACATTATCTAGTATGTGTAACACACTTCTTTTGTAGCTTTTAATTGGCAAGTCTCAGTGACTGTTTATGTGATTCTTAGGCTCTAACTGAGGCAACTGAATGGAAATTA	1050558	21	59.6	GCATTTTAGGCTGTCTCTGGC	1050698	21	59.39	GGCCAGCAAACTTAAAGCAGA	141
Pepper1.55ch01	1050763	C	C	5|5	A	3|3			CA01g00670	CA01g00670:Intron	Intron	Hop-interacting protein THI007	ATTGCTGTTTACAAAGGAAAATATGTAATTATTTCACTGGGATGGAATTGATCTGCTCAATATGTCTGCTTTAAGTTTGCTGGCCTAAATAACATTCTTATTACATTATCTAGTATGTGTAACACACTTCTTTTGTAGCTTTTAATTGG[C]AAGTCTCAGTGACTGTTTATGTGATTCTTAGGCTCTAACTGAGGCAACTGAATGGAAATTATGCAGGTACTTGGCCGAAGCCCATGTTCAGGCAATGCAATTTGATGAAGCGGAGAATTTGTGCAAGAAGACACTGGAAATCCATCGTGT	1050730	24	57.64	GTGTAACACACTTCTTTTGTAGCT	1050843	20	60.39	CTTCGGCCAAGTACCTGCAT	114
Pepper1.55ch01	1052148	G	G	6|6	T	5|5			CA01g00670	CA01g00670:Intron	Intron	Hop-interacting protein THI007	TTTCCCTCTAGCTTCAAAGATTGGATATTATTCTTTGGGGCGTTTGACTTATCACCAATCAATAGTCTCGTGAAATAAGTTTACAGCAGCAACATCTTTTTCTTGATGATCTGTATATTTGAGAAGTTCATCTCTCTAGCTCTCTCACT[G]GTCTTTGAAGGAAAATATTTCCTTCCCAATCTTCTGCCAATATTAAAAAATTTAAATCAAATGAACATATCTACAATATTACATGCCTTGCATTGACATGCATATATTTAAAGTAGCATTACCATTATAAGCATGAGCCGGGGGTCTATC	1052087	24	56.25	GCAACATCTTTTTCTTGATGATCT	1052187	20	58.63	TGGCAGAAGATTGGGAAGGA	101
Pepper1.55ch01	1052450	C	C	4|4	A	5|5			CA01g00670	CA01g00670:Intron	Intron	Hop-interacting protein THI007	AGACAGCCTCTCCATCTTACCTTTGAGGTAGTTGTATGGAGTACGGACTGGGTAAACTTACCCTCCCCAGACCCCACACTTTGTGGGAATATACTGGGTATGTCGTTGTTGAACTGCTTTGTAATGTTCAGCTTATTTCTGTCTTATGT[C]CTGCAGAGTTGAAGATGCCATTGAGATTCTGGAGTATGTTCTTAAATTGAGAGAAGAGAAACTTGGAACTGCAAATCCTGATTTCGATGATGAGAAGAAAAGGCTGGCCGAGTTATTGAAAGAAGCAGGCAAATCTCGCAACAAAAAGGC	1052420	24	55.47	TGTAATGTTCAGCTTATTTCTGTC	1052564	20	60.18	AACTCGGCCAGCCTTTTCTT	145
Pepper1.55ch01	1054129	C	C	7|7	A	3|3			Intergenic				GCGAGAACATCCTAGACTCTGCAAAAGATTCTCAGCAGCAATGACGCAAGCAAAGAACTGAATCCCATTTACTGCACAAACACCAAGTAATGTATGAGAGAAGCCTTATAGTACAGACCATGCACTACGTATGACACAGTAGATATATA[C]CTCGATGACAGACGAGATATATACCTTGATGACACAGCAGATACATACCTCGAATAGAGCCATCCTCCAATCTCATACACCATAACGCTTCAAAGCTTTACTTAAACTTGGCATTACATTATATGCTTGATACGATCTTCTCAATTCAAT	1054089	21	58.83	AGTACAGACCATGCACTACGT	1054197	21	59.45	GGAGGATGGCTCTATTCGAGG	109
Pepper1.55ch01	1054447	G	G	9|9	A	3|3			Intergenic				AGCAGAAAGCAGGAAGAAGAAATATTTCAGTATGACATCTGAATGACAATGATCATTCTACTACTTCCCGGGAGTACAATAGTAGTGATTTCTACCCCGTTGAAAAATTACCAGACAACTTCAGGAAAACTATTTATCTTTGAATCTGA[G]CTTGTTCTCTACCTGAAAAACTCTGCCTTGCATGGAAGACCAAATTGCCCCCAAAACTTAATATTTTCAACTGGATAGCTCTCAATAATGGTTGTTTAACACAAGACAATCTCATGAGGAAGAAGTTTCAGCTAGCTAACCGATGTTATA	1054407	22	57.76	ACCAGACAACTTCAGGAAAACT	1054490	20	60.18	TTGGTCTTCCATGCAAGGCA	84
Pepper1.55ch01	1055130	C	C	6|6	A	6|6			Intergenic				ATGACCACTCTCGGATTCAAGAACAAGAACAAGAAGGAAGAAATTACAAGGTGTTTTAACATCAAATCAGCCACACCCCAAATTAAGTTAACAACAAGATGATGACAATAACAATATGAAAACAACAACTGACAGTTTGGAATTACAAG[C]CACAAAACACTAACAAGATTACAATAAATGTAAAGAGGATAGCTAGATTACAAGGTGTTTTAACACCAAATCAGCCACACCCCAAACTACGTTAACAACACAAGATGATGACAATAACAATATGATAACAACAACTGACGGTTTGGAATT	1055102	20	55.34	ACAACAACTGACAGTTTGGA	1055220	20	59.89	GTAGTTTGGGGTGTGGCTGA	119
Pepper1.55ch01	1057674	G	G	6|6	T	5|5			Intergenic				GGTATCATCTGTAAGTGAATCGCACAAGAAGAGAGAGAGAGAGAAAGAGAGAGAGAGAAGAGATATATACCCCAGAACCGTGTTGAAGCTTGGATCTTTGTCAAATATGCAATTGTGGCTTTTCCAGGCTTTATGCTAGGAATTCTAGC[G]CCTATCTTGTTTAAGTAATCAGCAATTTCTTTTGGCATGTTGGCCTAGTTACAAGTTTAACATTAAGTAAAATTGAGCAAGAGAGAATATCCCTGAAAACCTTTCAAAATCTTTTCTTTCTCACAGGAATTGATATGAGATTTAAATCAG	1057641	21	59.17	GGCTTTTCCAGGCTTTATGCT	1057730	22	58.92	ACTTGTAACTAGGCCAACATGC	90
Pepper1.55ch01	1058253	A	A	4|4	G	15|15			Intergenic				CGTAGAAACTTTTTAAGTTCGGAAACATCCTTGTTAAAAAGGACCTAGTGTATTGAATTAATTCTGTTGAAGTTCTACTCACTCCAATTAAACAGTTATCTTCAAGTGAAAAAGAATGTCCGCATGTAACATTTTAAAATCTACTTTCC[A]CATGCTAAGTAATGGGAACTTACAATGTCAAATATGTTAAAGAGGAAGACAAAGAAAGCATAAACTGTATAGTAAACCCACGGATCTGCCCCATGAGAAGTGTCGGGATTCAAAATGTCTCTGACGTGTTCCCAAAACCTTGAACCAAGA	1058208	23	59.43	AGTGAAAAAGAATGTCCGCATGT	1058353	20	60.25	CTTCTCATGGGGCAGATCCG	146
Pepper1.55ch01	1059366	A	A	5|5	G	6|6			Intergenic				TGATTGAGAGAAGTACAAAAATTATGGAAGTTTAGATGCATTTATTCTAGTCACTGATATGAGCTACTCAATTATTCCTTGATAAGTAATTTCCACTCTACATACAGCTCCAGTTATAGTCAGTAGTAATTTAACCATAGTACTGGCTA[A]TTCTTAATTTAAGTTCCCATTATTACCCAAATAATGTTATATAAGTCCCCCAGAAATCTTAGCTAGTAAAAAACTTAACAGAAGCATTAAGATACATGTAACTACGCCTATGGCATTTTCACATTAGTCAACCACATAAAATCTGGCTTC	1059310	21	56.56	CACTCTACATACAGCTCCAGT	1059430	21	58.15	AGCTAAGATTTCTGGGGGACT	121
Pepper1.55ch01	1059913	C	C	3|3	A	6|6			Intergenic				CAATCCTTTTATAAAATTATAATGTTATGTACTTCCAACTATTCCTCAGATCATTACCAAACTCCACCACAACTTTAAAATGGGCTCGGGACAGAAGAAATAATCAATTTACATCCTGATAACATCCTGATATCCTTGCAAATAGAAAA[C]AATAATCAAAAAGAATTAAGAAACTACAGTCTCATTTTTAACCCACCTGCTATTTGAGTTAACATTTTCTGCAATGTATCTGTGTAGCCAGTCAAAATGCCCACACAAATAATCAAAGTTGATCCTTGACCTGAACCATCCAGTAGTTGT	1059841	20	60.04	AAATGGGCTCGGGACAGAAG	1059972	20	56.72	ACTCAAATAGCAGGTGGGTT	132
Pepper1.55ch01	1068525	T	T	9|9	G	3|3			Intergenic				GAGGGTCTAACAATTACCTACTTCTGATAGACAGGGGGTAACCTGAATATACCAGACTTGCAGCAATCACAGTATCCCATTCATTATGCTAGATTCAATTCGTTGGTTTTGACCACCACATGCAAATAAATCATTAACTATCTTTCATA[T]AGCAATTTCCGTGTACCAAATTAACCACAGCCCAATCTACCTTTTTTAAATCATAGGACATTCCTTATTAATGATTTATATCAAGATTCATACATAAAAACAAGGAAGAAGGTAGGTATACTTCCAGAGGAAATTTTCAAGCCCTTGCCT	1068480	20	59.25	GGTTTTGACCACCACATGCA	1068567	20	58.63	AGGTAGATTGGGCTGTGGTT	88
Pepper1.55ch01	1069147	A	A	8|8	G	5|5			Intergenic				AGATAGACAACCTAAAGGTACTTTGCAAGAAAGAAATGGAGTTAGAATGATGTATTTTAAGAAATAAAATTTTACTGGGAAGAAACTCCCGCATTACACAGTAAAAATATAGTGACCTTTTGTGCAGAATGAAAATGAAAATAGCAAAT[A]CATGCACAGTTCTGATTATTACACGAAAAATTTGTACTTACCTATGATTGGCAGCATATATCGAATATGGAAGTGAGTAATAAGAGAGAATAAGAGCCTCCAAAATTGCAAAACCAAACGAGATCCACCATCTAAAATAGATCCAAAGTT	1069082	20	56.57	ACTCCCGCATTACACAGTAA	1069203	21	57.07	TGCTGCCAATCATAGGTAAGT	122
Pepper1.55ch01	1069219	A	A	4|4	C	4|4			Intergenic				TACTGGGAAGAAACTCCCGCATTACACAGTAAAAATATAGTGACCTTTTGTGCAGAATGAAAATGAAAATAGCAAATACATGCACAGTTCTGATTATTACACGAAAAATTTGTACTTACCTATGATTGGCAGCATATATCGAATATGGA[A]GTGAGTAATAAGAGAGAATAAGAGCCTCCAAAATTGCAAAACCAAACGAGATCCACCATCTAAAATAGATCCAAAGTTTCATAAGCTTGTGCAAGTTTGCGATGATAAAACAAAGAAATTGACCACCAAAGTTAAGGAACAACCCATCTC	1069183	21	57.07	ACTTACCTATGATTGGCAGCA	1069280	21	59.09	AGATGGTGGATCTCGTTTGGT	98
Pepper1.55ch01	1070030	C	C	5|5	A	6|6			CA01g00690	CA01g00690:Intron	Intron	Protein translocase secy subunit%2C putative	CCAACTCAGATAATATCCTCTCCTTTTTTATAGGTCCAGCTCAGATAATTTCCATCTCCAAGATACCTTAAATCTCTTTTAGAAATCACTTTGATAGATCTAGATACTGTTTTGGCATTTTCACTTGGCATTATTCTTCTACTTTTATA[C]ATCAGAAATTCCTAAATCCTAAGGTCCACTGGAGCATGGATGGAAACATTGTGCATTTTTTTCACCTGAAAATTATATAGTACATACTACATGGAGATGTAGGTCCACAAATGGATCTTTGTTTTTCACTTTTTTGAGAAATGCTATTCT	1069976	23	55.19	AGATCTAGATACTGTTTTGGCAT	1070058	24	56.15	TGGACCTTAGGATTTAGGAATTTC	83
Pepper1.55ch01	1070483	A	A	4|4	G	4|4			CA01g00690	CA01g00690:Intron	Intron	Protein translocase secy subunit%2C putative	TATATCTGGTGAAAGCAAGCTGACCTGCATAAGAATGGACGCCGCAATCTGAGGACTGACCCCAAGTTGGAAAAGAGAGAGTTTAAGTTCTGGAGTGGAATCACCAAGTTGATCTGCAAGGACAGTTTATTGATAATTACATGGGAGAA[A]AGAAAATCATCTTTTCACCACTTCCCCGCACTTGGTCCACCAAGTTTGAAGAACCAATAACCTAAACCAACTTATTTCAAAACTGAACTACATTAACTAGAAAAGTATCAGTGTAGATGAAAAAGAGACTTACCAACAGATCCCGAGACA	1070434	22	59.89	TCACCAAGTTGATCTGCAAGGA	1070513	20	60.82	TGCGGGGAAGTGGTGAAAAG	80
Pepper1.55ch01	1071482	C	C	6|6	T	6|6			Intergenic				AAATTCATAGCCAAAAAATTACAAGTCTAACAATTTCTTTCCTAGGACGGCATTAACATAATTTCATCCCTTCTAAAAATGCTTTACTGATAATCGTATTTATAGTATAATGTCCTCAAGCCTAATAAAGTTATGTCAACTAAATGGAA[C]TTGGAAAAAAGAGTAGATCATGAAGAGATCAACTGCTTCACAATTTACACTGTACATGTAGTGTTACACCCCTTTTAAAAGTGCTTTACTGATAATTGTATTTATAGGATAACGTCCTCAAGCCAAATAAAGTTATGTCAACTAAATAGA	1071445	24	55.59	TCCTCAAGCCTAATAAAGTTATGT	1071554	24	60.02	GGGGTGTAACACTACATGTACAGT	110
Pepper1.55ch01	1071663	C	C	6|6	T	4|4			Intergenic				ACTGCTTCACAATTTACACTGTACATGTAGTGTTACACCCCTTTTAAAAGTGCTTTACTGATAATTGTATTTATAGGATAACGTCCTCAAGCCAAATAAAGTTATGTCAACTAAATAGAACTTGGAAATAAGAGCAGATCATGAAGAGA[C]CAATCGCTTTGCAATTTACACTGTACATATTGTGTTTCAAAATTCTGATCTTGGAGCATTCCTAATGTAATTACCAAATATACCCTTCTAGATCTAGAACCATTCCTTCAAATATGCATCATTCTACCTTCTCAAAAAAAATATGCATCA	1071589	20	57.6	GGATAACGTCCTCAAGCCAA	1071687	21	57.02	ACAGTGTAAATTGCAAAGCGA	99
Pepper1.55ch01	1072235	A	A	5|5	G	6|6			Intergenic				CAGCTCTATCAAATCAGGGACCACATTGACGGTAAATAATACTTTTCAATCATGTTGATGTGAAGACACTGCCTCAAAGAGTATAAGAGCAAGATCTCGGTATAGGACTTGAGATTTTTCAGTACCACAGAAAGCAAAGAGTGTGCATG[A]GATATTTACATGACACCATGGCTCCCTGCATAGAAACCACATAGCCACTGATTTGTTTTGCTTGTTCTAGCATATAGTTGAGGCCCTCCATGGCAAGAATGACGAGAAAAGTGGAAAGGGGATCCCCTTGTCTGATCCCTCTCTAAGGAA	1072141	21	59.31	TGATGTGAAGACACTGCCTCA	1072273	20	59.74	GGTTTCTATGCAGGGAGCCA	133
Pepper1.55ch01	1072674	G	G	6|6	A	3|3			Intergenic				ACCTTCTCAATATCAATTTACTAATTACCGTCTTGAGCCTTCAGCCAACACCTTGGATGTGATTTTGTAGAAGCTTCTAATAAGGCTGATATGGCTGTAGTTTTTGGAATGAGGACAATGAATGAAGCATTGGAAGACCTCACTGTGTG[G]CAGTTATGATGAAAATGGTGAAGAGCATCAAGTACCTTAGGTTTAATTGTGTCCAGATCTATTGATAAAAGCCATTGTAAAACCAACTGCTGCAGGTGCTTTATCAGGAGTTCAGAAATTGATTGCAGCTAAGACTTTTTCCTCATTAAA	1072652	20	56.06	CATTGGAAGACCTCACTGTG	1072772	20	59.54	CACCTGCAGCAGTTGGTTTT	121
Pepper1.55ch01	1073076	G	G	5|5	A	3|3			Intergenic				ATTAAGGATCCTCAACCATCATGAGCTCCCTATCTTCAATGATCTCGCCCATCAAGAGTTTATCAATATTGTTATATCTTCTATTTGAATTCGTAAGCTTCTGGAAGAATTTAGTGTTTTTGTCCCTTTCATTCAACCAAAGTCACCTG[G]ATTTTTGCCTCCATGAAATCTCTCTTGTAACATCTAGTGTCTATGCAGTTCGAGTGAGATGCTTGCTGGATTGTAAAGTCTGGCGAGGCTAGCCAGATTGCCCTTGCATTCCTGTTGATGTGGATCATTTAATTAGTGGAGGCGCTATAA	1073051	23	58.38	CCTTTCATTCAACCAAAGTCACC	1073145	20	60.11	CCAGCAAGCATCTCACTCGA	95
Pepper1.55ch01	1073309	C	C	11|11	T	5|5			Intergenic				CGAGGCTAGCCAGATTGCCCTTGCATTCCTGTTGATGTGGATCATTTAATTAGTGGAGGCGCTATAAGATGATTGTGCCTTAGTGGACTGAGAAGATTTGTATTAACTCCACTAAACCACTACTATAATTAGTGATAATGTGACTCCAA[C]TGCTGTGGTTGTATCCGTAGACCCTTTCTTTCTTTTGGGTCATTTTCATAAGCTTTAGGTGGCTGAATGTCCAAAACAGATAATGGAGACGCTCCAGATTAGCTTGTGCTAATCAATACGTCTCACCCTGTACCTGCATTTACTAATGCT	1073233	20	57.99	TGTGCCTTAGTGGACTGAGA	1073381	21	59.25	GGACATTCAGCCACCTAAAGC	149
Pepper1.55ch01	1073811	A	A	6|6	G	5|5			Intergenic				ACAATTGTCAGCAGGATCACTAGCAATGGAGATTGCCTATGTTGCCAGAGAAGCACTTGATAGTGATCTTTGTCTCCTCATGAGTTTATTGATAATTTCAAATGGGTCACGAAAAGTCATCCATAATTTATTAACAGCTATATTTGAAG[A]TTTATCGAAATCTATTAAAACGGGTGTTGATGAGTCTTTATGTGGCGAGGAACCACAAAATGGACTTGAAGAATTCCATTTACATTGGCTGTGAATTTGTTTTGGATTTCATATCATTTGATGGAACGCTAGCTAGCTTTATATGCAAAT	1073764	21	59.58	TGGGTCACGAAAAGTCATCCA	1073874	20	59.76	CCATTTTGTGGTTCCTCGCC	111
Pepper1.55ch01	1074445	C	C	4|4	A	5|5			Intergenic				TACTACTTATACACCCCATTCGGTATTATAAGGTGTATAACTAATACATAGCAAATCATGGTACTAGTAATACAAGAGCTATTAATACATAGATAAACATGGGAAAGATATAGTTATGCATGATGCACTTAACCAAACAGTGGATAGGA[C]ATAGCCTCAGCACAACTAATTCCAACATTACTAATACACTATTCATTACTATTCTTATACGCTCTACCAAACGAACCCTTAAGAGTAATTCTAGAATCTCCTGCCCTTCTTTGTTAAACTTTTGTCTAAATTTTTTTGTTGGAAGAAAGG	1074413	22	58.09	GCATGATGCACTTAACCAAACA	1074524	20	60.04	AGGGTTCGTTTGGTAGAGCG	112
Pepper1.55ch01	1076454	G	G	13|13	A	8|8			Intergenic				ACTTCAATATAAACCAAATACACATCAAATTAACAATAGTCAATAAAAGAACAAAACACATACAACAAAATGTAAACTTTAAACAGTTTTATAGCATAAAATTAAAAACATCAAAACAAAAATCTTGAAGAGCTTAGTTCAAGTCCTTA[G]CAAGTTGAACAACAGCAGTGATTTGAACATCAAATTGAACATCAAAACACAAATCCAGACTAGGAAGACTATCAACAACAACAGAAATTGAACATGCAAATGAGATGGAGCAAAAATTGTTACCTGAAATTTTTGACCTTCGATCTTCAC	1076430	22	56.77	TGAAGAGCTTAGTTCAAGTCCT	1076511	22	55.02	TGGATTTGTGTTTTGATGTTCA	82
Pepper1.55ch01	1076512	G	G	9|9	A	6|6			Intergenic				CATACAACAAAATGTAAACTTTAAACAGTTTTATAGCATAAAATTAAAAACATCAAAACAAAAATCTTGAAGAGCTTAGTTCAAGTCCTTAGCAAGTTGAACAACAGCAGTGATTTGAACATCAAATTGAACATCAAAACACAAATCCA[G]ACTAGGAAGACTATCAACAACAACAGAAATTGAACATGCAAATGAGATGGAGCAAAAATTGTTACCTGAAATTTTTGACCTTCGATCTTCACTCTTCAGTGAAGTTTTGAATTTGAGCAGCGTTTCTATTAAATTTAGTCGTGAAAATTG	1076455	21	57.24	CAAGTTGAACAACAGCAGTGA	1076566	21	58.27	TGCTCCATCTCATTTGCATGT	112
Pepper1.55ch01	1077562	A	A	3|3	G	6|6			Intergenic				TTTCAGTATTGATACTAAGTTAATTGCACAAATTAGCAGGAAGCCACTCATACAAAAATCCAAGATCCACTTCTATGTCATGAACTATAAAAAGCAAGTCAAAACATGCCAAAAGATGATAACTTTACCTCATCAATCAGCAAGAAAAC[A]AGAAAAAGCAAGAAATACACAGAGGAGGAGACATGATAGAATAAGCAAACAGAGAGAATGAGATTATGAGAAAATTGAAAATAAAAGTTACCTCTTCTTTTGAGAGCAGCCAGCAGTTTGGGTCTTGAGCAGTAGCTTTGAGTTCTGAGA	1077539	21	55.48	ACCTCATCAATCAGCAAGAAA	1077677	20	59.89	TGCTGGCTGCTCTCAAAAGA	139
Pepper1.55ch01	1092968	A	A	5|5	G	3|3			Intergenic				AATGAACGTATGTGAAAAACAGACCTCTCAATGTGTAGCACCAATTCAATGGCCTCTTTCTATTTACCATTTTAAGAAGAAAGTTAAAATAGACAAAATAAAACCAACATTAGCATATTCTAACCATGATGTAACATATGACAATTTGG[A]TCCATTCATCTCAAAGAAAATGAGGTAACGTTTGGTGCTAATCTTACCCTTTATGAAGGCAAAAAAAAAATGTGCAATCATAACAAAATTAATTATTTCAAGACGCAGGATGCAAAGTCTGAATTTAAAGTTTATAGATCCTAATTAATA	1092921	24	56.16	ACCAACATTAGCATATTCTAACCA	1093007	20	57.44	AGCACCAAACGTTACCTCAT	87
Pepper1.55ch01	1094654	T	T	10|10	C	3|3			Intergenic				AGCAGAGGTGGAGCTAGCCTATTAAAGGGGGGTTCGGACGAACTTCCTTCGATGGAAAATTATATTATTGATATATGGTTAAAATGATTTTTATTTATATATTCTAGATGTTGAACTTCCTTCGATGAGTTTTTCTTTAGATTTTAAAC[T]CCCTAAGTACAAATCCTGGCTCCGGCTCTGGTTATGAGCATTTGTTTGTATAAAAGGTTCAACGAATTATATGAGTGTATATTTAATTTTTACACACCCATAATATAACGAGAAGAAAATTTATACATTTTTCGTCAAATTTCATAATGA	1094622	24	56.08	TCCTTCGATGAGTTTTTCTTTAGA	1094701	24	60.08	AAACAAATGCTCATAACCAGAGCC	80
Pepper1.55ch01	1100174	A	A	5|5	G	5|5			Intergenic				TTAGTTGTTTCACTTTCTATCCCGCATAAAATAACAAATAAATTATCTTACTTATACATGCATTAGCTATGCGAATTTCTAAGTTGCAAATAAAACATCATATCAATTTTATACATAATGACGACTTGCCTCCTAACTAGCTAGCAAGC[A]TGATATTATTACTTATGCGTGATTTAACACCTGCATAACTCCCCTATGAACTAACTACCAAACAACTTGTTAAGTATGTATGTTTAGAATCCATCTGCCCAACTATATCAAATTTGTATCATAAAAACTTCACTATGAACAACTTTATTG	1100137	22	59.5	ACATAATGACGACTTGCCTCCT	1100219	20	58.63	AGGGGAGTTATGCAGGTGTT	83
Pepper1.55ch01	1104393	G	G	6|6	T	8|8			CA01g00700	CA01g00700:Intron	Intron	PREDICTED: bidirectional sugar transporter SWEET7-like [Solanum tuberosum]	GGTGGGCAACATTTTGATGTATGCTTCCCCTTTGTCAGTCATGGTAAATAAATTTCTCAACTTTTTAATTTACTAGATATATGTATACATAGACATGCATGCACCCTAATGATATAAGGGTTAATTAAATAGAATCATGAAATTTTCAT[G]TTTAAACTAAAGTTTCTTTTAATGATGTTTATTGTAGAAATTGGTGATCAAGACCAAAAGTGTGGAGTACATGCCATTCTTCCTTTCACTTTTTTCATTTCTCAATGGTGTTAGTTGGACTGCTTATGCCCTCATTCGTTTTGATGCCTA	1104330	21	59.79	ACATAGACATGCATGCACCCT	1104468	22	59.77	GGCATGTACTCCACACTTTTGG	139
Pepper1.55ch01	1104957	G	G	10|10	A	10|10			CA01g00700	CA01g00700:Intron	Intron	PREDICTED: bidirectional sugar transporter SWEET7-like [Solanum tuberosum]	TAATTTACCCTATATAGTCAAAGATTATATGGCTTGAAATTGTTATACTTGAGCCGAGGATCTTTTGAAAATGACCTTTCTACATCCACGAGGTTGTGGTAAGGTTTGTATATACCGGACTCTTTCCGACCTCACATGTGGGATTTCAC[G]GGAATGTTGTTGTTGTCAAAGATTATATGGGAATGACAATAAGTAATTCATATATGTGATGTCTCTATTTTGTTGATTGTATAATTTAACTTCTCTTTAGGCAAGATGACGGCTCTTTTTTAACTCTAATTATGTTTATATCTTTGTCCC	1104902	24	58.08	TGTGGTAAGGTTTGTATATACCGG	1104988	24	55.42	CCCATATAATCTTTGACAACAACA	87
Pepper1.55ch01	1108933	C	C	4|4	T	4|4			Intergenic				TATCGATTTTCGATTTATAAACATGCTAAATCAATAACCAAATCAATAAGATATTTGTTATTGATTTCCAATCAATCATGTTCTGGTCCTATTGACCGTTTTGTTTTTTATTTATCGGTTAAGAAAAAACTACTCTAATTTTCTCTTAG[C]CGCAAAAAGGCCTACTTAGTTTAGGAAGAAATTAACTAGTAGGAGGCATATAAATTGAATTTTTGGCTCGCAACAAAGCTAGGGTCGTGATCAAGCAACTAGTGGAATTATTTATCCATTAGAGTGCCTTTGACGGATAGAATAAATTTA	1108869	22	55.48	GTCCTATTGACCGTTTTGTTTT	1109013	20	59.54	AGCTTTGTTGCGAGCCAAAA	145
Pepper1.55ch01	1109046	T	T	5|5	G	4|4			Intergenic				ATCGGTTAAGAAAAAACTACTCTAATTTTCTCTTAGCCGCAAAAAGGCCTACTTAGTTTAGGAAGAAATTAACTAGTAGGAGGCATATAAATTGAATTTTTGGCTCGCAACAAAGCTAGGGTCGTGATCAAGCAACTAGTGGAATTATT[T]ATCCATTAGAGTGCCTTTGACGGATAGAATAAATTTATGTGCAAAAATTCACTAAAACGGCAATAAATAGTAGATATGAACTCATAACTTTATTGCCATATAAGAGTCAATATTTGTAAACTAAGTATCATAAGCCTCGATCATATGTTA	1108994	20	59.54	TTTTGGCTCGCAACAAAGCT	1109074	21	58.54	TCTATCCGTCAAAGGCACTCT	81
Pepper1.55ch01	1113609	A	A	3|3	G	12|12			Intergenic				TCCAGAGCTAGTACTCCATTTGTTTCTATTTATATGTCTTTACTTTCCTTTATTAGTATGCTTCAAGAAGATTATCAATTTCTATATTTAGTAACTTTTCAATTTCAACATCGATCCTAAATGACATGTTTAAGAACACAAATTTTAAA[A]GACATTTTGGTACATTATACACATCTCTAGTTTAAGACCACAAGATTCAACAACCTCCTTTACTTTCTTAAGCTTCATGTCCAATCAAACCAAGACGCGTAAAATGAACAGAGGAAGTATTATTGTTCTGGGAAAGTAACAGTATGCTGC	1113571	24	55.04	CGATCCTAAATGACATGTTTAAGA	1113709	20	59.41	ACGCGTCTTGGTTTGATTGG	139
Pepper1.55ch01	1113763	A	A	7|7	C	9|9			Intergenic				TTTTGGTACATTATACACATCTCTAGTTTAAGACCACAAGATTCAACAACCTCCTTTACTTTCTTAAGCTTCATGTCCAATCAAACCAAGACGCGTAAAATGAACAGAGGAAGTATTATTGTTCTGGGAAAGTAACAGTATGCTGCACT[A]TTTTTAAGTGCAATTGATCACTTACCCTTGACTTTTTGCCCAACGTGATAGTTGATAGAGTTGCACTGACTCATTCGAGGCATGGCATGCGAGAAGAAGATAATTCCGTGGCTGAACCATCCATGCAAATCTCATGAACAATGCAGAATA	1113690	20	59.41	CCAATCAAACCAAGACGCGT	1113807	21	59.52	GTTGGGCAAAAAGTCAAGGGT	118
Pepper1.55ch01	1114125	A	A	5|5	G	4|4			CA01g00710	CA01g00710:Intron	Intron	PREDICTED: mitochondrial pyruvate carrier 1-like isoform X1 [Solanum tuberosum]	AGTCAACGACTCAACGTCCATTTAAGTACAAATTTTCTACCTGAGGTCATGTTGCCTGATATCATCTCTGGTGGTTTCTGTGTGTCGACCAGTCCCTGCAAAATACAGTGTCAATGCAACACAGTCAAAAAAATAACGCAGACGGAGCC[A]ATAACAGAATTAAATTTCGTAGTAGATAAGACATACAGCAATGACAAATCCCCAATTGGCTACAGGACCCCAAAAGTGAGTTGTTTTAGGGCCAACCGGGCTGTTCAAAAATGCCTTGAATGCAGCCATCTCTGACAAGCTATATATGAA	1114051	20	59.61	TTCTGTGTGTCGACCAGTCC	1114194	20	60.4	GGTCCTGTAGCCAATTGGGG	144
Pepper1.55ch01	1117966	G	G	12|12	A	5|5			Intergenic				TACATTAGTACATTAATTGCACTAAGATATGGTACTTTATAACCTATTCATTTCGGCATATTTCTCATGTCAGCAAATAATCTATTGCTTTTGAAATCTCTCCAAGAGTTTCAATAATTTTCAAGTTATAGATTTATGCAAGGGAAAAG[G]CTCAAATATGCCACTAAACTATCAGAAATGACCCATTTATGTCATCCGTTAAAAGTTGGGCTCATTCATGTCATCGCTGTTATAAAATCGGTTCATCCATGCCATTACTTTTTAACTGTGGTTTTAAAAAAACAGCTTTGCCACGTGGCC	1117870	22	59.13	CGGCATATTTCTCATGTCAGCA	1117998	24	57.01	GTCATTTCTGATAGTTTAGTGGCA	129
Pepper1.55ch01	1122737	G	G	3|3	A	4|4			Intergenic				CACACCTGATTCTCACATTAATGAGATACGTAGGCAACCCTTATAGGGTTCGGTGATATTCTTAAGAAAAATTTTGAAAATGTAAAGCCTTGACATAATTGTTATCTCCAAAGTCAAAAATAGTAAGGTGGTTCATTTGTGGCTAAATT[G]GCATCTCACCAATACAACACCGGGGCCAAGAACAGGTAAGATGACCCACAGAAATGGTATAGAGCTTGAGATGAGGTGGTGCCGACTGTTAGAGATGAGGAATAAGAAGAAATGGCTAGGAAGGTGAAAAATTTAAAGCAAAATATGAGA	1122693	24	55.04	CTCCAAAGTCAAAAATAGTAAGGT	1122772	18	60.67	CTGTTCTTGGCCCCGGTG	80
Pepper1.55ch01	1123069	G	G	6|6	A	4|4			Intergenic				TTCTTATGAGGATTTATACATGTTTCATGATGTTCACTTGCCTATAGAGTCCAAAGCACCAAAGTTGGATATGTACGAGGGTCATGATTATCCTTCGGCTCATTTAAAAGGGTTTTGTCACAACTAAGAGGAGCAAGAAAAGAAAAACT[G]TTATAGCTTATTTTGGATAGATTCTAATGGGGATCAATATTTTCAAAATGGTTTAGGAAACTTTGGGCTTACAAAAAATGATGAGGTAGCAATGATTTTGGAGACTCTACTAACGCTGACATGCAAATCAGTGATTAAGATGTCAAACTC	1123014	24	59.66	TCGGCTCATTTAAAAGGGTTTTGT	1123104	23	55.04	GATCCCCATTAGAATCTATCCAA	91
Pepper1.55ch01	1130975	A	A	6|6	C	4|4			Intergenic				CACACTGGATACGTACATACATAGACATTAACATAAATCAGAAAAAAAAAAAGTAAGTGAGAAAGGAAAAGGAAAAGTTTTGGTCCAAAAAAATAAAAATAAAGAAAGAGTGATCGGAGAGGAACAAAATTGTAGAAACTAAAAAATAA[A]TGAGAGAAAAGATTGGAAAAATTGAGAGAAGAGATTGAAAAACGCATAGATCAGTTTTTGTATTAAGTTTTTCTAAACGAAAATTTTTCTTTCAATGCTTTTTTTTTATCTGTGTCTATCAGTCATATTGTGGTGAGTTTTTGTATATTT	1130932	20	57.48	AGAGTGATCGGAGAGGAACA	1131012	24	55.37	CAATCTCTTCTCTCAATTTTTCCA	81
Pepper1.55ch01	1133179	C	C	6|6	A	6|6			Intergenic				GTAATAATTAAAATTAAAATAAAGAAAACCTCTTTATATATTACTCCATACATTACGTAATTATTATATTTTCATACTTTATATTCAGCTCCTAATTTTTGCTCCCATAAAATAAGGTTGGTAACTCTACCGATTTCTTAGCCTTTTCA[C]TTTCTATCATTAGTTATATACCATGCTGTTCTAATTTCATGTTTTTTGTTTTTTGTTTTTCTTACGTTGTTTGTTTGTTTGCAGAATATGATTGATGCTCATCTAACTTGATTCGGTTGCATGTCCAAATTGATGGATGCTTGATTTACT	1133115	22	58.91	CAGCTCCTAATTTTTGCTCCCA	1133221	23	56.75	ACATGAAATTAGAACAGCATGGT	107
Pepper1.55ch01	1134074	G	G	11|11	A	4|4			Intergenic				GGTTTAATTGTATTATTTTTATATCTCTATTATGGTATTATTTTGTTATAGTTTACTGATGGTAGATGAGTATCGAACGACTTTGGAGAAATTTTTGTGGGTAATTATTAGATTTAATTGTATTGTTTTGATGTCTCTATCATTGTATT[G]TTTTGTTGCAGTTTACAGATGATAAATGAATGTTGATAGATTTTTAAAAATATTTTTGGTGAAGGTTAGGTTTAATAAATAAATTCTCCATATTTACATACTCAAAATATATTAAATTTAATTAGTGTATTCATCTTTATTCGTTAAATA	1133991	23	59.25	TGAGTATCGAACGACTTTGGAGA	1134100	24	55.31	TTTATCATCTGTAAACTGCAACAA	110
Pepper1.55ch01	1142281	G	G	3|3	A	5|5			Intergenic				TATGAATTTGAGTAAATACACTTTGTTTAGTTATTTAATGTTGAGGATAATATTGGGAGAATATAATAAAATCCTCTTGATCTTAGCAAAGGAACAACTAAATTAAAACAAATATTTTTAGAAAGAGGGTCAACTAAAATAAAACGGAG[G]AAGTATTATTTGTACATATCATATACTCCCTCCACTCCTAATTAGTTGTCGTCCTTATTAAAAATAAGGAACAATCCTTAATACTTGTCATTTTACAAAATCAAGGCGTAATTAGTTACTTGTTTCATTTCATATTAGTTGGCCCATATA	1142255	24	57.19	AGAGGGTCAACTAAAATAAAACGG	1142335	24	59.84	GGACGACAACTAATTAGGAGTGGA	81
Pepper1.55ch01	1150236	G	G	16|16	A	6|6			Intergenic				AGTGATTAATATTGCTAACGTCTTTAGTTGGTCATAAGTAGTAAAACTTTGATTTAATATTCAATGCTTATCATTTATAACTAACAATAGTATTGATTAATATTGCTAACCTCTTGGTTAGCCATAAGAAGTAAATTTTTGATTTACAA[G]TTAACGCTTATTATTTATAGCTAAACAATAGTATTGAGTATCATTTATAATATACCACATAAATGAGAAAAGCTATAATTGCGATCAAATTGTTATATACCATGACTGCTCCTTTAGAACAAAAATCATGTTTTGTCCACTCATGCTTCC	1150195	24	59.46	ACCTCTTGGTTAGCCATAAGAAGT	1150323	24	56.83	TGATCGCAATTATAGCTTTTCTCA	129
Pepper1.55ch01	1157733	A	A	13|13	G	3|3			Intergenic				GCACAACAAATTTCTACATTTATGTGTGGGACATACAACAATAAATAATATAAATACAAAATAAGAAAACATAAATGAGTGCAAGAATATGATATGAATCAAAACTAAAATAAGAAAGCTATGCGAAGTTGACGGAGAGTAAGGATGAA[A]AAGATAAATGGAAGTATAGAGAGGAGTATAAGATTTCTAAGCGATAGGCGAAGTTAGCGGTCACGATGGATAACGATGCTGCTTTCGAGAGTTTATACACAACGTTAGATAGTAAATGTGGAGATAAGAAGTTGTACAGGACCGCCAAGG	1157698	21	59.27	AAAGCTATGCGAAGTTGACGG	1157777	24	55.63	TCGCTTAGAAATCTTATACTCCTC	80
Pepper1.55ch01	1172299	A	A	11|11	G	9|9			Intergenic				AGAGATGTTGTGTTTCATGAAAATATCTTTCCTTTTGATTTTTTTAAGTCTAATGATTCCTATTTTTCAGTCCATACATCAATCCGACTACTGATGTTAATAATAATGATGACACTAATTAAACCATCCCATCTCCTTATTGGGCCCCC[A]ATTTAGATTCAGGGAGATTGTCCACGCCTAGTTAACTAGGCCTGGGCGTGAGGTGGGGTGTTAAAGATTGAGAAGAAAGTCCCACATTAGTGGTTAATGAGATAGGTGGTCTCTTTTTAAGGCTTGAACAATCCTTCTCCTCCTCATGAA	1172257	24	56.74	GATGACACTAATTAAACCATCCCA	1172336	20	56.49	AGTTAACTAGGCGTGGACAA	80
Pepper1.55ch01	1173839	C	C	5|5	T	5|5			Intergenic				AATGGGCTCGTTAGGTCATACCCTCACTGTAATTTGTGTCAAAAGAATCACCCAAGAAGGTTCTATCTTGGGAGTAATGTGTACTACAATTGTGGTTAAACAGGTCATAGCTAGAGATATTGTCCCATGGCTAGAGGTAACCTTGGGGC[C]CGAAGATACTCCAACAGCTCCTCCAAATAGGGGCACTACTTTTTCTACTGGGGTATCTGTAATCGGTTGTATGCATTATCTACTCTCCAGGACTCATAGGCTTCACTAGATGTTGCTACGGGTATGTTACAGATCTTCTTAGGTGACGTT	1173800	22	56.83	CTAGAGATATTGTCCCATGGCT	1173879	21	58.87	AGTAGTGCCCCTATTTGGAGG	80
Pepper1.55ch01	1173946	T	T	14|14	C	12|12			Intergenic				TAGCTAGAGATATTGTCCCATGGCTAGAGGTAACCTTGGGGCCCGAAGATACTCCAACAGCTCCTCCAAATAGGGGCACTACTTTTTCTACTGGGGTATCTGTAATCGGTTGTATGCATTATCTACTCTCCAGGACTCATAGGCTTCAC[T]AGATGTTGCTACGGGTATGTTACAGATCTTCTTAGGTGACGTTTATGTATTACTTTGCCCTGGGTCTACTTTGTCTTACGTGACTCCTTATGTGGCTGTTAGTTTTGGTTTTGAGCCTAAAAATATTTTAGAACCCTTCTCTATCTCCAC	1173896	24	56.07	CTGTAATCGGTTGTATGCATTATC	1173975	23	58.79	AGATCTGTAACATACCCGTAGCA	80
Pepper1.55ch01	1187171	G	G	3|3	A	4|4			Intergenic				AGTGATTGGTTCTGGCTATTTCATGCATTTGATTTGTAATTGGTTCTGACTACTTTATCTATTTGAATAGTGGTTCAAATTTCAGCAGTACAATTCAAGAGATTCATATCTCACCAAACCCATAAGAAGTTGTGGCCACCAAAGAGAGA[G]AAAAGCAAATATTGAGAAGTAAAATCATATCCCATGCACTTCCACTTAGCTATCAAAGGAAAAAAAAGAGCAAATATGAAAAAGTAAGATCATATGCCATGCTCTTCCACTTAGCTACTAAAGGNCACTTAGCTATCAAAGGAAAAAAAA	1187129	23	57.48	ATCTCACCAAACCCATAAGAAGT	1187208	24	55.7	GCATGGGATATGATTTTACTTCTC	80
Pepper1.55ch01	1238550	T	T	7|7	C	5|5			Intergenic				GGTGTTTGTATTTTCGTTGAGAAGTGATGAGCCCTCCATCATCCGAAAGATAGTATTACCTTCATTTAGATTTCTATTCTCGTATTTTATGATTTTTATTTGAATATGTTGCTACTAAGTGTTGTAACAAATATATTTTGATGCAACTC[T]GTACTTGGTCCATTTAACTGTTGGATGGGCTGGTATCCAGAACGTTTGACATTTATAATTGAGGATATATTGAGTCTATTCCTATTCAATATTATTACATGTATATATCATATATTCTTCCATTCCTAATTAGTTGTTCGTCCTTCCTAA	1238431	20	59.53	GCCCTCCATCATCCGAAAGA	1238580	22	58.9	GCCCATCCAACAGTTAAATGGA	150
Pepper1.55ch01	1240345	A	A	7|7	G	5|5			Intergenic				ATTGTGGAATTTGTACCTAAGTTAGTGTAAAAAAAAAAGCTAATTTTTAAGAGAAAAAATGCTAAAGAGTTTAAAAGACCTACATTCACTTGAGTTGTGGTTCTATTTGTCGATTTGTATCTGTTGTAGACTTGAACCCGTCTAATTGA[A]GAAAAGAGAGACGCCAAAGGGTATGCATATGGGGATTCTTTCTAGTTGTATCTATTGGAGTCAAAGAAGGTCGTTTGGCAAGCATTATACGATCATGTGACTGGCACTAGTACTGCTTGTTCTTACTACTCTCGTGATTTGTTTGTGTTG	1240317	22	59.3	TGTTGTAGACTTGAACCCGTCT	1240398	24	56.86	AGATACAACTAGAAAGAATCCCCA	82
Pepper1.55ch01	1244876	T	T	4|4	G	3|3			Intergenic				ATCAATACATTGTGAATCAATGATCTCTCCTCAATAAATACAACTTGATTGCTTGCTACCACTACCTTTATAGCCTTCCTCAACCTCTTGCAAATCATCTTTGAAATGCATTTATATAGCACATTACAACAAGCAATTGGTCTAAACAG[T]CTGGCCAACATTGATGTATCTATCTTAGGTATCAGTGTAAGACTTGTAGTATTTAATTGATTCAATAACTGACCATTCCACAGAAACTCCATCACTGCTTGAGTTATCTCCCATCTTAATCTTACATCTTTCTTGGATAAAATATTGCAT	1244844	24	60.2	AGCACATTACAACAAGCAATTGGT	1244923	24	55.66	ACAAGTCTTACACTGATACCTAAG	80
Pepper1.55ch01	1244926	T	T	5|5	C	3|3			Intergenic				GCTTGCTACCACTACCTTTATAGCCTTCCTCAACCTCTTGCAAATCATCTTTGAAATGCATTTATATAGCACATTACAACAAGCAATTGGTCTAAACAGTCTGGCCAACATTGATGTATCTATCTTAGGTATCAGTGTAAGACTTGTAG[T]ATTTAATTGATTCAATAACTGACCATTCCACAGAAACTCCATCACTGCTTGAGTTATCTCCCATCTTAATCTTACATCTTTCTTGGATAAAATATTGCATTAAAAGGTCGTGTGATGCCAGTGGGGCTCAGTGGCTAAGGGCAGAGGTGG	1244877	21	56	CTGGCCAACATTGATGTATCT	1244957	24	57.24	GTGGAATGGTCAGTTATTGAATCA	81
Pepper1.55ch01	1262608	C	C	7|7	T	5|5			Intergenic				AGTTTTAGTGGATATGATAAGCCTTTGAATTTCTGCACTAAGAAAATAGTGAATATAATCCTATTGGAAAATAAAAACTCAAGAACTTGATCTTTTGTAAAGAAAATAACTCTTTGGGAATGTTTATTTCTCTATTAAAGTTTTTTCAG[C]AAAATTTATTTTAAATAGAAATGATAATGAAAGAACACAACATTTCATCTAAAAGATACCTCTTCATCGAAAAAGCACCTCTTCACTCAAAAGACATCTCTTTTCATAAAAGACACAACCTTTCACTATAGACACCACATTTCATAAAAA	1262567	24	55.35	ACTCTTTGGGAATGTTTATTTCTC	1262658	23	55.01	AGATGAAATGTTGTGTTCTTTCA	92
Pepper1.55ch01	1264542	A	A	4|4	G	5|5			Intergenic				CAGTTTGATTATTTAAGTGTCTTTTAAATTCTATTAAACCAAGAATATGTAGCACCGTGGATCCCAAACCTTTTTGTCTAATAAACTTGAAAACCAAGAGAATCAGGAAATAAATTTGATGAATCTACCCATTCTGATCACTTTGTTCA[A]ACGTCAATCCAATTCTCTTTTATCCCATGCATCTCCATCTCTTCTACTAAGGTTAACTAGAAAGAGTATTAATTCTTCTCATCTTCAGATGTATCAATACCCCATAAAATTAATACGGAACAATCAGTTGATGCTGACGATACCAGAAAT	1264507	23	55.37	TTTGATGAATCTACCCATTCTGA	1264586	22	59.63	GAAGAGATGGAGATGCATGGGA	80
Pepper1.55ch01	1269367	A	A	6|6	G	4|4			CA01g00740	CA01g00740:CDS	CDS	Transcription factor%2C putative	AAAGAGCCTTCCACTTTCATGGCCGACTCCTGTGTAGGTGAATTGACCAGTTCATTCTGAGGGGAGGACTCATTTGCAGCGCAAGGACTCCCTTGGCATGATCCATGGGAGGTAGGTGTCCCCGTGCTCTCTTCTCTCGAGAAGCTCCC[A]GTTCTGGATCTGTGTGACCCTTCACGCACAAAACCATTCTGCTTCGGAGAGAGCTCTTCGTTCCCAATAATCCTGCTTCCCAGCATTTGATTTGAGGGTTCAGCTTCTTCATGACTTGCTGGTGTTCCATGGTTGGAGAACTCATTCTTC	1269339	20	59.62	CCGTGCTCTCTTCTCTCGAG	1269424	20	60.03	AGAGCTCTCTCCGAAGCAGA	86
Pepper1.55ch01	1269480	G	G	7|7	A	6|6			CA01g00740	CA01g00740:CDS	CDS	Transcription factor%2C putative	AGGTGTCCCCGTGCTCTCTTCTCTCGAGAAGCTCCCAGTTCTGGATCTGTGTGACCCTTCACGCACAAAACCATTCTGCTTCGGAGAGAGCTCTTCGTTCCCAATAATCCTGCTTCCCAGCATTTGATTTGAGGGTTCAGCTTCTTCAT[G]ACTTGCTGGTGTTCCATGGTTGGAGAACTCATTCTTCTCTTCATGGTACTCGGAAGCTTTACACGGCGAATCAGTCATGCCTGCAGGCCAAGAAATAGAACCAACAGCAACAGGAAGTGAATTTGGTGCAAGTGAAGTCAGACTGAATGT	1269405	20	60.03	TCTGCTTCGGAGAGAGCTCT	1269547	20	60.67	GCCGTGTAAAGCTTCCGAGT	143
Pepper1.55ch01	1270271	G	G	9|9	T	4|4			CA01g00740	CA01g00740:CDS	CDS	Transcription factor%2C putative	CGTCCTTCCATTTGCTACACTAGCAGGCTGAGGAAGAGACTTGGTGGTTGGCACAGATTCAAACCTCGAACCAAGTTTTTCTTCTGCGGATGCTTTGATAATCTCAACTGATCCCCAGTCATGCTCAAGTTCCTCTCCAGAAGCAACCC[G]AAGACTCCTAAAGTGCTGCTTCATCGTCAATAAGAGTGAGTTCAGCAAAGCAAACTGGTCGGTGTAGTCTCCATCATTTGGTGGCAGAAAAAACTCTAAAATATAATCATCATTGCCAGTGTGAGTGCTCCGTAAGCAGATTGCAAAACA	1270243	20	57.98	TGCTCAAGTTCCTCTCCAGA	1270344	20	59.89	TGGAGACTACACCGACCAGT	102
Pepper1.55ch01	1270934	A	A	4|4	G	4|4			CA01g00740	CA01g00740:CDS	CDS	Transcription factor%2C putative	TTCGACCAATGCATTCTGCCGACCTTCATTACAGATCTGGTTCATAGAATAGCCAAACGACAGAGACTTATTCAGACAACAATCAACAACAGCTTAGATGAGATGTGTCCAGAAACTTTTATCTTCTCACCTGATGGTTTGGGTAGTCC[A]ATATCTCTGAACTTTTCAGATTCACTGCCTGCAGAAAAACTGAAATAATTTAACAAAACTGATTTTTTAAAGCTCAACTTCAATCTAGAAAAAAGGGATTGAAAAAGTTATGCATTTGGTTTATATGATGACACATCTTACTGATAAAAA	1270835	20	56.51	AGCCAAACGACAGAGACTTA	1270969	20	59.02	TCTGCAGGCAGTGAATCTGA	135
Pepper1.55ch01	1271569	A	A	9|9	G	4|4			CA01g00740	CA01g00740:Intron	Intron	Transcription factor%2C putative	TAGCAACAAATACCGACATAGCTTTATAGTTGAAACTTCCAGATGACAAGATATTCGTTCTAAATCACGTCATGTACTTGATTAAAATTGGCATTGGTTATTCATTCAGACTCTCCAAAAACTTCAGACAGGGGCTTGTTGATCATCCA[A]TTAAGATTTTGGTACCAATACACATCAATCAGAAGCAAGAAAACAGTTTCAAAAACAACCACATTCAGCTTTCAGATTGATGACATTTTAGACAAGATATTTTTCACTGACTGCTAAAAGATGATACAGCAAGCTATAAAATACTTCAGT	1271542	20	59.16	TTCAGACAGGGGCTTGTTGA	1271645	22	58.45	TCTGAAAGCTGAATGTGGTTGT	104
Pepper1.55ch01	1272446	T	T	3|3	G	3|3			CA01g00740	CA01g00740:CDS	CDS	Transcription factor%2C putative	TACATCAAAGAAACCATTCGATATTGATGAAGCCCATTACAGTCTGGATCAAGAACAAAGGGTTGTCCTGAAGTTGTAAGCACATAACGACTCCCATTCTTAACAGGTGCCCAAACCTGAGCTAACACACGCTCTCCCGTTGATTCCTT[T]AAGTTTCGAAGTGCCTGTGTCATCCTCTCCTTGATTATGCAAGAACCATCCTGATAATCTAAAGGATTTAATCCCATATTTGGTGGAGGGATTCTTTTCTTGTCATCGGTAACAGACAAAGTTTCAGGTGCAGCCTCATGTTCACTAATA	1272411	20	60.04	ACCTGAGCTAACACACGCTC	1272549	23	59.86	ACAAGAAAAGAATCCCTCCACCA	139
Pepper1.55ch01	1272565	A	A	4|4	C	4|4			CA01g00740	CA01g00740:CDS	CDS	Transcription factor%2C putative	AGCTAACACACGCTCTCCCGTTGATTCCTTTAAGTTTCGAAGTGCCTGTGTCATCCTCTCCTTGATTATGCAAGAACCATCCTGATAATCTAAAGGATTTAATCCCATATTTGGTGGAGGGATTCTTTTCTTGTCATCGGTAACAGACA[A]AGTTTCAGGTGCAGCCTCATGTTCACTAATATCTGCTCCAAACACAATAAAAAAACATATGAATCTTTCATTGGTCTCAACCCCCAAATGATATCAATTAAACTTCACTTAGAAACAAAAAATAACTACAACTTCATCCCAAAAACAGTT	1272453	20	60.04	CGAAGTGCCTGTGTCATCCT	1272592	20	60.61	AGTGAACATGAGGCTGCACC	140
Pepper1.55ch01	1272870	A	A	6|6	C	4|4			CA01g00740	CA01g00740:Intron	Intron	Transcription factor%2C putative	CAATTACATGAATAATCTATAACCTTTGTTTGCATGATATAAGTTAAAGATGCTTACATTAATCACTAGGTGCAGCTAGTTCCACATAACCTAATTGTAGAAAGCCTATTGCAAGTCATATTAACATTAAAAAATGGGCTTTAGTGGTG[A]AAAAATTACAAAAGAAGCTGCAACATAGTTTAGGTCAATGTTAATGGGCAAAACCCCAGAGAAGGAGCAACAAAATGTTCAAATCCTATATGGTCTCTCAGGTTCAAATCCCAGCACGTACAAAAACACTAGGGGACTTCTTCCCATCTG	1272816	23	58.09	TGTAGAAAGCCTATTGCAAGTCA	1272925	23	59	GGTTTTGCCCATTAACATTGACC	110
Pepper1.55ch01	1272929	G	G	8|8	A	4|4			CA01g00740	CA01g00740:Intron	Intron	Transcription factor%2C putative	TAATCACTAGGTGCAGCTAGTTCCACATAACCTAATTGTAGAAAGCCTATTGCAAGTCATATTAACATTAAAAAATGGGCTTTAGTGGTGAAAAAATTACAAAAGAAGCTGCAACATAGTTTAGGTCAATGTTAATGGGCAAAACCCCA[G]AGAAGGAGCAACAAAATGTTCAAATCCTATATGGTCTCTCAGGTTCAAATCCCAGCACGTACAAAAACACTAGGGGACTTCTTCCCATCTGTCCTAGCCTTAGAGCACAAAGTTACCTAGTACCTGTTAGTCGAGGTGCGAGAAAACTAG	1272903	23	59	GGTCAATGTTAATGGGCAAAACC	1272989	20	59.89	ACGTGCTGGGATTTGAACCT	87
Pepper1.55ch01	1273485	T	T	6|6	G	5|5			CA01g00740	CA01g00740:CDS	CDS	Transcription factor%2C putative	TAATATTCATCCTATTTCATTCTAATAAACTAGACCTAAATTCTCGCAAAGTCAACTAAACTTCACACACAGTTCCAAAAATATTGGAAACGAATTAGAAGCCAAAATCCAAGGCTTACAAGTAGTAAGAAATCTCGGGTAGCTAGAAA[T]CCGTAAACTGCCGACGCCGGCTCCGGCGATAGCATTTCCGTTAGTAGTAGTCGGTTTATCTTCATTTTCATCAGAAAACGCCCAAAGTGGAGAAGAAGGTTGTTCAGCTGCAGCGAACATAGGATTCGAAGCTGCTGCAGCAGCGAAGAT	1273436	23	59.99	GCCAAAATCCAAGGCTTACAAGT	1273527	20	61.16	AACGGAAATGCTATCGCCGG	92
Pepper1.55ch01	1273653	A	A	7|7	C	4|4			CA01g00740	CA01g00740:CDS	CDS	Transcription factor%2C putative	GGCTCCGGCGATAGCATTTCCGTTAGTAGTAGTCGGTTTATCTTCATTTTCATCAGAAAACGCCCAAAGTGGAGAAGAAGGTTGTTCAGCTGCAGCGAACATAGGATTCGAAGCTGCTGCAGCAGCGAAGATCTGATCGAACGACCAGG[A]AGAGTCGAGATCTAAATCGAGATCCATCATCATCAACGATGCCGACGACTCTCGTTGATTGTGCGGCGGCTGATGCTGCGCCGTCGGCGGAGGTGGACGGAAAATGAGATTCATTTCTTCTTCCGGCTCCGACATTAAGGAAAAATAGTA	1273580	20	60.04	GAAGGTTGTTCAGCTGCAGC	1273692	23	59.43	TCGTTGATGATGATGGATCTCGA	113
Pepper1.55ch01	1286764	A	A	8|8	G	8|8			Intergenic				TTTTAGTGGGAGTTGGTTCAATTGTTCAACCTACTTAATTTGTCCAAATGTGTGACAAACTTGAGTGTTAGAACTCAAAATCATCAAATTGCAAAAACAATTTTGAAGGACTCGAATGGGTACTTGACCTTTTATTATTTTACACAAAT[A]ATTGTTAGCAATGATAAAGATATTTAACTACATCTATTGTAATAGTCATTTGATTCATTTTGGATCTTGGATTAATAACTACTTTGTTCAAATAAAAATTACTAAAACAAAGTTTTTTGCTTATATGCACACGCAAAATAGTATCTTCAA	1286721	22	59.5	AGGACTCGAATGGGTACTTGAC	1286834	24	55.3	CCAAGATCCAAAATGAATCAAATG	114
Pepper1.55ch01	1289398	T	T	5|5	C	6|6			Intergenic				GTATTCAACCCACTTCATTGACGACCAGGTCAGACTCTAGGGTGCATTTAATATTGTGTATGTGAACCCTTTGGTTTCATTGTATTTCATTTTATTTTCTTTAGGGCAACAACAGATAAAGAAAAATTGGATAAAGAAATATGCAGAGA[T]TAGAATTTTGAATAACAGCTGGAATTGACCACTCTTTCTAAGTTCTCTAATCTCCTGACCCTGGTAAAGGCATTTATCAACATGTGATTGGTTGGGTTAATATTTAGTCGTAGCAGAAAATTTCTGAATTTATTTTATTGCTTCCAATGA	1289344	21	55.62	TTTCTTTAGGGCAACAACAGA	1289469	20	59.75	GCCTTTACCAGGGTCAGGAG	126
Pepper1.55ch01	1290791	C	C	4|4	T	4|4			Intergenic				GACTAAGAAGCAGGAGCCTGCAGCCTCTTCCGCAGCTGGTTCGTCAAAGTCTGGCAAGGGAGGTAAAAAGAAGAGATAGTTTCAGGCGCCGACATCTCAATTTCTTCAGACTGTTCGGAGATCTTAGATCTATTTCTCTCGGAATATTT[C]AGTCCTTCCCTTTTTACTTGATTTTGGGAGTTGACGTTGCAAGGGACTTGCAAAGAAGAGAAAGGATGTATGAGCTATACAAGAATGTGCCATATTTGTATCATTGATCCAGACATTTTTGTTGGTTTTCCAGACTAAACTTAGCTTGGT	1290726	20	59.97	GGCGCCGACATCTCAATTTC	1290839	20	59.82	AGTCCCTTGCAACGTCAACT	114
Pepper1.55ch01	1291491	A	A	8|8	C	6|6			Intergenic				ATATCAAGAAAAAGCAATTTGATGAAGAAATGATGAAAGTGAAGAAAACACGCCAAAATATTATAAAAAGCATGACAAATCAGCCTGCGAAAACACAATCATATAGTAACAAAAGTCGAAGGACAAAAAAACAACAGTGCCAGAAGTTA[A]CAATTGACAAATTTGGCTCCAAATCTATGACCAAAATGAGATGCATTTATTATATTGTTACAAATACAGCTCTATGTGACATTTTAAAGGAAGGAAAAAATTAGACAACCTTGTATGTATAATGTTGTGCGCGACCACATAGGCCACGAA	1291446	21	55.12	AGTAACAAAAGTCGAAGGACA	1291525	21	56.98	TTGGTCATAGATTTGGAGCCA	80
Pepper1.55ch01	1291639	G	G	6|6	A	5|5			Intergenic				AACAATTGACAAATTTGGCTCCAAATCTATGACCAAAATGAGATGCATTTATTATATTGTTACAAATACAGCTCTATGTGACATTTTAAAGGAAGGAAAAAATTAGACAACCTTGTATGTATAATGTTGTGCGCGACCACATAGGCCAC[G]AATCAACCAGCCATGAATCAATCAATGTAAACAAAATGAATCGGGCAATCAGATCCGTGTAATCCAACTTCGAATAGAGGAAAAATTGAGATCAGAATCCTGGACCCAGCATGCTCCGTGTTAAAGACAACCCAACGGGGTAAGATCTGT	1291566	24	55.38	TGTGACATTTTAAAGGAAGGAAAA	1291663	22	58.3	TGATTGATTCATGGCTGGTTGA	98
Pepper1.55ch01	1291751	T	T	7|7	C	8|8			CA01g00750	CA01g00750:CDS	CDS	DNA binding protein%2C putative	TTGTATGTATAATGTTGTGCGCGACCACATAGGCCACGAATCAACCAGCCATGAATCAATCAATGTAAACAAAATGAATCGGGCAATCAGATCCGTGTAATCCAACTTCGAATAGAGGAAAAATTGAGATCAGAATCCTGGACCCAGCA[T]GCTCCGTGTTAAAGACAACCCAACGGGGTAAGATCTGTGAATCCTCATTTTGCTAGCAACTGGACCTTTGGCAAAATTGTCACCGAGATCTTTTCCTTCTGTACCAGTAACTGATTTTGGTGGCACATTTGATTCATTAGATTCGACTAT	1291681	20	59.9	CGGGCAATCAGATCCGTGTA	1291825	20	60.4	TTGCCAAAGGTCCAGTTGCT	145
Pepper1.55ch01	1292049	T	T	8|8	C	3|3			CA01g00750	CA01g00750:CDS	CDS	DNA binding protein%2C putative	ATGAACTCAAGCCCCTAAATTAAAATACATATTGTGATTAGACCTTGTGAACAATTTAAAGGACGATAAAATCCAGAAGGTTCAAGAGAGTCAATGTACCTTCACAGAATTTTCCTTGGGCGACACCTTTGATTGCTCTATCAGCTTTG[T]CTCGATGCCCTTTCCGAAATCCCAATTGACAAAATAAGAATACATCTTTATGTTTTGAAAAAGTAAGACAATGAAGGACTAATGGAATATTTGCCCAAAAGGAGCCAGCAAAATGCAGTTCCAGTTTAATGCATAGCCAACAATTAGGAG	1292001	21	59.11	TCACAGAATTTTCCTTGGGCG	1292080	23	59.49	TGTCAATTGGGATTTCGGAAAGG	80
Pepper1.55ch01	1293112	C	C	6|6	A	3|3			CA01g00750	CA01g00750:Intron	Intron	DNA binding protein%2C putative	GATTTAGATTAGCCTTAACGTCTCTCACCTGCATAGAGAAAAATCTGATGTTGAGCACTGACAAAAAAAGTCTCAATACATAAAGTCTATGACTAAGATATTCAAGCAAGTAGTCGATGATAATTATTTTCTGGCCTTAACCTTCATCT[C]TAAAATATATATTTTCTTGCCTCTAGTTTTACATGCAACCACAAAATTCAGATCGTATTGGCAAGTTCCTCCCCAGTAATTTTCTGTTACACATCTCTCAAATTCTGACAAAGCACTTGATAGTTACCTCGTTTCCCTAGTGATTCCTTT	1293089	21	55.37	TTTTCTGGCCTTAACCTTCAT	1293188	20	59.96	CTGGGGAGGAACTTGCCAAT	100
Pepper1.55ch01	1293259	C	C	8|8	T	5|5			CA01g00750	CA01g00750:Intron	Intron	DNA binding protein%2C putative	CTCTAAAATATATATTTTCTTGCCTCTAGTTTTACATGCAACCACAAAATTCAGATCGTATTGGCAAGTTCCTCCCCAGTAATTTTCTGTTACACATCTCTCAAATTCTGACAAAGCACTTGATAGTTACCTCGTTTCCCTAGTGATTC[C]TTTCTCACTATAACTGAGACAGAACTTAATATCTTTTTACCTTTAGTGAGCTGGTGTGGAAACAGGACTTACAGGAATTATTTCTCCCACAAGAAAAAAAGAATCCTTCCTAATACATCAATGTTAAAAGGAGAAGAGGAAGAAATCTTA	1293169	20	59.96	ATTGGCAAGTTCCTCCCCAG	1293318	21	59.93	CCACACCAGCTCACTAAAGGT	150
Pepper1.55ch01	1293844	G	G	5|5	A	6|6			CA01g00750	CA01g00750:CDS	CDS	DNA binding protein%2C putative	GAATGACCAACCCTGTGAAGAATTAGGAAGAGCATATGTGATTCATAACAAATATATAATAAATATCCTTGGGGTGCCAAAAGATATAAGCTGCAGCAGAGAACACTTGCCTTCCACTTCATGTAGCAATATCCCATCGCCCCAACTGC[G]GCAGCTGGAAGAATGTAAGAACCATAGCCCCCTAAAATAGCAAAGGCTCGTAACCATGTCAACTCTACTTCAACTGGATCATCCATATATGAAGGACAAGTAGGGTATTTATATTCCTAGTATTCTAGCCTCAACTGGGGCAAGGGTGCT	1293783	20	59.89	AGCTGCAGCAGAGAACACTT	1293904	21	59.87	GACATGGTTACGAGCCTTTGC	122
Pepper1.55ch01	1294303	G	G	4|4	A	5|5			CA01g00750	CA01g00750:CDS	CDS	DNA binding protein%2C putative	ACATAATTCAAAACTTAATTATCAGGATCCATTTAAGAAATTGCCATCTCCATTCTAGAGAATTCAGCACTGGCACTAAGACAAGACACTCAATTTAAAGTGAACATAAAAAGACACAAACATACCACTGGAGGAAGAATCCTTATTGA[G]AATAGTAATTGGATTTGATATGCTCATCTCCCGAATCTCTTGTGCTAATTGTCGAATCTAAAGGCAACATCAGAACCAAGAAAGGCGTTAATGAGGTAACATGTGGAGTTATACAAGAAACATGCTAAGTACTTGTTAATTTAATTTAAC	1294217	20	58.95	TCAGCACTGGCACTAAGACA	1294349	20	58.44	AGCACAAGAGATTCGGGAGA	133
Pepper1.55ch01	1295332	G	G	8|8	A	4|4			CA01g00750	CA01g00750:Intron	Intron	DNA binding protein%2C putative	AGTATCATGTCTGAATCCTAATAAAATTTCTGCTCTAGGATAGTATTAAGAGTAACTCCACCGTTGAGGTCCATCAGAGAAACTGCAACACGAATAGAAAAGTTTGCTCTGATCGTAAGATCCTCGAATCAGCCACAATAAGTTGCTCG[G]ACTCTTCAAAAATGTCTATGGGTGCTTTTCGGGTCCTCCAAAAATAGTGTATTTCGGAAGGATCCGACACGGGTGAGGCAACATTTTTGGAGAGTCCGAGCAACAAACGATTACCATTTGTGGTCCATTCTCTCTCTACCCTGCCTGGGA	1295243	20	58.81	CCGTTGAGGTCCATCAGAGA	1295368	20	60.03	GGACCCGAAAAGCACCCATA	126
Pepper1.55ch01	1299457	A	A	11|11	G	9|9			CA01g00760	CA01g00760:CDS	CDS	PREDICTED: uncharacterized LOC101209453 [Cucumis sativus]	GTTGAATATTAAGGGCTTGTGGGTATACATCATCAACAATTATCTGTAACTTCAAAAATTATTCTGGTTCTTATACAGGCAATGCTCTATGATGATTATGAGAAGCTGTTAGGCGTTAAGATATTGAAGAGCGATACTGATGTCAAAAC[A]GGCGAAACACTGGCATTTGATTCTTACCTTGTTGATATTGGTGATCCTCACGGTGATTACAAACCTATACCGATATTAAATACTAAACGGATGAATAAGAATGTTCCTGAGGAATCTGGGCTGCTGCATTCAGGAAAAAAATCAGTTACT	1299432	21	56.57	TGAAGAGCGATACTGATGTCA	1299578	20	59.38	GCCCAGATTCCTCAGGAACA	147
Pepper1.55ch01	1299747	T	T	10|10	C	9|9			CA01g00760	CA01g00760:CDS	CDS	PREDICTED: uncharacterized LOC101209453 [Cucumis sativus]	ATCAGTTACTGCTGGTATCCTTCAACATTCTTTTTTCTTTTTTCGCAGTTGTTTATGATATGATGTTGTTCTTCATTTTATAGTCTGCACATGATTATTCTTTTTGCAACGTTTTCTTCTTTTTCCTTCAGATAATAGGAAATCTAATC[T]GGGGAAAAGGAAGGGATTGCCAAGTCCTCTAAGCCCATCGCAAAGGATTATCAGAGGTTTGCCAGATGATTACTGTCCTGCTTTATCAGTGAAGTGAATAATATGTTCTTTTTTATTTCTTTCGTCGCTGTGTCTGACATGATGAAGTTC	1299706	24	57.25	ACGTTTTCTTCTTTTTCCTTCAGA	1299785	20	59.45	ATGGGCTTAGAGGACTTGGC	80
Pepper1.55ch01	1299787	G	G	11|11	A	8|8			CA01g00760	CA01g00760:CDS	CDS	PREDICTED: uncharacterized LOC101209453 [Cucumis sativus]	TTTCGCAGTTGTTTATGATATGATGTTGTTCTTCATTTTATAGTCTGCACATGATTATTCTTTTTGCAACGTTTTCTTCTTTTTCCTTCAGATAATAGGAAATCTAATCTGGGGAAAAGGAAGGGATTGCCAAGTCCTCTAAGCCCATC[G]CAAAGGATTATCAGAGGTTTGCCAGATGATTACTGTCCTGCTTTATCAGTGAAGTGAATAATATGTTCTTTTTTATTTCTTTCGTCGCTGTGTCTGACATGATGAAGTTCACAACATGAATTCATGAGGGCCTGTACGAACTCATGATTT	1299764	20	59.67	TTGCCAAGTCCTCTAAGCCC	1299886	20	59.9	TGTCAGACACAGCGACGAAA	123
Pepper1.55ch01	1300266	C	C	4|4	A	5|5			CA01g00760	CA01g00760:Intron	Intron	PREDICTED: uncharacterized LOC101209453 [Cucumis sativus]	GTTCTTCTCCAAGTTCCCTTGACATGGCAAACTCAAGCATAGAAGGTAGAAAAATACTTTTGCAGCAACTGCGCTAACTATTATTTTGTGCATTTTATGGTAAACAAGTTTTCTTGTTTCAAGCTTAGAAATGTTGGTACTTTTACTTC[C]TCTAGTTCCAAATCTAGCAGATCTAATTTATCTTTTTGTCCATTCTTCATGAAAAAAGACCACTCTTCATAATCTTATGTTCACACTTTGAAAAGAGATGCATCCCTCCCATTTCATTTTCAAACCACTGCATAACTGGATGTTTCTTTA	1300186	23	57.45	TGCGCTAACTATTATTTTGTGCA	1300320	24	55.46	TTTCATGAAGAATGGACAAAAAGA	135
Pepper1.55ch01	1300615	C	C	4|4	T	4|4			CA01g00760	CA01g00760:Intron	Intron	PREDICTED: uncharacterized LOC101209453 [Cucumis sativus]	AAATGAGCTTGTTCATATTCCTTTATATGTATATATATAGATAGATAACTTCATCATCATTTCATTAGGTTATGAAGATATCATTTTCTATGTTCCTCTTGTACGTGTATTTATCTTTTGGATTTTGAGAATATGCAGGAAGGTGCCTG[C]CAAACCCACCTCTGGATGAACTAAAAAGGGATTGCATTAAAGTAGTACAACCTTGAGTTGCTTTACTTGGGGTGTAAAGAACTTTTAACAAAAGTCCTACTTTCTCGAATCTGAACTATACTTTGAACAATGTCTAGACCAGACTACTAT	1300592	21	58.77	GAGAATATGCAGGAAGGTGCC	1300671	24	56.31	TCAAGGTTGTACTACTTTAATGCA	80
Pepper1.55ch01	1302273	C	C	9|9	A	7|7			Intergenic				ATTCTATTTACGGATCCACTATCTTCTGACACCAGCGAGCAATGAACTCTACTCTTAAACTTAGCATCATATTAGAAAAAGGTCAAAAGATACAGGATGCAATGCCACTAGTTATTGCAACCTCCAGGGCTTGTTCTCAAACTGCTATT[C]TATACTTTTATTGCAGAATGGGATGTCATGTATACTACTCAAATAACTCAGAGGGCAAAAAAGTACAGTAATGGAATCCTTAGACTTTCATCCTGTGGTTCCTACCAATCTCAGGTTAGTCTATCCATCCACACTCCACCCAACTGTAAT	1302241	20	59.89	CAACCTCCAGGGCTTGTTCT	1302376	22	59.02	AGGAACCACAGGATGAAAGTCT	136
Pepper1.55ch01	1302969	G	G	12|12	T	8|8			Intergenic				GTTGGTGGCATAAGGACAAGTCCAGAAGGTAATTTTCTATACTACATGGCTAATATTCCTTCTCTCTTCGATCAGTAGGGTAAAGTTGATCATTTAGCATTGACATGCTTTCACTGTCTTGACATAGGATCAATTTAAGAAATTATTTA[G]GTTCTTCACTGATTTCTTTGCTATATGCAGGAAAACCTCAAAATGATGCTTCTTCCCGAGAGAATGCACATTCTGAAGCTGAAGTATCTGGACCTGACAATATCAAATTAAGTAGGAGAATATCCTTTAACAACCCAATTCCTAATTGTA	1302917	22	57.24	CATTGACATGCTTTCACTGTCT	1302997	23	55.12	GCATATAGCAAAGAAATCAGTGA	81
Pepper1.55ch01	1303046	A	A	11|11	C	4|4			Intergenic				GGGTAAAGTTGATCATTTAGCATTGACATGCTTTCACTGTCTTGACATAGGATCAATTTAAGAAATTATTTAGGTTCTTCACTGATTTCTTTGCTATATGCAGGAAAACCTCAAAATGATGCTTCTTCCCGAGAGAATGCACATTCTGA[A]GCTGAAGTATCTGGACCTGACAATATCAAATTAAGTAGGAGAATATCCTTTAACAACCCAATTCCTAATTGTAACTCTGGGCAATTTAGCGTACTAAACAATTATGATCTCCCGAAACAAAGCAATCCTGCCTTTTCTTTGCATAATTCA	1303020	20	58.73	TCTTCCCGAGAGAATGCACA	1303112	22	55.56	AGGAATTGGGTTGTTAAAGGAT	93
Pepper1.55ch01	1304569	C	C	4|4	T	5|5			Intergenic				TAAAACCCTGGGGGAACTTCTGAAGGCTCTTAGTATATGTTCCTTCACCATCTTAACAAGCACCTGTACTCTTGAATTTGTGGACTTATAGTTTGCTGAGCCTCCTTACATTGGTTTATTTCCTGAAGATCTTACACATACAGAACCGG[C]TAATTGTGCTCATAACTCTAGAAATGCTTTTTCTATTCAAAAAGGGGCATATGTAGGTCACAAGAAAATACTCTATTTAAAGATAAAAGGAACAAAATGTCAACCACTNNNNNNNNNNNNNNNNNNNNNNNNNNNNNNNNNNNNNNNNNN	1304540	24	56.65	TCCTGAAGATCTTACACATACAGA	1304631	20	57.81	TGTGACCTACATATGCCCCT	92
Pepper1.55ch01	1305024	T	T	4|4	C	3|3			Intergenic				ATCTAGTCAATTGCTAAACGTATGTTTTAACTTTTGATGCTATATGCCTCATGACAGCCCATGAAATCTTGTCCATTCTTAAAAAGCCATTCACTTCAAAAGGTGCTGCTACAGTAAGGGACAACACGCATGCCGACGAATGCCAACTA[T]TGCAGTCATCAAGTCTTGTTGGCAGTGCTATGAAGAGTCAAACTGAGGAACATCTCACGCAAGACTTCAATGCTGAAGGTAGTTCATCAAAGCATATGGAAGAAACTATCATGACGCATAGCAATGACAGGAACATCTCAGATACTGATG	1304918	20	60.47	ATGCCTCATGACAGCCCATG	1305047	21	57.45	GCCAACAAGACTTGATGACTG	130
Pepper1.55ch01	1305421	C	C	5|5	T	5|5			Intergenic				ATTCATTTCTTGGTTAAAAATGATTACATAACTGCTAAGCACCTTTAGATTTGTCAACTTTGTCTGCTCATGCATCTATGGTTGTGTTATGAAAATCCATCTTAGCGATGAAGGGATGCAAACCGAGAATTCTCACTTAATAGGTGAAG[C]CATGCACTTCAGATAAGTTTGCACAAAGTGATTCCAACGAGAATTAGTGGCTTCTTTGAATCTCAACTTTGAGGAGTTGGATTAATATGACATTATTATAAATTGGATGCTAAAATTAGTTATTCAATTGCAACTAAATCCATAGATACT	1305395	24	56.06	CGAGAATTCTCACTTAATAGGTGA	1305476	23	59.74	AGAAGCCACTAATTCTCGTTGGA	82
Pepper1.55ch01	1306376	T	T	7|7	C	4|4			Intergenic				CAAAATTGTTTTGCTAAATGATACAAAAATGGACTGGACGTGGTATTAACTGCATTTGCTGTCATTTGCTTCGATCCGAGCAGATAATCCTAGTGTCTCAGTGCCTGCATTAACAGATGTCTGCAGCTTAACTCATGCGTCCAACAAGG[T]AAGCCATTGAACTTCCATTCCTTTTGAGCTTTAAGTCAAATATGAAGAGGAGAAACTTAGTTTCCTTCTCCTACATAACAAAAGGAAAATAAGAGGCAGGAGGGAATAGCAGTAGAAATGTAGGGAAAGAAAAGGGTGTATAGAAACAAA	1306315	20	60.11	CCTAGTGTCTCAGTGCCTGC	1306398	20	55.98	AGGAATGGAAGTTCAATGGC	84
Pepper1.55ch01	1306754	G	G	6|6	T	7|7			Intergenic				CAATCAACTTTTAACAGTAAATGACTGGAACACCAAGTTCTCATTCATTATTTACTCAAATTGATTCACTAATGCCTATAATAACATTGTTTCCGTGTGATTTAAAATTACTGTACATCTGTGCCACCAAAACTTGCTTTCTGACAGTA[G]CTACTGTTTTCTTTAGCCTTCTGTGGATCAGAAGCAGACGGATACCCAGTCGCAAGAGGGATTTTCTGGTGTCATCAGTGATGTGTCGAATGACTCTGCTCCACAGTTCCCTTGTCACTCAACTAAGATAAAATCTGAGCATGAGGCAAG	1306658	24	56.91	ACTCAAATTGATTCACTAATGCCT	1306780	24	59.42	CCACAGAAGGCTAAAGAAAACAGT	123
Pepper1.55ch01	1307479	A	A	6|6	C	5|5			Intergenic				TACAAGATTAGTTGAAGCAATTTGATATGGTGAAAAGATGAAAAGCAATGAACTTTCGATAACATTGCTCTTATTCAGATATATTTAAATTTCATTTCTGAAAGGGAACTGGCATTACCCTGCAAATGACATATAGTAGTTTACATTTT[A]CAGAGTTTTTGAACTTTCTTCTGCCTGCATTTTTGTAGCCAGGTTCCCAACTTGTAACATGTCCTACTTTTTCTACGTAGTCAATATCATCACAGCCTTTAGCTTGGAAAAACTTAATGATATCACCATTTACTGGTTTCATCATCTATC	1307431	21	59.99	AAGGGAACTGGCATTACCCTG	1307510	22	58.77	AATGCAGGCAGAAGAAAGTTCA	80
Pepper1.55ch01	1309945	A	A	6|6	G	6|6			Intergenic				TTGGACGATCCAATTCGAGTGCGGCAACATTTCTGAAGAACCGAACAACGTAGCTTTTAGTTGAGATGATCACACAATTTTTGATAGAACTCAACGGCTCCACGAGAAGATGAATATGGCAAATAACGTACCATTCTTAGGTAGCTGCA[A]GTCCTCTTGAGGACACAAATTGTGTTCCTTATTTCTTTGTCTTGGTTTTGAAACTGCAGGTTGTGTCTCTGCAGCTGCAAAATGTGAACATTCTGAATGATTTTGAAGCAAAACATATTTGCTTGCTTTAAGAAAGTAGCAAAAATAGAT	1309922	21	55.61	CGTACCATTCTTAGGTAGCTG	1310021	20	60.25	AGCTGCAGAGACACAACCTG	100
Pepper1.55ch01	1310116	A	A	4|4	G	6|6			Intergenic				GTGTTCCTTATTTCTTTGTCTTGGTTTTGAAACTGCAGGTTGTGTCTCTGCAGCTGCAAAATGTGAACATTCTGAATGATTTTGAAGCAAAACATATTTGCTTGCTTTAAGAAAGTAGCAAAAATAGATTATTGTGTCAGCGGCGGATC[A]AAGATTTGGAAGTTTATGGTTCCTACGACAACCTTAAATAAACAACAACAATAACATACCCAGTGGAGGGTAGAGTGTACGTAGACCTTACCATTACCTCGTGGAGGTAGAGAATCTGTTTCTAAAAGACGACCTTAAGTTAGCACTATA	1310094	20	60.11	ATTATTGTGTCAGCGGCGGA	1310186	23	59.8	CCCTCCACTGGGTATGTTATTGT	93
Pepper1.55ch01	1310609	C	C	6|6	T	9|9			CA01g00770	CA01g00770:Intron	Intron	Protein ABIL2%2C putative	AGAATTAACACAAAAAAAGAAAATGACAAGTTAGGAGACTAATTGTTTACAATAATATTGGATTAAGACAAGCAATTAAATCATAGTAGTTAAAAATTAAAGTGCGAAAACATTGTTTTAGTGGTAAATGTGTGTATAAAGACAGTTTT[C]TATTCATCAGGTTGGTATAAACACCGGGTACGAGTAAGTTTTTACTATACTGGATCATCTAAAAGACTAAGAAATAAATCGATCATAAAGAGTAAGATGGTTGATCAACCTCAAAACTAAGACATGTTACAAAGCACATAAAAATTTCTT	1310561	24	59.2	GTGCGAAAACATTGTTTTAGTGGT	1310648	20	58.38	ACTTACTCGTACCCGGTGTT	88
Pepper1.55ch01	1310826	A	A	9|9	G	4|4			CA01g00770	CA01g00770:Intron	Intron	Protein ABIL2%2C putative	TAAGAAATAAATCGATCATAAAGAGTAAGATGGTTGATCAACCTCAAAACTAAGACATGTTACAAAGCACATAAAAATTTCTTTACATTATCAGTATAACAATAACAATAACTATGTTGCAATCCCAAACAAGTCGGGACCAATTATAT[A]AATCATTTACGCTATCAGTAAATATAAGTTACGTATAATACCTGTTCCATGCATGAGAATCGAAGTCTGGTTGTTGAAAATTCATCAACTTTTTCATCCAAGAAGGTGTTTAATTTACAAGCCACAGAGCCCAAATGGTCCACACTACTA	1310798	20	59.96	ATCCCAAACAAGTCGGGACC	1310892	21	57.45	ACTTCGATTCTCATGCATGGA	95
Pepper1.55ch01	1314139	A	A	7|7	G	8|8			Intergenic				TAAATATAGCATTAAATTGGAACATATAAGTTAATAATTCAGATTTGGAATTAGTAATAATGCTTTCTTTAACAATTTATAGCTTATCGAGGACATGACCTGTATAAGAAGATATAGAAATCGAGAATTAAAGGGAAGGTTGATCGTTA[A]TCGAGTGTTGTCGTGTCTTACTTATTGAAGAACTTTTCAATTAAAATACATGAAAGGCTTATCACCAACTTCAACACTTTTCAAATACATAATTGCTTATTTATAATAGCAACTTCAGCATTCAATGCGTATCAATTATTTTCAATAAGC	1314071	22	59.9	GCTTATCGAGGACATGACCTGT	1314161	20	55.1	AGTAAGACACGACAACACTC	91
Pepper1.55ch01	1314177	C	C	8|8	T	11|11			Intergenic				TCAGATTTGGAATTAGTAATAATGCTTTCTTTAACAATTTATAGCTTATCGAGGACATGACCTGTATAAGAAGATATAGAAATCGAGAATTAAAGGGAAGGTTGATCGTTAATCGAGTGTTGTCGTGTCTTACTTATTGAAGAACTTTT[C]AATTAAAATACATGAAAGGCTTATCACCAACTTCAACACTTTTCAAATACATAATTGCTTATTTATAATAGCAACTTCAGCATTCAATGCGTATCAATTATTTTCAATAAGCTAATGCAATATAAAAGCTCCATACTAATAATATCTCTT	1314140	22	59.38	TCGAGTGTTGTCGTGTCTTACT	1314222	22	56.61	TGAAAAGTGTTGAAGTTGGTGA	83
Pepper1.55ch01	1315616	G	G	3|3	A	4|4			CA01g00780	CA01g00780:CDS	CDS	26S proteasome non-ATPase regulatory subunit	ATTCAATTCAAAGCAACAGACAAGTTCAACTTGAAATCACATAAGGAGCTGAGTGGCATAACTTCTCAGACAATTCGCTCCAACTCCCTCGCGTAGCTGAGTGTTTGAGTGATGAGCTGAAGGGACGGTATTTCCTTGCAAGGCACAGA[G]TCTTTTACTTTCTGGAAGATGATAAACCCACCTTTGATCTCCCACTCGGGATGCTCCTGCACAACACCTCTATAATCAGGCAATTTCAAGAAAAAGAAACGAGCACGTGGTGGTATAGGTCACCCTAGTAAGCAAATATTCATGGGTTAA	1315575	20	60.46	GTGATGAGCTGAAGGGACGG	1315688	20	59.68	TAGAGGTGTTGTGCAGGAGC	114
Pepper1.55ch01	1315696	G	G	4|4	A	4|4			CA01g00780	CA01g00780:Intron	Intron	26S proteasome non-ATPase regulatory subunit	CAACTCCCTCGCGTAGCTGAGTGTTTGAGTGATGAGCTGAAGGGACGGTATTTCCTTGCAAGGCACAGAGTCTTTTACTTTCTGGAAGATGATAAACCCACCTTTGATCTCCCACTCGGGATGCTCCTGCACAACACCTCTATAATCAG[G]CAATTTCAAGAAAAAGAAACGAGCACGTGGTGGTATAGGTCACCCTAGTAAGCAAATATTCATGGGTTAAACTGTAAAACGAGGAAGGAGCGTCTCCTTCTATTGTTTTGGTCCTCACGAAGGATATCAGAGATTATAGGCCTATTATCT	1315642	20	59.3	ACCCACCTTTGATCTCCCAC	1315735	20	60.25	CCTATACCACCACGTGCTCG	94
Pepper1.55ch01	1315757	C	C	6|6	A	7|7			CA01g00780	CA01g00780:Intron	Intron	26S proteasome non-ATPase regulatory subunit	GGCACAGAGTCTTTTACTTTCTGGAAGATGATAAACCCACCTTTGATCTCCCACTCGGGATGCTCCTGCACAACACCTCTATAATCAGGCAATTTCAAGAAAAAGAAACGAGCACGTGGTGGTATAGGTCACCCTAGTAAGCAAATATT[C]ATGGGTTAAACTGTAAAACGAGGAAGGAGCGTCTCCTTCTATTGTTTTGGTCCTCACGAAGGATATCAGAGATTATAGGCCTATTATCTTGGTGAATGCAACAACACTACCAAGCTACAACACTAAATAACAAGGCTGAACAGTAGTATA	1315702	22	58.06	TCAAGAAAAAGAAACGAGCACG	1315789	21	59.66	ACGCTCCTTCCTCGTTTTACA	88
Pepper1.55ch01	1315927	C	C	5|5	T	7|7			CA01g00780	CA01g00780:Intron	Intron	26S proteasome non-ATPase regulatory subunit	AGGAAGGAGCGTCTCCTTCTATTGTTTTGGTCCTCACGAAGGATATCAGAGATTATAGGCCTATTATCTTGGTGAATGCAACAACACTACCAAGCTACAACACTAAATAACAAGGCTGAACAGTAGTATATGCACTCAAGATGCTTTAG[C]GGTAGGGAGATAGAATCAGTGTTCAAGGAAGCATGATGCAGAAAAAAGGGACAAGGCTCTGCATCACGCATTGCGTGAAGTGTGAAGCGATGTGAGGGCATCATTGAAGTGAAGCAGTGAAGAAGAAGAAATCGCAGTAGTGGTAGTCAC	1315878	24	57.44	CACTAAATAACAAGGCTGAACAGT	1315963	21	57.51	TCATGCTTCCTTGAACACTGA	86
Pepper1.55ch01	1316670	T	T	8|8	C	5|5			CA01g00780	CA01g00780:Intron	Intron	26S proteasome non-ATPase regulatory subunit	CCTTTGATGGTATATGAGAGTTGATTCATGGCAAAAGGATCCCTTTTATCCCCTGCGCATTTCACCATTGCCATTGAAGAACTGAGAGTTATCAGGGTTCACCCATATTTCACTCATATGGGCCCAACTCATATTATAGTGTTACTCAA[T]CAACCCATTAAAATATGTGCAGGCTATTGCGATATGGTGGAGACTGGGACAATCATAGCTCATGGGAGTTTCAGAATGTAGCACGAATGGTCGGGTCAGTTCAGCAAGGCAATAGAGCTTTGCTTCTGGGCTGGGGGAGTAAATGAGTTT	1316631	21	59.79	CACTCATATGGGCCCAACTCA	1316718	20	59.97	CCCAGTCTCCACCATATCGC	88
Pepper1.55ch01	1317589	C	C	9|9	T	4|4			CA01g00780	CA01g00780:Intron	Intron	26S proteasome non-ATPase regulatory subunit	GATTTCTAAGGTGATTGGCCAATAATACACACAACAGATATACATATGTATACATATATTTTTATCAGTACATATCTATGTATAAAATGTACCTAGGAATATGGGCAAAACGAGAGCTTCTTGACAATGCGGTAAAAATTTAAAGAAAA[C]ATGGGATTCTAGATGGCATATGGGCATATATTCAATCTGTCCACAGCTTCAAGAAACCAGACTAGTGGATTTATATTCACTTTAGAATACAACAGACTTAATCCAGTTCATGTACAATATAGGTAAAAAACTGAAGTACTAAATATGCAT	1317541	20	59.89	TGGGCAAAACGAGAGCTTCT	1317650	22	59.83	TCTGGTTTCTTGAAGCTGTGGA	110
Pepper1.55ch01	1318247	A	A	6|6	G	5|5			CA01g00780	CA01g00780:Intron	Intron	26S proteasome non-ATPase regulatory subunit	GAAGATTACAGATGTGAAAACCAAGTGCTTGCTGATGAAATGGACGTGGGGGTTACTGTAAAGAAAGTTGGTCACTCCTTTGGAGACAAGTAATAGAATATGGAGATGACAGCTTTTGGCACACCCCCTGGAAGTTTATGCAAAATTGT[A]GGCAGAAATTTGTAGATACACCCAACTAAAAGCTGGTAATGGTGTCTGGAAAGGTAAATGGCTAGGTAGTCATTCCTTGCATGAGGATTTTCATAATCTTTTCTTTGGCCACAAACCCACTGCCTATTGTGGGTAATTGTAGAAATACAC	1318216	20	59.89	GCACACCCCCTGGAAGTTTA	1318297	20	58.34	TCCAGACACCATTACCAGCT	82
Pepper1.55ch01	1318762	C	C	7|7	T	6|6			CA01g00780	CA01g00780:Intron	Intron	26S proteasome non-ATPase regulatory subunit	ATATGGAAATTCAAAATCTGATAAAAGTTGCATGTTTCAGCTAGATAACACTTCGAAGGGGATGCCTAACATGAGAAACTAAGCAAAATGGGCCCTTACAAGTCAGCAGCAGATGCCACGTGTATCTGCAACAACCCAGAAGACTCTTG[C]GATTTATTTTCACATGGTGCAGTTGCAGCTGACATTTGGAGTATGGTCCTGTCTTTGGGAGGAATAATGGGCCATGCCCTACAGTATATTATGAACACTTACAAAAGCTGGTGCCAATGGTGTAAGGTAATTATCAAAAAGAATCTGGCA	1318700	20	60.03	ATGGGCCCTTACAAGTCAGC	1318825	20	60.1	TCCTCCCAAAGACAGGACCA	126
Pepper1.55ch01	1319433	C	C	13|13	T	4|4			CA01g00780	CA01g00780:Intron	Intron	26S proteasome non-ATPase regulatory subunit	CCGTGCCAAAATCTCCAGTGTATTTATTTTTTGTCAACTTTGGTTATTCATTTTAACTTAATAGTACAAGGAATAGGGAAAATTAGGGAGGTGGAGAAAGATAAATTGATATATCTAATTAGAGTCCTATATTCTAACTTTCTTTATGT[C]GCTTGGAATTGAATAATTTCTCCAGAAAGTATTTCCTGTATATCTAATCAATCCTTAAAAGGTCTAACTCTTTCAATCAAGCAATAAGTGATCCCACTAACCTGACTGTAACTTTGCCAGTGGACATATAAAAAAATTGAGTTAAGCAAT	1319359	22	59.15	GGGAAAATTAGGGAGGTGGAGA	1319472	23	55.5	ACAGGAAATACTTTCTGGAGAAA	114
Pepper1.55ch01	1319631	A	A	9|9	G	4|4			CA01g00780	CA01g00780:Intron	Intron	26S proteasome non-ATPase regulatory subunit	CAATCCTTAAAAGGTCTAACTCTTTCAATCAAGCAATAAGTGATCCCACTAACCTGACTGTAACTTTGCCAGTGGACATATAAAAAAATTGAGTTAAGCAATAGCAATCCAACAAACTGTTCTTAAGAAAATTCCTTCCCAGGTACCAG[A]GAGTAAGGAATATTATGAGCGAAACAAATCAATTTACCTCACAGTCTTTGCAAGTAGATCCATGAAATAATCATAGGTTACATCAGGCGCAGTCTGCCGTGCACTCAACACTCGGTGATAAGCCCCTTCCATGAAGGATTGCTCTAATTC	1319578	24	59.72	AGCAATAGCAATCCAACAAACTGT	1319725	20	60.11	GACTGCGCCTGATGTAACCT	148
Pepper1.55ch01	1320429	T	T	10|10	C	4|4			CA01g00780	CA01g00780:Intron	Intron	26S proteasome non-ATPase regulatory subunit	TGGTCCTCCATCTTCACAGATAAAACAACTGCATGCTCGTAAATATCTCCTGCGAATTGTTATACCATTGAACACTATTAGTGTGACTGTGTGAGAAGGCTTAAATCAATCACGTAGAATTAGTAAGCCCAATTTATATAAAAGATAAA[T]AAGAGTGCAGAACATTACTTGCAATTGTTAGCTCATCGATTGCATTAGATGTTTCTTGGAATAGGGGCGGCAAGCTCGTGAATGCAGTAAGAAGAACCTAAAATGGCAAAACGAAATAACTCTGTTAAAAAAAATGTTTCCACAACCGAT	1320361	20	58.88	TGTGACTGTGTGAGAAGGCT	1320472	23	59.27	GCAATCGATGAGCTAACAATTGC	112
Pepper1.55ch01	1320485	T	T	11|11	C	5|5			CA01g00780	CA01g00780:CDS	CDS	26S proteasome non-ATPase regulatory subunit	TTGTTATACCATTGAACACTATTAGTGTGACTGTGTGAGAAGGCTTAAATCAATCACGTAGAATTAGTAAGCCCAATTTATATAAAAGATAAATAAGAGTGCAGAACATTACTTGCAATTGTTAGCTCATCGATTGCATTAGATGTTTC[T]TGGAATAGGGGCGGCAAGCTCGTGAATGCAGTAAGAAGAACCTAAAATGGCAAAACGAAATAACTCTGTTAAAAAAAATGTTTCCACAACCGATCTCAATAAGGTAGAGAAGTCCAATATCATGAAAAATAAGAAAATTCAAGATAGAAA	1320431	22	58.26	AGAGTGCAGAACATTACTTGCA	1320513	18	59.9	CATTCACGAGCTTGCCGC	83
Pepper1.55ch01	1321380	C	C	10|10	A	12|12			CA01g00780	CA01g00780:Intron	Intron	26S proteasome non-ATPase regulatory subunit	TACAAGCAGAGAGCAGCCTAGTACACGCATCAAAATTGTTCCGCATAAAATCGGCATATAAATCATTATATATTATCACAATGAAAATACTATTCCTAAGCCAATTGAAGAGTAACACTTCTAATCATACTACATTTTCAACAAGTGAG[C]GAAATTTAGAGCTAAAAAACTAGTGTTTGAGCAAAATTATTAACAAAAAACAATGGTTTAAACAAGTTTGAACAATAGTAGATGATGACTTGATGTGATTCGCATCTCCTTGAGCTGAGGGAGAAGCCTAGTGCAAGCATCAAAACCATT	1321329	24	58.37	AGCCAATTGAAGAGTAACACTTCT	1321454	24	55.24	TGTTCAAACTTGTTTAAACCATTG	126
Pepper1.55ch01	1321684	G	G	10|10	T	9|9			CA01g00780	CA01g00780:Intron	Intron	26S proteasome non-ATPase regulatory subunit	TAAAATCGGCATTTAAATCATTATAATTATTACCATTAAAATCCAATTCTTAAGCTAATTGAAGATTATTCTAAAGTTAATTGAAGAGTAACACTTCTACTCATACTACATTTACAACAACTGAGCAAAATTATGAACAAAAAACTAAG[G]TATAAGAAATTTGAACAATGGTAAATGGCGAATTAATGCGATTAACTTGAGCTAAGTGAGTAACCTGGTACAAGCATAAATAATAATTCCGCATAAAACCAGCATCTATATATCAAAAATTGGCATATAAATCATTATAATTATCACCCT	1321639	23	56.4	ACTACATTTACAACAACTGAGCA	1321718	23	57.6	AATTCGCCATTTACCATTGTTCA	80
Pepper1.55ch01	1321723	C	C	7|7	T	5|5			CA01g00780	CA01g00780:Intron	Intron	26S proteasome non-ATPase regulatory subunit	AATCCAATTCTTAAGCTAATTGAAGATTATTCTAAAGTTAATTGAAGAGTAACACTTCTACTCATACTACATTTACAACAACTGAGCAAAATTATGAACAAAAAACTAAGGTATAAGAAATTTGAACAATGGTAAATGGCGAATTAATG[C]GATTAACTTGAGCTAAGTGAGTAACCTGGTACAAGCATAAATAATAATTCCGCATAAAACCAGCATCTATATATCAAAAATTGGCATATAAATCATTATAATTATCACCCTAAAAATGCAACTTTTAATCCAATAGAAGAGTAAAACTTC	1321696	20	55.64	TGAACAATGGTAAATGGCGA	1321777	24	55.55	TGCGGAATTATTATTTATGCTTGT	82
Pepper1.55ch01	1321785	A	A	9|9	G	5|5			CA01g00780	CA01g00780:Intron	Intron	26S proteasome non-ATPase regulatory subunit	CATACTACATTTACAACAACTGAGCAAAATTATGAACAAAAAACTAAGGTATAAGAAATTTGAACAATGGTAAATGGCGAATTAATGCGATTAACTTGAGCTAAGTGAGTAACCTGGTACAAGCATAAATAATAATTCCGCATAAAACC[A]GCATCTATATATCAAAAATTGGCATATAAATCATTATAATTATCACCCTAAAAATGCAACTTTTAATCCAATAGAAGAGTAAAACTTCTAATCACACTGCATTTTCAACAATTGAGAAAAACTAAAAACAAAAAAACTAGTGATTGAGCA	1321739	22	59.03	AGTGAGTAACCTGGTACAAGCA	1321849	23	55.53	AAAAGTTGCATTTTTAGGGTGAT	111
Pepper1.55ch01	1321868	A	A	6|6	C	8|8			CA01g00780	CA01g00780:Intron	Intron	26S proteasome non-ATPase regulatory subunit	AATGCGATTAACTTGAGCTAAGTGAGTAACCTGGTACAAGCATAAATAATAATTCCGCATAAAACCAGCATCTATATATCAAAAATTGGCATATAAATCATTATAATTATCACCCTAAAAATGCAACTTTTAATCCAATAGAAGAGTAA[A]ACTTCTAATCACACTGCATTTTCAACAATTGAGAAAAACTAAAAACAAAAAAACTAGTGATTGAGCAAAATTATGAACAAAAAAGTAGGCGCTTAAACGAGTTGAGCAACCGTAGATGGCGATTTAATGTGATTAACTTGAGCTAAGTGA	1321823	24	55.3	AATTATCACCCTAAAAATGCAACT	1321902	24	58.1	TCTCAATTGTTGAAAATGCAGTGT	80
Pepper1.55ch01	1325008	G	G	3|3	T	7|7			Intergenic				ATCAAGTTCTTATTGTGATGCTTGCGTTATAAGTAGTCCAGTACCTTCTTTATTTCTCGGCACTATTTGCCATGTTAAAGGTGAAATCTTTTTCTACCTGAGTTTCCCTCCAATAAAAACTGAATCTTAAAGCTGTTAGTGATGCTTGC[G]TTATCAGTACCTTCTTTATTCCTCGTCACTGGTTTCCATGTTAAAAGGTGAAATATTCTTCTATCTGAGATTCCCTCCTATAAAAATTCATTCTTAAAGCTGGTAATTTTTTTTCTCAACACTTGCTGGTATACGCATGAGAGGCGTCAT	1324981	24	56.68	AATCTTAAAGCTGTTAGTGATGCT	1325060	24	57.84	TTCACCTTTTAACATGGAAACCAG	80
Pepper1.55ch01	1325548	T	T	6|6	C	7|7			Intergenic				GCAAAAACATTTTTCCTTGCCAGGTCTATTTTAAGGCGAGAAATAGCCTTAAATTCAAGCAGAATGGCTCTTGAAAGACTTGATATTTATGAAAAATTATTAACCTCTTCCACTAATTTTCTAGTATTTTCAATAGCTATATATTTACT[T]CAATACTTTTATGTTTATTTTACATTTTCCTAACTTTTTGTGGCGTTGGGTTATCTTTATAACATTTCAGCTGATTTAGAAAGATTATACAAATAAAGTGAGAGATATGAGAATGAATTCTTGTGAAAGGAGACACTAATATTATAATAT	1325457	22	58.92	GCAGAATGGCTCTTGAAAGACT	1325599	20	59.1	ACCCAACGCCACAAAAAGTT	143
Pepper1.55ch01	1325735	C	C	5|5	T	6|6			Intergenic				TTGTGGCGTTGGGTTATCTTTATAACATTTCAGCTGATTTAGAAAGATTATACAAATAAAGTGAGAGATATGAGAATGAATTCTTGTGAAAGGAGACACTAATATTATAATATCATTATAATTCAGGGCATGGGTTTGTGGACATTGTT[C]GAGGGTTGCCTGCTTCTTGCAAATGCACTTGCAATATTGAACGAAGATCGTTTCCTTACTCCGAGAGGATGGAGCTTCCAGGAATATTCAGGGGTCCGGAGAAATTCATTCAAGGGCCAGCTACTTGGTCTTATTTATGCAACTCAATAT	1325707	20	60.83	TTCAGGGCATGGGTTTGTGG	1325811	20	59.15	AGCTCCATCCTCTCGGAGTA	105
Pepper1.55ch01	1326233	G	G	3|3	A	5|5			Intergenic				AAATTGTTTTTCATTACAAATGCTACATGTGGAGTTGGCGTGATATTTAACTTTTGAAAAAATCTTGGGATCCTAAAATAACATATCCTGAACTAGCTGATATCTTTTATGCGTCATGTCTCTGACTATGTCCATGATATGATACAGTG[G]GTGAGACAGTTTCAGTCTGCAATATCAGGAGTTCCCATTGTACCATTTATGTACTTCTCTCATTTCCTTGGGTTGGGGGTTGTTGTTCAACACAAAGCAGTCTGCCGGTGACCAACTTTCCAAACTACAGTTTTAGATGAGATAATGTGC	1326197	24	58.8	TCATGTCTCTGACTATGTCCATGA	1326312	20	59.88	CCCCCAACCCAAGGAAATGA	116
Pepper1.55ch01	1326634	A	A	7|7	G	10|10			Intergenic				GCCATTATGTTTAATGCATTTCATATTTATTAATAGCAGCATAAAATTAATTTCTTCATTTATAATCAGACCAGTCTGTTTGTTGAATCAATAATTTTTGTATGACAGACAATGAAAGTTCATCGATGGAAGGGTGCAGAAGCTTCCTT[A]AGGAAAAGCTGCAAATCTAGTCACATTTTGTTAGAAACACTGATACTAGAATGAACTAATTTTTTTCTGTTAGTTTTAGATTAAAACTTATTTTCGGTCTTTATGAACAGTTCTTGTGAAATAGGTCATCAGTGCAACACTACCTACGCA	1326552	23	58.22	AGACCAGTCTGTTTGTTGAATCA	1326659	21	55.8	TGTGACTAGATTTGCAGCTTT	108
Pepper1.55ch01	1328093	C	C	3|3	T	6|6			Intergenic				GACATTTTTAAACCTATATAACTCGAAATTATGACATGTTTAACATACTATATAATAGTGCAATCCTTTGTTTTGCTAAATACCATATATATAAAAAAGACTGACTTGTTCGATCTTCACCAAATTCTTTATTCAATTTTTTGCTTTAC[C]TCAACCTCTTTACTAAAGTTGAGAAAGAAAAATAACTATGGCCTTGTATTACGACTTAAGGGTTAATAAGTAGTAGCTTTTTGGGTCACTCAATATTGATAATTTTTTTTATTTTGATTCTTGTGATATTGGATTCAACGCATTTAAATT	1328043	23	59.93	ACTGACTTGTTCGATCTTCACCA	1328185	21	57.14	TGAGTGACCCAAAAAGCTACT	143
Pepper1.55ch01	1329817	T	T	7|7	C	9|9			CA01g00790	CA01g00790:Intron	Intron	Structural constituent of ribosome%2C putative	TGAGACGAGTAAAATGGGACGGAGGGAGTATGAAGAGGTGAAAAGATGTGATTTTTATTATATGTTTTGATAGTAGTGTGTTGTGCTTCTTTAGTTTCTTGTCCTTCGATTTTTGTTTCTCTTGGAGAGATAAACGAGAATGTCACTCA[T]CGTATTAGTGTAGGGTGGATGAAATGGAGGCTCGCTTTCGGGGTTTTGTGTGATAAAAAGGTGCCTCCTAAATTTTAAGGGAAGTACTATAGAGTGGTGGTTAGACCATCATTGTTGTGTGGGGCAGAGCGTTGGCCAGTCAAGAACTCT	1329770	24	57.93	CCTTCGATTTTTGTTTCTCTTGGA	1329853	20	60.18	AGCGAGCCTCCATTTCATCC	84
Pepper1.55ch01	1332166	C	C	6|6	T	6|6			Intergenic				CATTTCTCTTAATTATAGATTTTTTTTACATGAGAAAGTGGACTAATGTAACCCTATGGTGTGGCCTAGAGGCAATGAAGTGAGTCGAGAATCACGATGTTCCAGGTAAGACAAAAATACTAGCTGATTTCTTTTCATTATCCAAGTCT[C]GGTGGAGAGTTATCTGGTACTTGTGTTAGTCGGAGGTAGCAGGTATCACGTGGATATAATCGAGGTGCGCATCAGCTTGACTGATCTCATAGTTCACAGTTTCCCTTTCACTCTCTTTACCATTTGGTTTTAACACAACCCAACTTCTTC	1332086	21	59.1	AGGCAATGAAGTGAGTCGAGA	1332207	20	58.09	TGCTACCTCCGACTAACACA	122
Pepper1.55ch01	1332208	G	G	4|4	T	5|5			Intergenic				CTAATGTAACCCTATGGTGTGGCCTAGAGGCAATGAAGTGAGTCGAGAATCACGATGTTCCAGGTAAGACAAAAATACTAGCTGATTTCTTTTCATTATCCAAGTCTCGGTGGAGAGTTATCTGGTACTTGTGTTAGTCGGAGGTAGCA[G]GTATCACGTGGATATAATCGAGGTGCGCATCAGCTTGACTGATCTCATAGTTCACAGTTTCCCTTTCACTCTCTTTACCATTTGGTTTTAACACAACCCAACTTCTTCATTAGGTAACCTGCTGATTCAACACATTCTCCGCGGCATTTT	1332167	24	59.53	GGTGGAGAGTTATCTGGTACTTGT	1332246	19	60.74	TCAAGCTGATGCGCACCTC	80
Pepper1.55ch01	1332319	T	T	7|7	C	5|5			Intergenic				GGAGAGTTATCTGGTACTTGTGTTAGTCGGAGGTAGCAGGTATCACGTGGATATAATCGAGGTGCGCATCAGCTTGACTGATCTCATAGTTCACAGTTTCCCTTTCACTCTCTTTACCATTTGGTTTTAACACAACCCAACTTCTTCAT[T]AGGTAACCTGCTGATTCAACACATTCTCCGCGGCATTTTGCCCTTAAAGAACCAGCATCTCCTTTACTTGAAAAGGAGTTTCGCCTTCTCCTCTGGAGATCCAATGTAGCTCACTTTGTGTTCTACCTCTGTCTTCACTGGCGTAGCTCG	1332223	20	60.88	TAATCGAGGTGCGCATCAGC	1332358	20	59.83	AAAATGCCGCGGAGAATGTG	136
Pepper1.55ch01	1333706	G	G	5|5	A	4|4			Intergenic				TAAAATATAGTGTTGAAGAACTCAGTTTACACGCATCTCAATTATTTTATCGAACATCTGTTATCTCCTGCATTAGTATTATATCAAGTTCCATGTCCATCGATGATGACAAGAAGAGATCACTTAGTATTTTTGTCTTTAAATATCCC[G]GTTTCCCATAATTTTCATCTCTTAGACGACTATTAACACAAGCCATGAGCTAGATCATAATATTCTGGTAAATTGACAGTCAACGTAAAAGTAGTTTAACTATGATAAGTATTATTAAAATGACATGAATAGAGCAAAAATGGCTACATA	1333646	22	59.3	TCCATGTCCATCGATGATGACA	1333756	24	60.26	GCTCATGGCTTGTGTTAATAGTCG	111
Pepper1.55ch01	1337736	A	A	3|3	G	8|8			CA01g00800	CA01g00800:CDS	CDS	Ring finger protein%2C putative	ACCATCTTGTAAGCACATTTTCCATGTGGAATGCATACGCCATTGGCTTCGTTCAAACTTCTCTTGTCCACTCTGTAGACGCCGTGTCATTATTACCAGCAAAAATCCGCAACCTTCACAACAGCCTGATTCAAGTAACAACCCTCCGA[A]TATCATCGATGAAGAAAGAGAACAACACGATACAACGGTTAGCAGAGAAGATCAGCATGTGGTGATAATTGAAGAATTGTCTAGTGCTAGTAGTTCCTCCTCTAGCAGTGTTGACAACAATATTGAGAGAGATTTTTCAAATGTAGATGC	1337711	23	58.99	CCTGATTCAAGTAACAACCCTCC	1337792	22	60.16	GCTGATCTTCTCTGCTAACCGT	82
Pepper1.55ch01	1337797	G	G	5|5	A	8|8			CA01g00800	CA01g00800:CDS	CDS	Ring finger protein%2C putative	TCTTGTCCACTCTGTAGACGCCGTGTCATTATTACCAGCAAAAATCCGCAACCTTCACAACAGCCTGATTCAAGTAACAACCCTCCGAATATCATCGATGAAGAAAGAGAACAACACGATACAACGGTTAGCAGAGAAGATCAGCATGT[G]GTGATAATTGAAGAATTGTCTAGTGCTAGTAGTTCCTCCTCTAGCAGTGTTGACAACAATATTGAGAGAGATTTTTCAAATGTAGATGCTCTTGTTATTAGTATTAATAAGGCTCCTAATAAATGAATGTCAATCAGAGACATTTTCTCC	1337771	22	60.16	ACGGTTAGCAGAGAAGATCAGC	1337852	21	59.1	TGTCAACACTGCTAGAGGAGG	82
Pepper1.55ch01	1337919	A	A	8|8	C	7|7			CA01g00800	CA01g00800:CDS	CDS	Ring finger protein%2C putative	AACGGTTAGCAGAGAAGATCAGCATGTGGTGATAATTGAAGAATTGTCTAGTGCTAGTAGTTCCTCCTCTAGCAGTGTTGACAACAATATTGAGAGAGATTTTTCAAATGTAGATGCTCTTGTTATTAGTATTAATAAGGCTCCTAATA[A]ATGAATGTCAATCAGAGACATTTTCTCCGATAAGATTGGAACGATACAGAGAAGATTTGTGTTGGCCTCTGCACAAGGATGACACACACAAACCGAGAATTGGTACAAATATGAGGGACTGCTTAATTTTGCTGCATTTTCTGTCATTGT	1337870	24	55.54	TTTTCAAATGTAGATGCTCTTGTT	1337986	22	59.11	GGCCAACACAAATCTTCTCTGT	117
Pepper1.55ch01	1337987	T	T	3|3	C	9|9			Intergenic				CTAGCAGTGTTGACAACAATATTGAGAGAGATTTTTCAAATGTAGATGCTCTTGTTATTAGTATTAATAAGGCTCCTAATAAATGAATGTCAATCAGAGACATTTTCTCCGATAAGATTGGAACGATACAGAGAAGATTTGTGTTGGCC[T]CTGCACAAGGATGACACACACAAACCGAGAATTGGTACAAATATGAGGGACTGCTTAATTTTGCTGCATTTTCTGTCATTGTATATATGGCATTGGGAGCTTAGGATGATGCTCAACTTTCACTTGGAAGGCACACAAAAGTGTTGCATA	1337943	21	56.28	TCTCCGATAAGATTGGAACGA	1338055	22	60.03	TGCAGCAAAATTAAGCAGTCCC	113
Pepper1.55ch01	1340149	C	C	5|5	A	5|5			Intergenic				TGATAATGGTATGCCCTCAACCTGTTTGTGAAATTGTCAATGAGAATGATCTTGTGTTTTGAACTAATGCTTAGCTTGAGAATTTTATTGAAGAATGAGTGGATTTGTAAAGGTTTTGATGACCATAAATTGAATTGAGTTGTGTTTTG[C]ACTAAGACATTGGCCTAAGAATAATAACGATTGGAAAATGATTTTACGAAGGCCTTGTTAACTATGTATTGATTTGAAAGGCTAAATGGGTTCGAGTCCTTAAATCGTTGAATTGAATTGATGTCTTTGTTTAGACAATGGGTTCGAGTC	1340095	24	56.97	TGAGTGGATTTGTAAAGGTTTTGA	1340207	20	55.27	ACAAGGCCTTCGTAAAATCA	113
Pepper1.55ch01	1369070	C	C	8|8	T	6|6			CA01g00810	CA01g00810:Intron	Intron	Cellulose synthase-like protein CslG	CCATAGTGTCTGGTCCAAGAAGTAACATAAAGCCCGCTGAGGTGTCGATGGATCATTGGAGTACATGTCACAGTCCAATGTCAATATTATTGGTGCATTTGTCATGATTCCCGATACTCGAAGCTATCACAAAAAGAAATAAATCATAA[C]AAGTATAAAAAAGTGGAGTTCGAGGAGGGTAAGTGTGCACAAACACTGAGGTAAAGAGATTGTTTTCGATATACACTCTGCTCGATCAAGACAAAAACAGTATAGAAAAAAACTTAATGGAAGTATTGATATTTTTACTTACCAAAGCAT	1369013	22	59.58	GTGCATTTGTCATGATTCCCGA	1369100	20	60.18	ACCCTCCTCGAACTCCACTT	88
Pepper1.55ch01	1370245	G	G	5|5	A	4|4			CA01g00810	CA01g00810:Intron	Intron	Cellulose synthase-like protein CslG	CTTCGACTCAGAACAGATACCAATATAACAAACAAAACACATAAAAGCATGCAACCACAAGGTAATACTATAATAACAAATAGTATAGGATAATAACAAAAATAAGTCTCACACAAGGTAATACTAAAAAAATCTATTAAAAAAACATA[G]ATATCACCAATACACCGCAAACGTACTCCTATCCACTAATCCTCTACCCTAATTCGCGTCCTTCACACCTTCATATCAAGTGTCATGTCCTCTGTAAGTTGTAACTACTCCATGTCATGTCTAATCACCTCCCTCTAAATACTTCTTACG	1370200	24	55.25	AGTCTCACACAAGGTAATACTAAA	1370306	21	60	GGACGCGAATTAGGGTAGAGG	107
Pepper1.55ch01	1383000	G	G	3|3	A	3|3			Intergenic				GTCGTGACATTAAATCACTTAAAAGTAATGGAATGTACGTAGCCTATTCAGTGACATAGCTACAACCAAACCAAAAGGCTAGGGTGGTAGTTAGGGAGATCGATTTAAGATTTGAAGTTTATTATGGATCGACCCAACAATAATTTCAA[G]TTAAACTATAACATATTATAATTAGATTCATCGTTGAATAATCATAAATGTTTGATAGTCAGGACAAAAGCTAGTGAGTTCATGTGAACCCGTAATCAAACCTCTAAATTCTCCCCTTGTTAGAATTATTTGTGACCCGAAATTTATTGA	1382975	21	55.26	TGGATCGACCCAACAATAATT	1383079	23	59.36	ACTCACTAGCTTTTGTCCTGACT	105
Pepper1.55ch01	1388988	A	A	6|6	G	4|4			CA01g00820	CA01g00820:CDS	CDS	Auxin response factor 9	TTTGAACCTCCTTGAGGAGTACCTGCAAATGGCTTATTTGATCTTTAAGGTCAATTGAAAGGTCGGAGTTTTGATCTGAGTCACCAGCAGGCACCGTGTTTGGAGGTGCTTTCTCTGCAGAGCCACAAGAAATAGTGGCTGGCTGTTGC[A]GTGGGGCCTCATTAGTACCGATTGAGGAACTTTTCAAGTCGATACCAAATAGTCTACAGGTTGTTACATTATCACATTTCCTCTCATCAGCAGAACCAACAATCGGCTGATTAGTCCCTAGCCCATATTGCGGGGTCAAAACGGATGGAA	1388931	20	60.4	ACCGTGTTTGGAGGTGCTTT	1389010	20	58.65	ATCGGTACTAATGAGGCCCC	80
Pepper1.55ch01	1390596	G	G	5|5	A	3|3			CA01g00820	CA01g00820:CDS	CDS	Auxin response factor 9	GCAAATGCCTACGAGGTTGACCTGTTAATTAAAACAACAACGTGTGAGTTTTGACCTTTATAATTACACGATAAAGCTTCACTAATATCTTCTATTACACACTACAAACCTCTAAATATATGTTTGAAGTGCCACTCAACATTATGAAG[G]TCTTTCGCGATCAATTCCTGAGTCGGAATCTGCTGGTTCATGTCCTAACAAAGCATAGCAAGCGCGATAACTAATTCATTACTTCGTCAAAAGGACCAATAAAATGCCCCTATCTAAAAGGATCACGGTTATATTACCAGGGGAGGAAGG	1390483	21	58.29	ACAACGTGTGAGTTTTGACCT	1390619	20	57.33	ACTCAGGAATTGATCGCGAA	137
Pepper1.55ch01	1390620	C	C	5|5	T	4|4			CA01g00820	CA01g00820:CDS	CDS	Auxin response factor 9	TTAATTAAAACAACAACGTGTGAGTTTTGACCTTTATAATTACACGATAAAGCTTCACTAATATCTTCTATTACACACTACAAACCTCTAAATATATGTTTGAAGTGCCACTCAACATTATGAAGGTCTTTCGCGATCAATTCCTGAGT[C]GGAATCTGCTGGTTCATGTCCTAACAAAGCATAGCAAGCGCGATAACTAATTCATTACTTCGTCAAAAGGACCAATAAAATGCCCCTATCTAAAAGGATCACGGTTATATTACCAGGGGAGGAAGGCATTCATTAGCATGCTTCCTTAAA	1390597	21	57.75	TCTTTCGCGATCAATTCCTGA	1390707	20	56.75	AGGGGCATTTTATTGGTCCT	111
Pepper1.55ch01	1390794	C	C	5|5	T	3|3			CA01g00820	CA01g00820:CDS	CDS	Auxin response factor 9	CAAAGCATAGCAAGCGCGATAACTAATTCATTACTTCGTCAAAAGGACCAATAAAATGCCCCTATCTAAAAGGATCACGGTTATATTACCAGGGGAGGAAGGCATTCATTAGCATGCTTCCTTAAAACAGAAAATCCACCATGAGTGCT[C]GTATCGGAGGCAGTCAAAACCTTACAGAAGGAATGAACTTTAGGCCTTGCAGGCACTGGAGGGGGTGGTTCAGGACGATTCGGCTCAGGTGCCTCCTATTAGATCAACCATTACAACCAAATTGATCAACAAATTATAAATGCAAGTAAA	1390731	20	60.25	TACCAGGGGAGGAAGGCATT	1390817	20	59.53	AAGGTTTTGACTGCCTCCGA	87
Pepper1.55ch01	1392642	A	A	8|8	C	4|4			Intergenic				ACAAAAACAAAAACTTTGCGCTGAAAAATTGTTCTGCAAAAATTCTTGAATTAAAATTCAAAAAAAATACAAACAAAAACAAAAAAAAATCAAACTTTGAGCTGAAAAATTTCTCTTCAAATATTCTTGAATTAAAATTAATAAAATCT[A]CCAGCAAAACTTAAAAAATAAAACTTTTGAGCTGAAAATTTTCTCTGCAAATATTCTTGAATTAAAATTAATAAAAACAACAAACAAAAACATAAAACTCAAACCTTGAGGTGAAACTTTTCTCTGCTGCTGAGTCTTACAACACCCATT	1392590	23	55.01	TGAGCTGAAAAATTTCTCTTCAA	1392691	22	56.81	TGCAGAGAAAATTTTCAGCTCA	102
Pepper1.55ch01	1408416	A	A	4|4	C	4|4			Intergenic				AACGTGCTTGCCTCCGTTGGTGTTATGGAGTGGGGGTGGCGTGGGTTCATAGTGCTTGGATGCTTCGATAGAAACTAACCATAATTACTTCCTTCGTTCAATTTTAGTTAATTTCATTATAGTTTATACTCTTCATGAAAATAAATAAG[A]CGGGTAATTATGAGGTTCTTTCTCCTTTTAATTTTTTTTTAAATTAAAATATTTGTAAAATTATTTATTTACCGTAATAAAACATTATCATAAATCGATAAAAGAGTATATTATTTTCTTACACAATTTAGTTTGTTAAGTTGTGATATT	1408344	23	55.68	ACCATAATTACTTCCTTCGTTCA	1408442	24	55.92	AGGAGAAAGAACCTCATAATTACC	99
Pepper1.55ch01	1412703	T	T	7|7	C	3|3			Intergenic				AGAATAATAATTTTATGAAATGTACGAGCTTGAACTTTGCACATCTTTAAGAAGCAATGATTAACGTAGAATGTATTTTATTTGTTTGTGAGATTTATCCATTTCGTGTTTGATTGGTGAGATAAAGAATGAAAAGAATAAGAATTTCA[T]AGGATGTACTCTATTAGTCCGTTCCTTTTTATTTGACGAGTTTGAACTTTGCACATCTTTTAAGAAGAAATGATATATTGACATAGAATTTACTCTCTTCATTTATTGTAAGACTAATCTGTTTTGTGTTTGATTGTTGATATAAAGAAT	1412654	22	56.55	ATTTCGTGTTTGATTGGTGAGA	1412733	23	55.34	AAAAAGGAACGGACTAATAGAGT	80
Pepper1.55ch01	1416837	T	T	6|6	G	6|6			Intergenic				AATAAAATTCAAATCATGATTTCCTCCCTGATCAAACTCAATCTATTTGACTTGTAGTTATTAATTAATTTTGATGCTAGAAATAATATAGATTATGCTAGTTAGTTAAAAACATCACTCCATTAATTAATTAAGTACTATTTAATAAT[T]TAGAGATGCCTAAAGAGCACTCAACATGTCAGCATAATTATTTTAGGCTCTAATGAGGATCATCAACATAAAAAATTAATAACATCATTAACATAAACATCTAGATTAGGATAAAAACTTATCCGCACCCGATGTATACATCAAATTAAT	1416710	22	57.5	CCTCCCTGATCAAACTCAATCT	1416859	20	55.65	GAGTGCTCTTTAGGCATCTC	150
Pepper1.55ch01	1418635	T	T	8|8	G	4|4			Intergenic				TCCACGTCAGCACAAAGGTGACAAAAATAAGCTAAAATTGAGTTCAGCGGGGTAATAGGACCCCCTGTGAAGTTGAAATGTATCGTAGCAACTTTGACCATAGTTCGAGGGGTTATTAGATGCTTATCTCAAAATTTATCAGATATTTT[T]ATCAAATTAATGTATTTAAGCATGGGTGTTTCATATAAATATTTTATAGGTAGTTAACTTAGTTATAGAGTTCAAATTTTATCGATGAATTTCATTATATTATCAAATAATTTTATCCGTGGAATTTGAAACTGCATAATAATGAGAAAT	1418580	20	58.05	TGACCATAGTTCGAGGGGTT	1418668	23	56.69	TGAAACACCCATGCTTAAATACA	89
Pepper1.55ch01	1420927	G	G	5|5	A	3|3			Intergenic				CTGATTAAGGGATGAACAACCTCATCCGCTGCACCATATCCTTTTATGGTAACGAAGACCATAGTTTAAAAAACCATGTTAGAATCCTATGATTAGTGGACAAAAATTCCCCAGCAAGAATTAAGATTAGTGCACAAATTAGGTCAAAG[G]GGTCATAAATTAAAGCATTCCACAACATCACTTGGAAGTTGGATTTTGTGCTTTACTTTCTTGATCTTCAATGAAGCTTCCTTAATAGGAGATTAAAAAAAATTAAGTTAATATCAAATGCATTTGAAACCTATTTATCCTTTAGACCCC	1420873	21	59.31	GTGGACAAAAATTCCCCAGCA	1420963	22	59.44	TCCAAGTGATGTTGTGGAATGC	91
Pepper1.55ch01	1425243	A	A	5|5	G	3|3			Intergenic				CACCCGGATGTGATGCAAATGATTATTTATTATAATGATGATATGATATGAGTTCAAATGACAAAATAATCGATTGGGATCTACATCAAGGCATCACAACTTTACGGTATTGAGATTGTTTTTCGAAACACAATTTATTTGGCAATACT[A]AGACGTAATTATTATTGCTAGTGTATTGTTTTTTGGTTTTACATTTTAATGTGTGTGAAAAAGCATGATAATTGAAGCTTTGGCTTAAACAAATTAGTACAACAATTGGCTAGCTATTAGCAAGTTGTGAAAAAATTATAGGATATGATG	1425180	22	59.45	CAAGGCATCACAACTTTACGGT	1425327	23	58.31	GCCAAAGCTTCAATTATCATGCT	148
Pepper1.55ch01	1426891	T	T	5|5	C	7|7			CA01g00830	CA01g00830:Intron	Intron	3-oxoacyl-[acyl-carrier-protein] synthase	TGATGCTAGTGTGAATATCTATGTTGGTCGGACTCTCCAAAAATGTTGCTGCACCGTACTGTTGGATCCTCCAACAATGCATCTTTGAAAAATCCGAGCAACGTACTCTCTGTCTATGAGTTCTCATTCTTTCCCTTTTCTGTGGGTAC[T]TTATTACTACTTAGCTATCTGTTAAGTGAGAATTGAACATACCGACGTTCACTTCATGTTGTTTCTTCACATTTGGAACAGTGTCAATTGTAACCTCATGTTCTAAGTTCTACACATAAAAAGAGAGAGAAATAAGTTTCGGTATGGTTG	1426869	20	56.56	TCTTTCCCTTTTCTGTGGGT	1426952	21	59.14	CAACATGAAGTGAACGTCGGT	84
Pepper1.55ch01	1429005	C	C	6|6	T	4|4			Intergenic				TGGCTCTGATTCTTCCACATTTTACAGCTAGTATAAAACATTTCAGTTGATTAGAATCCTTCGCGATGGAATCATACAATATGGAAACAAACCAAAGTTTGCCACGATGTTTATTCTCATGATAAAACGGATAACTGAGGAGTGAAAAG[C]ACAACTCTATGATAACAAGAAAAATCCAACATCAAACACAATGTTTGAAGATTCATTGAACTAATAAAACATTGATAACGTTATCATAAAACCAACATCCAGAAGAGACATGAAGTTACATTATTCATGAACTGCAATATTTGCGGATTC	1428946	20	58.6	ACCAAAGTTTGCCACGATGT	1429049	22	55.07	ACATTGTGTTTGATGTTGGATT	104
Pepper1.55ch01	1431522	A	A	6|6	G	4|4			Intergenic				TATTATTATTATTTTTGTGACAGTTGCAGAATTCAATTCATATGACCAAAGAAGACGTTAAAACATTTAAAAGGGGTGGTTATGGTGTACTGGTTACACAGAAACTACTTTTACTTGTTACATTTCGCTTTACAAAAGTTAATTTAACT[A]AACTAATGTTATAAGTTGCAATCTGATCTCATGCCAAGATAGTGCAAAAGAGGTTGAATTTTTCCAATTTAATTTTGGACTTAATTAAAATATTTTAAACATAATTTTTTACGTAGTTTTTGATCTGAAAAGAGTTAAAAGTCGTTGGAG	1431445	21	60.06	GGGGTGGTTATGGTGTACTGG	1431558	22	59.31	TGGCATGAGATCAGATTGCAAC	114
Pepper1.55ch01	1431639	T	T	10|10	C	3|3			Intergenic				TTACATTTCGCTTTACAAAAGTTAATTTAACTAAACTAATGTTATAAGTTGCAATCTGATCTCATGCCAAGATAGTGCAAAAGAGGTTGAATTTTTCCAATTTAATTTTGGACTTAATTAAAATATTTTAAACATAATTTTTTACGTAG[T]TTTTGATCTGAAAAGAGTTAAAAGTCGTTGGAGAGGTCGAAGTAAATGAGGTTTACCTTTGAAAGGGTGTCTCGAAGTAATACTAGTAAAATTGTCTTTGGATAAACCAAAGGTCACGTATTTGAGTCGTGGAATCAGTCCCTCATATGT	1431537	22	59.31	GTTGCAATCTGATCTCATGCCA	1431682	20	59.4	ACTTCGACCTCTCCAACGAC	146
Pepper1.55ch01	1432068	A	A	9|9	G	3|3			Intergenic				TGGTTCTAAGTTATCGATTTTGATTGTTTCTTACATGTACAGATAATTAAATTCATTGGCCCTTGTAAAGAAACAATGAATTTAATACAAATAATTGCACACAATGAAAAGAAAATAATAAAGAGAATCCACTCATAGAGTTTAACTAT[A]CCATGCAACAACTTGTACTAAGTGCATTATTGTATCTGCTTTGGAGGCCTTCCTAAATACTCAACTACTTTTATTCATCATGAGTTCAAATATATTAAGTAATGAGTTTATAATTTCATGTACATAAAATGTCTTGCATTCACGAAGGAT	1431975	23	58.78	TGGCCCTTGTAAAGAAACAATGA	1432117	20	57.87	GGCCTCCAAAGCAGATACAA	143
Pepper1.55ch01	1477920	G	G	3|3	A	3|3			Intergenic				ATCAACACAATATTTGAAGCACAACATACTATGGTAATAAGAAAAATGCAACATCAACACAATATTTGAAGAGTCATTGAACTGATGAAACGTTTTGATAACATAAGATTGAAATTAGTAAAACAAATATTCAGAAGAGAAATTAAGTT[G]CATTATTCGTGAACTGCTGTGCTTTCTATCTATCTTTATATATTCTAACATTAATGTATACAAGTTGCATTTTCATCTTCTCTTTTATTGAATGCTAAGCATCTAAAAAAAGAAACTTTCTTCAACCACTTATCAGAAAGATATTTAGAC	1477840	24	58.7	AGAGTCATTGAACTGATGAAACGT	1477946	20	59.06	GAAAGCACAGCAGTTCACGA	107
Pepper1.55ch01	1493339	G	G	5|5	A	3|3			Intergenic				GAGTTGGGTAGTGGGTTTCAAATTAAGGTGAATTCATTATTTGGGGTAAAATAAATAAAAATGGGTAAATGGCTAGGATCGCGACACATTGCGCGCCGTTAGTGAGAAGGATATATATGTCCCAAATCATTAACAACAGAGGTATATTT[G]TACCCAAAATATGACCGAAGGTATATATGTACCATTTATCAAAATTCGTGCGTATATTTATACCTTTTCCATACTTTTAATATAATGTACTATGTACATAGAAGTATTTGAAGATTTTAAGTTGAATGTTCAGATTCTTTCATTTCGAGC	1493283	20	56.85	CGCCGTTAGTGAGAAGGATA	1493362	21	55.37	TACCTTCGGTCATATTTTGGG	80
Pepper1.55ch01	1493789	T	T	5|5	G	3|3			Intergenic				AGGATATAATTTTTCACAAGCTGTAACAATTCCTTTCATCAATCTGACACATGCTGTGGTGGAAAAACAATATCTATAAGATTTGAAACTATAAAAAATTGAGACAAATGAGGCTTGCTCGACTAGTTGAGCTCCTCCACCATCGACCT[T]TAGGTTGAGGGTTCGAGTCACGTGGTAGAGTAGGTAGGAAAACTAGGGTGGGGTGGGGAGAAAGAACCTATAAAACTTGAGAAAAGGGGCAACATTATAAATGCTGTATCTTCAAGAAATTATGAGCTTTTGTTCAAGGTTTGTAGGGTG	1493762	20	58.44	CTAGTTGAGCTCCTCCACCA	1493842	21	59.44	CCCCACCCTAGTTTTCCTACC	81
Pepper1.55ch01	1494486	T	T	8|8	G	4|4			Intergenic				TCGCCTTGATTGTTGCAATGGCTTCCAGTCCACCAGCAGCCCCGAGCCCATGACCAATCATCGACTAATAAGTAACAGCAACAAATGTAACTTGCTTTAGTAGTTAAGTAACCATTGCCATTCAAATATTCGGATCAAATGAGCTTCAC[T]TAACAACAGAGTAAACGTTTTAAACCAGCTAACGATAGTGGATCGGTTTTGTAATGCTGATAATTCAGCAGGTTGCAACTGTTCGATTTAAAAGAACAGATTTGTTTCTTTTCCTTAAGAGACGCGAGGGTCAATGGACACATTTTCATT	1494458	24	56.81	TCAAATATTCGGATCAAATGAGCT	1494544	22	58.31	AGCATTACAAAACCGATCCACT	87
Pepper1.55ch01	1494545	G	G	4|4	T	3|3			Intergenic				ATCGACTAATAAGTAACAGCAACAAATGTAACTTGCTTTAGTAGTTAAGTAACCATTGCCATTCAAATATTCGGATCAAATGAGCTTCACTTAACAACAGAGTAAACGTTTTAAACCAGCTAACGATAGTGGATCGGTTTTGTAATGCT[G]ATAATTCAGCAGGTTGCAACTGTTCGATTTAAAAGAACAGATTTGTTTCTTTTCCTTAAGAGACGCGAGGGTCAATGGACACATTTTCATTCTAGCTTAAAATGAATTTCAAGTGTATTGGTAGATAAGACTAGCATCTGTATGGTAGTT	1494492	24	58.19	ACAGAGTAAACGTTTTAAACCAGC	1494571	20	60.32	CGAACAGTTGCAACCTGCTG	80
Pepper1.55ch01	1499001	G	G	3|3	A	4|4			Intergenic				ATTAAATTCTGAACACTTTCAGTGAATTTTCTAACTTCGTCACTATTATGTGACAATTACTATTATATTTAGCAGAATTTTTGTTCGAAATGTTTTGATATAAGTGAGTTATTTAAACAAAAAAAGATGGGATAGAAAAGTAGACTTTG[G]GAAGAATAAGTAAGGACACAAGAAATATTACGAACATATCATTCAATAACAAAATAACTTAGTAAAGCATATAACATTATTTGTTAATCAAATTTAACTTCTGCACACATTCACAGTTTAATATATTGTAATTACATGCTGAATCTGAAT	1498975	24	55.01	AAGATGGGATAGAAAAGTAGACTT	1499118	21	58.08	ACTGTGAATGTGTGCAGAAGT	144
Pepper1.55ch01	1505527	C	C	6|6	A	10|10			CA01g00870	CA01g00870:CDS	CDS	PREDICTED: B2 protein-like [Cicer arietinum]	TACAAATTCCTCACTTGGGTATACAACAAAACTACAAAGAACTCATGGAGAACAACAACAACCAATCATCTTTCTGGCAATTCAGTGACCAACTTCGTCTACAGAACAACAACTTAGCAAATCTCTCTTTGAATGATTCAATTTGGAGC[C]ACAATTATGGTTCCAAAAGGCAAGAAGAAAGAAGAAACTTTGATATAAGAGTAGGTGGTGACCTCAACAACTCTGCTATAACAAGTTCCAACAAGTCAAATTACAATCTTTTTAGTAATGATGGTTGGAAAATTGCTGACCCATTAACCC	1505454	22	59.71	GCAATTCAGTGACCAACTTCGT	1505601	21	59.86	AGAGTTGTTGAGGTCACCACC	148
Pepper1.55ch01	1510193	C	C	5|5	T	3|3			Intergenic				TATAATGTTGCTGCATAAAACTTTAGTGTTTGATTTAAACAATTTTTTAAGTTTTGAGTAGATTGGTTGGTCACCAAAACCAACACAAACGTTGGCATGTGAACTAGATTTTTCCTTGATTTTGTGTGTACTTTTCTTTTAAATATATT[C]TGTATCGAATTTGTATATTTACTTCATATATAAATGGAAAAAGACCTTATATATTGATTAGATTAAAATACTTTTCGATATTGAGTTGGTTTACACACGTTTACAGTTGATAGGGACAAAATATTTCAACCATCATAGAGGGTATGTCGT	1510156	24	56.07	TCCTTGATTTTGTGTGTACTTTTC	1510293	20	55.46	ACGTGTGTAAACCAACTCAA	138
Pepper1.55ch01	1515560	A	A	4|4	G	3|3			Intergenic				AACCACCCTCCAAACCAACTTGAGCCATCCCGAAGGACACAACATACATTATTAGTAAATGTAAATTTTATGAGTAAAAATGTAAATACCTTGTTATTATTACCCCCTTTTAGCCATGGTTCTTCAATGGAGTTGATATCGAAGACTGC[A]AAACTAGTCGGCGGTGGACGGTAGACGTCGACGGCGGCCTCTATTCTTTTAGATGAGGCACAACCCATGGTTGAATTGTTTCAAGGTGAAAGATGTGTGTGTGTGTGTGTGTTTTGGAGTTGTGTATTATGTTATGGAAGTAGGAGGAGT	1515512	20	59.21	ACCCCCTTTTAGCCATGGTT	1515630	20	60.03	CCATGGGTTGTGCCTCATCT	119
Pepper1.55ch01	1520505	C	C	3|3	T	4|4			CA01g00890	CA01g00890:CDS	CDS	PREDICTED: RNA polymerase II transcriptional coactivator KELP-like [Vitis vinifera]	TTTTTTGTAAAATTTTCCCCTTTTTCATCTTTCAGAAAGCAGAACAATAACTAAACCAATTGAAAAAACTCACTCGACAACGATGCCATCGATGTCATCATCGTACTCCTTAACAACAACACCGCCGTTTTTCCCTTCGCCGTCATCAT[C]GTACTCAACAACAACACCGTCGTCATCTTCTTCCTCCTCTTCTTCTTCTCTAGCCTCATTTGCTTCACACTTTGCTTGTTCTTCGGCAAGGAACTTCTCCACCACTTGCCGGACCAATTTCTTCCGTGTCGGGTCGGACAAGTCAAGCCC	1520463	20	60.04	CCTTAACAACAACACCGCCG	1520542	21	60.2	GGAGGAAGAAGATGACGACGG	80
Pepper1.55ch01	1522733	C	C	8|8	T	3|3			CA01g00900	CA01g00900:Intron	Intron	transcriptional coactivator KELP [Arabidopsis thaliana]	GTAAGAAAAAAGTTTGCTCTCTCTCATCTTGCAAGTACAAGTGAGCAAATAATCAGAAGCTGATCCCTTTCCCATCTTGCAGAGACTCTTGGTGCTTAAATTTAAAGTTGCGAACCAGAAATTTCAAGTAAATCACAATTCCCCATAGA[C]AAAAATCATAATCCAAAGAGAAAACTGTTTGGTTCCCAACAAGCAAACACTTCATTCTTTTCCTGCGGATTGAGCATTTCAGAAAACAACAGCAACAACAACAAACAATAAACAAAATAACCAATGTAATCCCAAACAGTTAGGTCTAAG	1522704	24	55.89	ATTTCAAGTAAATCACAATTCCCC	1522783	19	55.44	GTGTTTGCTTGTTGGGAAC	80
Pepper1.55ch01	1523591	A	A	5|5	G	4|4			CA01g00900	CA01g00900:Intron	Intron	transcriptional coactivator KELP [Arabidopsis thaliana]	ATAACAATTCCACCATCTGAAAAAACTCACTCGACAAACGATGAGATCACCATCATCATCATACTCCCTATCATACTCAACAAACGACGAAACCACAAAGGTTCATTCTATACAACCCTTACCCCATTTCTGCAAGCGCCTATTTCCAC[A]ACTTAAACCCGTAATTTACTGATTACGGGTTACACTAAGGCTCCCCTTAAATAACCACAACAAAATAATACGATAATCAGATTACAACAAACTACACATAATAACCACATCAGCTAAATAAAAACTCACTCTGCAAACGAAACAACGAAA	1523569	20	58.91	TTCTGCAAGCGCCTATTTCC	1523650	22	59.08	TGTGGTTATTTAAGGGGAGCCT	82
Pepper1.55ch01	1523786	C	C	4|4	A	4|4			CA01g00900	CA01g00900:Intron	Intron	transcriptional coactivator KELP [Arabidopsis thaliana]	CTTAAATAACCACAACAAAATAATACGATAATCAGATTACAACAAACTACACATAATAACCACATCAGCTAAATAAAAACTCACTCTGCAAACGAAACAACGAAAATGAAGAAGTCATGAAAAAAATAGTATAGAAAACATGACAAATC[C]TCCTCTTGCCCTGCATTTCTGCAAGAGGATGTTTCCACACCTCCTGATCACGTGACAACAAATTTACCCGTTATGATCAATGCTCCCCTTCAATAATCACAAGCAAATAATACAATAATCGAAACACAACAATCACACCAGCTGAAAAAA	1523719	21	59	ACTCTGCAAACGAAACAACGA	1523808	20	59.83	GCAGAAATGCAGGGCAAGAG	90
Pepper1.55ch01	1525044	T	T	3|3	C	4|4			Intergenic				ATTAAGGGTAAAAAAGGAAAAAGAATTGTCTTCGCTTGATTAATGAAAAATGACAAGTAAAATGATAAATTAAATTAGGAAATTTGGACCTAGTGAAATGGGACGGAGGGAGTATAAGATTAAGAAGTTAAAAAGCCTTACTCCCTCGG[T]CCCAATTTATGTGAAGTTGTTTGACTTGATATGAAGTTTAAGAAAGAAAATACTTTTGAAACTTGTGGTCTAAAATAAGTTATAAATTTTTGTATGACTATAAATTATGTCAAATAAGGATAACCTTTTTTGTTTCAATCCANTTCATTA	1525017	24	57.8	AGAAGTTAAAAAGCCTTACTCCCT	1525119	24	55.59	TTTTAGACCACAAGTTTCAAAAGT	103
Pepper1.55ch01	1529961	A	A	7|7	G	5|5			CA01g00920	CA01g00920:CDS	CDS	F-box family protein	CCCGTTATGGAATTCAAACACGTTAGTCACATTGCCTGATCCCATATTATTAAGAAGTGCTTTCATAGTCACCCAAGCCGAATCTGTCATTACCCTTGCCTTTACGTCTCTGATTTCCAAATCAACATTTTGCTCCCAGTTAAAAGCCA[A]CTGCCAGCTGCCAATGACTGCGTTGTAACTGCATCCGCCAATACATTTTAGAATGATATAAAGACGTAGAAACGAAACATGTAACACTAAAGCATTCTAGTCAGTGATTGCATTATAACTTAACTGCATTGGCAAATAAGTTCTGGAACC	1529878	20	60.04	AGTCACCCAAGCCGAATCTG	1529998	20	59.9	CGGATGCAGTTACAACGCAG	121
Pepper1.55ch01	1530027	G	G	5|5	A	7|7			CA01g00920	CA01g00920:Intron	Intron	F-box family protein	AGTCACCCAAGCCGAATCTGTCATTACCCTTGCCTTTACGTCTCTGATTTCCAAATCAACATTTTGCTCCCAGTTAAAAGCCAACTGCCAGCTGCCAATGACTGCGTTGTAACTGCATCCGCCAATACATTTTAGAATGATATAAAGAC[G]TAGAAACGAAACATGTAACACTAAAGCATTCTAGTCAGTGATTGCATTATAACTTAACTGCATTGGCAAATAAGTTCTGGAACCAATAAAAAGGGCGTCTGGATGATATAAAGACATGGAAATGAAACATGCGACACAAACATTCTATCA	1529979	20	59.9	CTGCGTTGTAACTGCATCCG	1530073	22	57.79	TGCAATCACTGACTAGAATGCT	95
Pepper1.55ch01	1531279	G	G	4|4	A	6|6			CA01g00920	CA01g00920:CDS	CDS	F-box family protein	AGCTGCAAAGATATAGTAGTTGTAAGGCTTAAAAACTCGTACCCTGTAAAGTACTCCCCAGAGGCGTGAAAACACTTCACATAATCTGCATTGAGCCAAAAACGTTCCATAGCTGGGACTGATCTTTCTTTAATAATATTAAAAAAATC[G]GCATTGACATTCATAATGGCTCTTGTAGCTGCATAGTAAGCCTTCCATCCATTGATTGGAGTCAGAGAATCCTGCTCCAATGTGAAATCCTAAGACAAGGAGAAAACAAAAGACAATCACTACACTGAGATCACCAGCAATGTATGGTTA	1531186	20	60.54	CCCAGAGGCGTGAAAACACT	1531326	21	59.16	TGGAAGGCTTACTATGCAGCT	141
Pepper1.55ch01	1531450	C	C	4|4	A	4|4			CA01g00920	CA01g00920:Intron	Intron	F-box family protein	CTTGTAGCTGCATAGTAAGCCTTCCATCCATTGATTGGAGTCAGAGAATCCTGCTCCAATGTGAAATCCTAAGACAAGGAGAAAACAAAAGACAATCACTACACTGAGATCACCAGCAATGTATGGTTAAACGACAAATTTGAAACATT[C]GACATGCATGTAACAACTTATCATCTATGTTTCTTGTTAGAAGTCAAATATGTTAAAGGACAAGGAAAGTAAGATGACAAACACAATTATTTGATATAAAAAGAAGCAGCAAGGCAAGCCCTTGTTTCGCCTTTACTCCTGATGTCTTTT	1531337	21	59.59	GGAGTCAGAGAATCCTGCTCC	1531476	24	55.58	AGATGATAAGTTGTTACATGCATG	140
Pepper1.55ch01	1531608	A	A	6|6	G	6|6			CA01g00920	CA01g00920:Intron	Intron	F-box family protein	TGTAACAACTTATCATCTATGTTTCTTGTTAGAAGTCAAATATGTTAAAGGACAAGGAAAGTAAGATGACAAACACAATTATTTGATATAAAAAGAAGCAGCAAGGCAAGCCCTTGTTTCGCCTTTACTCCTGATGTCTTTTATATTGC[A]TGACCGTTGTCTTTCAGCTTCAATTACTTCCCCTCCAATTTCCAATCCAATGACATCTATTAGGATAAGTTTAATTGGTGTAGGAAGTAGAAGTAAATCCAATATCATATTTCTCTTTTTCCATCACAATCTATCTGTAAAATTTCTGAA	1531550	20	59.97	AAAGAAGCAGCAAGGCAAGC	1531630	20	57.67	TGAAGCTGAAAGACAACGGT	81
Pepper1.55ch01	1532766	A	A	4|4	G	6|6			CA01g00920	CA01g00920:Intron	Intron	F-box family protein	AAAACATTTAGCTCATAATAAAAGACAAGGAAGGGTGAATCATAGCCTTAGTTTTCTTGAGACAACAAGAAGGACGAAACATGTAACACCTTTTGTTCCTGTGCTAAGTTTCTTTTTTATTTTAAATTTAAAATAATAAGTGCACACTA[A]GGTCAAAAATCTTTTGCCACACCCTATGAGAACAACAAACTAAAGGAAAGAGTACCGGAAAAGCTGATCATTCACCCAAAAGCAAAAGGAAACAGGATGACAGCGCTTCCTTAATGTCTAACACTTACAAGACTCTCCTCCTAGAAGAAG	1532702	20	57.86	ACACCTTTTGTTCCTGTGCT	1532800	20	58.64	TGTTCTCATAGGGTGTGGCA	99
Pepper1.55ch01	1533453	C	C	4|4	T	5|5			CA01g00920	CA01g00920:Intron	Intron	F-box family protein	AAAGTAAGGGATACCGACAAGACCTAATTTCAATGTTTGTTTGTTTTTTTTGGTAACAAAATCATGAAAGGGGGATTGCAAGTTTCCCAGCTCACGTGAAGGAAGAATTGGAATATTTTATGGATAGAAAATTGAGTTAACCACTCAAA[C]GCAATAGGATGTTGATCTATTCATGTTTTGGCGTTGATTTTGCTTGTATTATGGAGGATTTTGTGCAATGTACTTTAGTTTTTAGACTGAACATTTGCTTATAGAAATTGTCTTTGTGCAAGGTCTACTTTGGTCTTTTTTTAAAAATTG	1533424	24	55.12	TGGATAGAAAATTGAGTTAACCAC	1533524	20	55.81	ACATTGCACAAAATCCTCCA	101
Pepper1.55ch01	1533697	T	T	6|6	C	4|4			CA01g00920	CA01g00920:Intron	Intron	F-box family protein	TTGCTTATAGAAATTGTCTTTGTGCAAGGTCTACTTTGGTCTTTTTTTAAAAATTGTGCTTCACAAGCTTCTTGTCACGTTTTCTTTTCTTTTCTTTTCTTTTCCTTTTTGGGGAGGAAACAGTTGTATTAAAAAGGTTCAAGAAGTCA[T]GAAGTACACATGCTTCTTGTCGTTTTGCAATCTCAAAAACACTGCATTAAACTCTGCGCAAAACATGCTTCCTTAAACTAAATCTGAAGCAGTCCAGAAACCTATTTAAACATAGTTGGTGAAAATGATGTTCTAAAACAAATAGAAAGT	1533650	22	59.75	TCCTTTTTGGGGAGGAAACAGT	1533757	21	59.8	TGCGCAGAGTTTAATGCAGTG	108
Pepper1.55ch01	1534672	C	C	5|5	T	3|3			CA01g00920	CA01g00920:Intron	Intron	F-box family protein	TCCAAATAGATTAGCAGTAATCTATGCGTTTTAATTGTTTGGATTTAAAAGAATGAAAGATGGAACCTTTCGTTAGAATCTCAAATTTGCTATGCATTTGGTCTTCTACACGTTACAAATTATTGAGTTTTCTGAAAGGAGAGTTTTGG[C]AGCATTAATTCTTCACCATGGACTGCAAACAAGAAATAGTCCTCTTCTCTTTCACCAGTCGTTCTTTAGTTTACTTAAACCATTTTCATTGTCGACTTTAGGCCTTTTCCATTACCTTTAGTAACTCTATTGAGAGAGAAGATCAAACTT	1534620	22	55.64	TTGGTCTTCTACACGTTACAAA	1534703	21	59.04	TGTTTGCAGTCCATGGTGAAG	84
Pepper1.55ch01	1534902	A	A	4|4	G	4|4			CA01g00920	CA01g00920:Intron	Intron	F-box family protein	CATTTTCATTGTCGACTTTAGGCCTTTTCCATTACCTTTAGTAACTCTATTGAGAGAGAAGATCAAACTTTCCACTTTTACAAAAGATAAACGGACATTTTATGTTTAGTAGTATAAAGGACAAAGATACTCTTATGCTCATACTTAAC[A]GACTATCTAAGTCTTCCCCTCAGATATAAATTCTATTAAGGTGAACTTTTCAAGTATCATTTTAATATTTTTCTATTAAGCTAACTCTTAACAATCATTTTACTTCTTCACAATTGTTAACTAGATACTCATTCTATTAAGGTAGCTTTT	1534803	24	57.57	TGAGAGAGAAGATCAAACTTTCCA	1534926	22	55.54	TCTGAGGGGAAGACTTAGATAG	124
Pepper1.55ch01	1536952	C	C	9|9	T	4|4			Intergenic				GACTATGCCTAGTCACTATAATGTTTATAAACAAGACTAATAGATGAATAGAGAGTAGACTATAACCAAAATAACGTAAAAATGCAACATTTATTAGGCGGCATGGTATATCCGCTCAAAATCACGAAGTTAAGAAGTGTATTTCGATA[C]CGCGGGTGGATTTCCGACTTAAAAGACATGAATCGTATTGAATTGGAGGGATAGATGAAGGTCTTTTTTGGAGACGTATGAGCGAAATAACAAAAATTGACGATTTTTTGTGATTTTTCATGTGTTTTAGCTTATTGATCGGTGGATGGA	1536897	20	59.18	TAGGCGGCATGGTATATCCG	1536976	22	58.92	TTTTAAGTCGGAAATCCACCCG	80
Pepper1.55ch01	1539346	C	C	6|6	A	4|4			Intergenic				TTCCGTTTGTTGAGTTCTTTGTCTCTTCAGATGAAAAAGGACAAACTAGGCTTTCAATGTAGATTTCCGCACCAAGACAGCCATCAAAATTTATAATATCCGGACATCTGAATGAGTCATTTTTTGAATTGTATATCATGAAAGTTGAT[C]TAAACTCCGCCAATATTTCACCTTTATTTGGCATGACAAAATGTGGTGGATACAATTTTTGATTGCCTGGATATGTGATGGTAAATTTCTTTATCCAAGATTCTTTAACGCCATACTCACTCATAACCCAAACGCCTAAATGAGTTCCCT	1539258	20	59.83	GATTTCCGCACCAAGACAGC	1539369	20	56.9	AGGTGAAATATTGGCGGAGT	112
Pepper1.55ch01	1540320	C	C	5|5	A	4|4			Intergenic				TTAACCTCTATACTATGTTACATTAAGTAGAAGTGATGGTATGAATATTGACCTAATCAAGCCAATACGAATTATTTCAACCCCGATTATGATGGGTGACTGTGGGAGATTATTTTCAAGTCATACGAAAGAATCCGACTATATCTAGC[C]ATCATAACATTCATAAACAAGATTAATAGATGAATAGAGAGTAGACTATGACCAGAATAAAGTAAAGATGCAACATTTATTAGACGCCATGGTATATTCGCTCAAAATCACAAAGTTAAGAGATGTATTCCGACACCGCGGGTTGATTTT	1540289	22	57.01	AGTCATACGAAAGAATCCGACT	1540378	23	55.42	ATTCTGGTCATAGTCTACTCTCT	90
Pepper1.55ch01	1541884	G	G	8|8	T	3|3			Intergenic				TAAAAGCATTTAGAAAAATCTTGCATATAATTTTAGATACACCTGCACAAATTTATATGACCGAAAAATCCGCAAAAGCTAGCTAACAAGATTGATGAAAAAGTCTGCAGCTAACAAGAATCAACAGCCAACCTCGGCTTGTCGCGAAT[G]TTGTTTGGAATCTATCTGAAACTAACTTAAGATTTGCAATAGAATGCAAAAGATAAACTGATTGAGAACACAGCCAATTCTTTACTTTCCAAACTCTTTTGGCCATTCACAACCTCTTCGATGTCTCTAATCTGCAAAAGAAGTTCAAAG	1541852	20	59.2	GAATCAACAGCCAACCTCGG	1541998	22	59.63	GGTTGTGAATGGCCAAAAGAGT	147
Pepper1.55ch01	1545691	T	T	5|5	C	6|6			Intergenic				TTAAATGGATGCTGATTGTCTTTATTTTGACTGTCCTTATACTATTAATTCATACCTAAATTAAATTGCAACCTAAAGATTTCATTAATCCCCATAATAATATAAAGTTTTTGATATGTTTTTACAGGAGCAATCCCTAAGAAAATAAA[T]AATAGTAGTAAACTTTTCAAAAATAATACTTGATGTTCTCTTTTTCTTTTTCACTTTCATTTCTTTGATTAAGACCGTAACAACTTGAATAGATGATAAATTTGACTTGCACTTATGCCCTTATTTAGGCGATAAAGAAAGCAAGTGAAG	1545666	21	55.56	CAGGAGCAATCCCTAAGAAAA	1545779	23	55.9	TCAAGTTGTTACGGTCTTAATCA	114
Pepper1.55ch01	1547551	A	A	4|4	G	7|7			Intergenic				AGAACAATGAATGTGCTATAGGGACTGTATCAATATGGTATGAGGATTGTATCGATACAGTATAAGGACTGCATCAATATATTAAGTATTACGTCAATAAGGTATAGGAACCATATATGCGTAGGTTTTTCAGTATAAACTATATGAAT[A]TGGTATTGGAACTGTATCATTATGGTATAGGAGCCATCTATACCATAATGATACAAAATGCATGCAATAAACGAATGTTATTTTTAATTATCTGGATAATAATTGCAGTTAAAGATTGTCTCAAAGCTATATAAATATTGTATAATTATG	1547507	21	56.01	AGGAACCATATATGCGTAGGT	1547596	23	57.45	TGGTATAGATGGCTCCTATACCA	90
Pepper1.55ch01	1548145	C	C	7|7	A	6|6			Intergenic				TCTCCGATGCCAATAGCCAAATGGCTAGAAATGGGGTTTGAAATTTCTTGGCCATTTTGTGTCCTTTTTTCAACCGAGTGACTGTTTATGTCTTTTCCCTAAAGGAATATTTATAGGAAAAATAATATAAATATACACCTTAACTTATC[C]TATGTACACAAATCTCCACTCTTACAAAGTGATTACAAAAATTTTAACTAATTATGTATCTGTAACAACCTCAATTTCACACAACTCTAATATATATATTATACTTCCAAATCCGAATAGAAATAAGAATTCGATTGACAAAGTAATAAT	1548028	22	59.89	GGGGTTTGAAATTTCTTGGCCA	1548171	24	57.59	TGTAAGAGTGGAGATTTGTGTACA	144
Pepper1.55ch01	1551050	G	G	7|7	A	8|8			Intergenic				TTTAAGGTGTTTGCCTAACCCGGATTCCAAAGGAAATCCACTCTTTTGTTGGGCTGTAACTTCACCTCAGGCCCAAGTCCAAAGCCCATGACCGAATTCATAACAGTATCTTCCTTAGATATGTCGAAGAGGTAATTATGCATCTCGAC[G]GACCCAAAATCTGAGAACAAATGGTGCTTGTGTTTGATACTAGGTTCAAAATAGTCCCTTATAAATCTTTATTAGTCTTTCTCAAATTTTTATCTAACTAGTTAACTTATTCATGCTTCGCGGGGCCAAAAATAAAAAAATTATGAAGTA	1550991	24	56.59	ACCGAATTCATAACAGTATCTTCC	1551083	22	58.98	ACACAAGCACCATTTGTTCTCA	93
Pepper1.55ch01	1552891	C	C	7|7	T	4|4			CA01g00960	CA01g00960:CDS	CDS	PREDICTED: F-box/kelch-repeat protein At3g23880-like [Solanum tuberosum]	GATGGCTTCTCCAACTTTTCCCATTTCTCATTAGCTAAATCAAAAGACAAACACACAGACCACTAGCATCCCAATGAAGCTTCCCATTCGCAAACAAACCTGAAGCAGGTGATATCAGTTCTTTAGAATAGCATGAATTATTTAATATC[C]CCCCACAATAATCAACACTAGTCCAACAATCACTTCTAAGACTATATATTTTGACCTCAACATCATCTGAACCTTCAAAAATATACTTATAAAAAATACCCACTACCTTATGATCATCGTGAAGCTCATCATATCCAAAACCATAACTGG	1552807	20	59.25	GCATCCCAATGAAGCTTCCC	1552925	23	57.71	AGTGATTGTTGGACTAGTGTTGA	119
Pepper1.55ch01	1553228	T	T	10|10	C	3|3			CA01g00960	CA01g00960:CDS	CDS	PREDICTED: F-box/kelch-repeat protein At3g23880-like [Solanum tuberosum]	CTTACGCTTGCCAGTTGTTGGATTCCATAGAATCGAATATTGTGAATTTGAATAATGTGCGAGCAAAATCAATCCATTGCAAGAACCCGCGAGCCTCGTATCTGTCCTGACGATTCCAATGGGACATTCCAAGTCGAAAGCCTTAGTAA[T]AGAGTCATAAAAGAAAGAGCTAAGCAGACATTCTTTAAAAATCCAGCTATTTCTTTTACGACCCAAAATAAGGAGATGTTGGATATCTTCTGTGTTCTTAACAGAAAATCTAAGATGGGCCTTAGCAAATTCAGGACTCGAGATAAAAGC	1553206	20	56.48	TCCAAGTCGAAAGCCTTAGT	1553293	24	60.02	TGGGTCGTAAAAGAAATAGCTGGA	88
Pepper1.55ch01	1554559	A	A	5|5	C	4|4			Intergenic				CCTCTTAGTAGTATTCCTTAAAGAATATGGGAAACATGATGCTAGTCCATCATCAAAAATAGTTCATGATCTTCAGAGGCAAAAGTTCTCCCCTAGTTGACTTGTTTTCAATTAAGCTTTCCAGAATGAGTGGACAAGTTTCTACAAGT[A]TAAGATTATCATAGCAATGAGGTTAGTAGATTTAACTATAAAACAATGTGACAAATGCAATTAGGCTGCTGCTAACAAGAATCAACAGCCAACCTCGGCTTGTCGCGAATGTTGTTTGAAATCTATCTGAAATTAACTTAAGAATTGCAA	1554483	21	59.93	CAGAGGCAAAAGTTCTCCCCT	1554632	20	58.52	AGCAGCAGCCTAATTGCATT	150
Pepper1.55ch01	1555238	C	C	3|3	T	4|4			Intergenic				TAGCGACAGGATATTAGGGGAACCTAAAGAACTTGTCTGCACCTAGTTTTATCATTATAAATACGCTTCTTAAAGATATCTATCGAGTCATTAGCACTTACAGGGTCCAGACTGTGTCATCAGGTTTGGTCCTTCTCCAGGTAAGCAAG[C]AATGTCAATAAGCACATCAACCACCAAATAACCTCCTTTCTCTACTTACCCTTTCATTACTTTCATCGTAGTTTTAGCTGATAATGACTCAAACCTGAAATGATGCAGTAACACCCAATGACCTTCCTCGTTCCATCGCTAGTTAGGATG	1555216	20	58.72	GGTCCTTCTCCAGGTAAGCA	1555362	21	59.58	AGGTCATTGGGTGTTACTGCA	147
Pepper1.55ch01	1556614	T	T	5|5	C	5|5			Intergenic				AGGTAAACTAATTTACATGGTTGGTTGCTAGCAGGGTTTGCCTGACACATGAAGTCCTGAAGAAGAAAGGAATGACTATAGTATCTCGGCGTTCAGTATGTTGGAAGACAAAGAGACCAATATTTGCACTGCAGTTTCCCAACACAGAT[T]TGGGCCATATATTTTCAATCTCACAGAAACAAAGTAGAATATGCCTGAACACACTGCAGACTTGTTGAGCTGAAGGATTTGGAGAGGGGCAGCAAGAGTCAGAAGGCACGGTTGAGATTAATGCCACATTGCATACGGTGGTCAGTTTGG	1556497	20	59.52	AGGGTTTGCCTGACACATGA	1556640	24	55.95	CTGTGAGATTGAAAATATATGGCC	144
Pepper1.55ch01	1556896	C	C	8|8	A	10|10			Intergenic				ATACGGTGGTCAGTTTGGAGAGAGAGAGGAATAATAGAAATTTTGAAGATACATTCAATTCCATTCATAAGGTTAAATGAAATAGTATGGTATCTCTCTTTTTGGGGTAAAGAAATCATTTGCCAGCACATGTAAGAGAAAACAGCACC[C]AGAAATAGCAATGAAAATGAAGCTAAGTACATATCCTCCCTCTTTAAATTCAGAAGCCTCCCCAGGCTCCTTATACTAATTAGCAAGGCAATGCATTGCCTGTGATACACTCAACTTAAACAGAATCCTTTTGTGAAAGTAATTAAGCAC	1556867	20	57.14	TGCCAGCACATGTAAGAGAA	1556962	20	59.37	CCTGGGGAGGCTTCTGAATT	96
Pepper1.55ch01	1557160	A	A	6|6	G	7|7			Intergenic				CTTAAACAGAATCCTTTTGTGAAAGTAATTAAGCACCGAATTTCCTCACGGTATTCAAAAGTCTTTTTTGGTGGTGTAAAAGTTTAGCAGCAGGTACTACTAGCATCAAATGCACCTATAACTGATATTAATCTGGTGCATATCGACAC[A]CTTTCAAATGGGCTACAACTCTGTCTCGCTGCTAGCAGAGATAAATGAAGTGATACTAAAATATCACTTGGCCTATTGAAATACTCGCTTTTATTGGAGGGTTGCAGATCTCTCTCACTTACAGCTGAGACAATATGAAGAGACATAGAA	1557096	20	57.85	AGCAGCAGGTACTACTAGCA	1557196	20	59.83	GCTAGCAGCGAGACAGAGTT	101
Pepper1.55ch01	1558057	G	G	7|7	A	4|4			Intergenic				AATGACATAGATCACATCGACTCAAGAAATAACTTGACCTCCAGAAACAGTATATACACAAGTAAAATAGACAATGAAAAATGATATCAGACTAATTTGAAAGATATACTTAACAATCTACCCAAGCACCTTCTGGGTTCAACTGATTT[G]ATATCCGTGCACTTACAACAAATAATACATCATTTTCAGGCATAATTAATGCAATGTCGAGACAAGAGAGGGTTGCTGAAGTGGAAAGCACCCTCCACCTCCATTCGAGTCACCAAGGGAGCAAAAACTGGGGAAGCTCCTAGGGAGGGA	1557939	20	56.3	ACTTGACCTCCAGAAACAGT	1558079	20	55.89	TTTGTTGTAAGTGCACGGAT	141
Pepper1.55ch01	1558967	C	C	7|7	T	4|4			Intergenic				AAACTCCTATTGACTTCCTAAAACTTTGAAATTCCTCAAGGTTCATGTTTTTCAAGCTCTTTTAAACTTCATATTCAAGTTGAGATTCAGCAAAATCTGCGGCTATTGGGGACACAAACCTTAAAGAAGAAAGAATCAAGATAAATAGA[C]GCAATTCACTCGGATAATAACACAAAATCAATTTATTCAATGATACAAGCTAGTTAAGGGGATTACATGAGATATACTACCTTAGCATGTGATTTCCGTTGACCAATAAATCCAATTGAGCTAAGACAGAAGCTTTCCAAGATTCAAGAT	1558911	20	60.18	AATCTGCGGCTATTGGGGAC	1559029	22	55.99	TCCCCTTAACTAGCTTGTATCA	119
Pepper1.55ch01	1560040	A	A	4|4	G	7|7			CA01g00970	CA01g00970:CDS	CDS	PREDICTED: SUN domain-containing protein 2-like [Solanum tuberosum]	TGAGCATGCTTCACATTTTCAGCAACAAAAGTTCCCAGTGGATTCCATGTCTCCGTTGGATATATCAAACTCCCGGATAACTCAAATTCTTTGAGCCTAGATGAATAATGCTCGAAATTTGCAATTTTGACTGCATCAACTAGAGTTTC[A]TCTGCAAGCTCAATAACAAAGAATTTCTCACCAACAGAACAAGGGTTCCTGAGATACTTATCATGATCCTTGTTCAGTACATTGTTTGCTCCTTTTGCTTCTTTATTATGGGCCACCACTTTAGCACCCTTGGATGATGAGGCATAATTG	1559982	24	59.48	TGAGCCTAGATGAATAATGCTCGA	1560086	21	59.16	ACCCTTGTTCTGTTGGTGAGA	105
Pepper1.55ch01	1560345	G	G	5|5	A	6|6			CA01g00970	CA01g00970:CDS	CDS	PREDICTED: SUN domain-containing protein 2-like [Solanum tuberosum]	CGTACCATCAGGCTCAAGCCTGTGGGTGATATTTACTAACTGACTTGCTGTGCTCCCTCTCTTTTCTTGTTCCGTAATGCTTCTGAATTCTTCCAGATTCGGATAGGTCAAGAGAGTTCTTCCATTTAGTAGCCGATCTTCATTACGAC[G]GATATGCACTACTTGTGGTTGCAATTGGCATTTTAACATGTTGTAACCTAAAATAGTTGAAACGGCATCCTCTAATGCACTTGTTTTCTGAAGTGAATGCACAAGGGTCGCATTGTTATCATTAGGACTACAAGAATCATTAATCTTAAC	1560288	23	59.11	CCAGATTCGGATAGGTCAAGAGA	1560374	22	59.96	GCCAATTGCAACCACAAGTAGT	87
Pepper1.55ch01	1561037	A	A	5|5	C	9|9			CA01g00970	CA01g00970:Intron	Intron	PREDICTED: SUN domain-containing protein 2-like [Solanum tuberosum]	ACAGGAGCTACTGAAATTTCACACAAAAATCGAGTCTAATAGGAAACAGCCTACTCATGCCCGGTGTTTATGCCAAATCAATAAATACATCTCACGTGTCGTCTTTTTCTCTTAAACTTATAAGCAATTGTTTATAACTCTATTTTAAA[A]AAAAAACTTTGATTACTTATTCACTTACTTTCAAACTCCATAAACAAACTTCAAGCATCAGAAGAAGCCACTTTAATATTTTCTGAAAGATGATTCATAATAAACCGAAGAAAACTGAAAACAAACCTAAGTCATCTCAGGTGTAACTAA	1560974	20	57.2	ACATCTCACGTGTCGTCTTT	1561109	22	59.96	AGTGGCTTCTTCTGATGCTTGA	136
Pepper1.55ch01	1561689	C	C	4|4	T	5|5			Intergenic				AGAATAATTACCAACACATAAAACTCTCTTTTTTGGGTTTTTTAATTATTTTTATAAAATACCCACGCTATAAAAAATCATTTCAAGAAAGTGTACATGTAATATATAATGAAAGAAAACCCAAAAGGGTGTACAAGAAAATTTACCTC[C]ATTTCCATGAAGAAACTCAGAACAAAAAATGAAAACTGTAAAGAATAGGGACAAAGACAGGTGAGGTTTGGAGACTACATCGTTGTATACGATGTTACGAGGTTGCTTCATCTCTTCTTGTTAATACTATGTTTCATGATTGGGTGTCAG	1561616	24	55.04	ATCATTTCAAGAAAGTGTACATGT	1561713	22	55.58	TGTTCTGAGTTTCTTCATGGAA	98
Pepper1.55ch01	1561794	G	G	4|4	T	3|3			Intergenic				ATAATGAAAGAAAACCCAAAAGGGTGTACAAGAAAATTTACCTCCATTTCCATGAAGAAACTCAGAACAAAAAATGAAAACTGTAAAGAATAGGGACAAAGACAGGTGAGGTTTGGAGACTACATCGTTGTATACGATGTTACGAGGTT[G]CTTCATCTCTTCTTGTTAATACTATGTTTCATGATTGGGTGTCAGATTGCATATGAGTACAAATTTTATTGAGTTTTTTAATGAAGAAATGACAAATGGGAATCTTGTTTTTGTGGTTTATTGAGGAGTTTTTGTGAATTTTTTTAGTGC	1561737	20	59.23	GGGACAAAGACAGGTGAGGT	1561845	20	57.42	TGCAATCTGACACCCAATCA	109
Pepper1.55ch01	1567088	A	A	5|5	G	3|3			Intergenic				AACTTTAAAAATTAATCAAATCAACTCTCAAGAAGCTAAACGTGACAACTATTACCTTTTTTGCTGCAATAGGAACAATTTTAACAAAATTTCTACTGATGTGGATACACTTTTAAGCATCTCTCTATTTTCAGACAATTCCCGCTATA[A]CATTCTTGTTCTGAATGCACCGCAATATCCCTCCTCGTACTGGATCAAGCAATTCTGTTTTTTCATGAACTAGACAGACTGTACTCAATGTTATCATGCTGTTCTTGCCTTTCATCAACAAATGGAAGACTCCCTGGATCTTTCTCCTCA	1567065	20	55.62	ATTTTCAGACAATTCCCGCT	1567146	23	59.06	ACAGAATTGCTTGATCCAGTACG	82
Pepper1.55ch01	1567256	T	T	6|6	C	5|5			CA01g00980	CA01g00980:CDS	CDS	Cell division protein isolog	ACCGCAATATCCCTCCTCGTACTGGATCAAGCAATTCTGTTTTTTCATGAACTAGACAGACTGTACTCAATGTTATCATGCTGTTCTTGCCTTTCATCAACAAATGGAAGACTCCCTGGATCTTTCTCCTCAAGCAGGAGACTTGTGGG[T]GTATTTGGTGGATAGTGGCTAAGGATTGAGTCGATCTCGTCTCCACTGATCTCTGTCCGATTCAGAAGAACCTAGAACAAACATGCACAAGAATCAAGAATCAATGATCTACACACCTATTTGGACCCAAGTAGCTTTTAATCTCAGCGC	1567217	22	59.95	ACTCCCTGGATCTTTCTCCTCA	1567305	21	60.07	TCAGTGGAGACGAGATCGACT	89
Pepper1.55ch01	1567404	C	C	10|10	T	3|3			CA01g00980	CA01g00980:Intron	Intron	Cell division protein isolog	GTGTATTTGGTGGATAGTGGCTAAGGATTGAGTCGATCTCGTCTCCACTGATCTCTGTCCGATTCAGAAGAACCTAGAACAAACATGCACAAGAATCAAGAATCAATGATCTACACACCTATTTGGACCCAAGTAGCTTTTAATCTCAG[C]GCAATTGGTGAAACCTTTTTCTTAATAAGAAGCACAACAAACATGAAGTTTATTTAATGTTTCTGAACTTGGCGAGTTATGTTTAATGGTCTGCAAAGCAGAGGTACCCCCTAAGTTAAGGATAGATAAGTTCGAAAACAAGTTTATAAG	1567367	22	59.55	ACACACCTATTTGGACCCAAGT	1567453	22	57.01	ACTTCATGTTTGTTGTGCTTCT	87
Pepper1.55ch01	1567681	G	G	6|6	A	5|5			CA01g00980	CA01g00980:CDS	CDS	Cell division protein isolog	AAGTTCGAAAACAAGTTTATAAGATACTTATTCAATGTGTCAAGAACTACCTTCACTGTTTTGAGCAAGGCGGTATCGTGCTGCCTCAGCAGAGCAATTGTCTTGTTGTACATCTCGCGTATGAGCTCTTCTGTCTTCTTAGCAACGTC[G]TCATCCAAATTAAAGTTGATCGGTGGCTCAATTAAGTCATAATCATCATATAGAGATCCTCCAAAGTCAAGACGTGGACCAACAAACCTCACTTTCTTTACCCAGGGGGAAGGTTCTCCGTGTATAGCCATTGGGGTTTTCATATTCCAT	1567646	21	59.94	TCGCGTATGAGCTCTTCTGTC	1567772	20	59.75	TGAGGTTTGTTGGTCCACGT	127
Pepper1.55ch01	1568121	T	T	9|9	C	7|7			CA01g00980	CA01g00980:CDS	CDS	Cell division protein isolog	TACGTCCATAAATGACTTCTTCAGCGGCTCTCCCTCCAAGAAATACCTTTTTCAAAGATGCACATAACCATTAGCTTTGCATGTACGAAGAAAAAGAGCAAGAGGATATGAGCACGTGACTTCAAAATTAGTACCTGAAGACGGTGAAG[T]AACCGCGGTAGCCGCTCAAACATGTATGACTCATCATCAAGACGGTGAAACACAACTTGAGACAGGGTCTGCACGCACGTCACTTTTGAATTTTCAGTAATCACAGGAAACAATTAACATGTTGTGATGAATTCTCCAGTAAAGATGTAC	1568075	21	57.83	GGATATGAGCACGTGACTTCA	1568169	22	59.17	TCACCGTCTTGATGATGAGTCA	95
Pepper1.55ch01	1568354	C	C	5|5	A	4|4			CA01g00980	CA01g00980:Intron	Intron	Cell division protein isolog	TTTTGAATTTTCAGTAATCACAGGAAACAATTAACATGTTGTGATGAATTCTCCAGTAAAGATGTACACAAAACACAATCAGTATGTGTTCAAGTATGTTATTAATTGGACCTTGGGTCTAACTCAACCTCAAAAGCTAACCCAAGAAG[C]GAGCACCATCCAAGACCATGTATGGAGACTTGGTTCACATAAAGAGATTACTATAGCCCATACACTTACCCAGTGTGTGATGTAACACCCTCCAACATGCTCAGAACTGGACATTTAGAGTGTCAAGACAATAACATTGGGTCTAACTCT	1568314	22	59.36	ACCTTGGGTCTAACTCAACCTC	1568393	21	56.58	TGTGAACCAAGTCTCCATACA	80
Pepper1.55ch01	1570903	A	A	12|12	C	9|9			CA01g00980	CA01g00980:Intron	Intron	Cell division protein isolog	AGAGTAGTTTCTCTTTCTTGAGTTGCCGCATTATAGAGGTGGTCAGTTGATTCACTTAATATCCCTTGACGCCTGTTTATTAAGAATAATAATTTTGAGAGACTATAACCACTTCACACGTCTACAGGTCATTTATGAACGTCAAAGTT[A]TTTCTTTCACAATTAAAAAGAATATCTAGATGGCCACACACTGAACACATTAGCGATGTCCACAACATGACATTAGTACCTTTAGGTTCAAAAGGCCATTTCAATAGTTCTACCACTAGCTAAAAAGAGGTTATGATAGGAGAAACACCC	1570862	21	59.66	CCACTTCACACGTCTACAGGT	1570952	20	60.11	TGTGTTCAGTGTGTGGCCAT	91
Pepper1.55ch01	1571095	C	C	7|7	T	11|11			CA01g00980	CA01g00980:Intron	Intron	Cell division protein isolog	GAACACATTAGCGATGTCCACAACATGACATTAGTACCTTTAGGTTCAAAAGGCCATTTCAATAGTTCTACCACTAGCTAAAAAGAGGTTATGATAGGAGAAACACCCAGATGCTTCAGCTCCAAATTTCCCTTTGTACTAAGCTAAAC[C]AGTAAAAGATACGCACATTCACCCTTATTCGTATAGACAAATATCCATACCTGGTTGCGAGTGCATCAATTTCGTCAATGAAGATAACTGATGGTTTATTCACCTGAGACAAGAATCAACGCATTCTTCAAAACATAAAAAGGGAAGTTG	1571048	20	60.04	ACACCCAGATGCTTCAGCTC	1571127	21	58.99	ACGAATAAGGGTGAATGTGCG	80
Pepper1.55ch01	1571482	A	A	4|4	G	9|9			CA01g00980	CA01g00980:Intron	Intron	Cell division protein isolog	CACAAATTCAGAACCAGCCATTTGGTAAAAAGGAACACCAGCTTCACCAGCTATAGCCTTGGCAACCAGGGTCTGAGAAAAGCGTCATGTAGGATTTTAGTGAAGGCCCTTTTTTTAGAGATCTCAACTAAGGTCTGAAATGAACAACA[A]ACCTTGCCACATCCAGGAGGTCCCTCCAGAAGAACTCCATGTGGGGGCTTGATCCCCATTTTATCAAATAGTTCAGGATTCTTCAGGTATCTCACTAACTAGCCAGCAAAAATAGGCAGGAATTAGAAGCATTTTAATCTAAACACTGTG	1571449	22	55.4	AGAGATCTCAACTAAGGTCTGA	1571536	20	60.47	GATCAAGCCCCCACATGGAG	88
Pepper1.55ch01	1572879	A	A	7|7	C	4|4			CA01g00980	CA01g00980:Intron	Intron	Cell division protein isolog	TCCCTTGTGATAGAGGCAACCACAGAAGAACAAGATATTGATTTCTCTGACACGTATGGAAATTTGATCTTAAAGAAATGACATATTTGATTTACTGAATCTGTGCTCCTCTTTCTGAGCATAATATAATTAGATTCAAAGACAATTTT[A]CTATCACTTTTTAGGCTGTCAGCTAACATTTAGATGCTGCAACACTTATGCGCAACGAATATCAGCACAACAATATACTTAATGCAAAAGAAAGGAAAATAAAATAAAAAATCATCCCACTGGACTGCATATAAATGAATCAACAGTCTT	1572829	20	56.58	TCTGTGCTCCTCTTTCTGAG	1572937	20	60.11	TCGTTGCGCATAAGTGTTGC	109
Pepper1.55ch01	1602387	A	A	6|6	C	3|3			Intergenic				TTCTCAGGTAAAAATATAAAAATGGATGGATGACCTGCTACAACGGGTAAAAGTCACCTGATCGACCACGGTGCTCCGAACTTAAACTCGTGTTTTAATTCGTATTTTGAGCGAATTGGGAAAGTTATTATGGTAAATTTCTACTTTTT[A]GTCTAAATCCCATGCAAATTAGGACTCCTATCACTTTTTTCATTGTAATTTCGACACATGTATTTCATGAATTTATTGGTTTAACGTAAACGCTAAGCCGTCACGAGTTGAAGTCCTAATTATAAATAAAGGTTTAACTTTTGTACTTGC	1602337	22	58.4	TCGTATTTTGAGCGAATTGGGA	1602416	22	59.15	AGGAGTCCTAATTTGCATGGGA	80
Pepper1.55ch01	1609095	T	T	3|3	C	5|5			CA01g01020	CA01g01020:Intron	Intron	Glycerophosphoryl diester phosphodiesterase%2C putative	TCTTATAGGCAAAATTTGGAGGGGGTGGGATATACTGAACTTGACCCATATGCCAGCTGCATCCCGTTCCATGCTCAAACTAGGCCTAGGTGGGTGGATGGGTTTGCGTGTGTGTGTGTGTGTGTTAAAGTCCCACATTGGTTGGAGAA[T]GGATTGGCAGTTTGTTTATATGGACTTGGGCATTCCTCCACTTATGAGCTGGCTTTTGAGGTTGAGTTAGGCTTAGCCGTCATATCTTTGCACTTTCTAATGGAGTATCATTTTTGGGTATGCATTGTTGTTCCCTAACCTTTGAGAGGA	1609058	22	58.99	TGTGTGTGTGTGTTAAAGTCCC	1609137	20	59.67	AGTGGAGGAATGCCCAAGTC	80
Pepper1.55ch01	1617839	G	G	4|4	T	4|4			Intergenic				ATTATCTAGATATTTCTTCAACATGATTATCCTTGAATTTTCACTTGACTATTCTACAGACTTAACTAGAAATCTATAATTTTAAAAAATCTACTTTAATATTTTCACAATATTGAGGATGCAACCGTCGATCTGATATCACGTTATTT[G]TTCTAGATTTCAATTGGAACAAATTTATTCAATGCTCAATCTGTTTACGTTACCAGGAAATTCCAGCCAATTTTTTCTTAGTATATATTTCATCCCAATTTCATTTGTAAACTAGGAGAGTTCGTAAATTTCAGATACTTGTGCACACAC	1617804	20	59.9	GAGGATGCAACCGTCGATCT	1617906	21	58.57	GCTGGAATTTCCTGGTAACGT	103
Pepper1.55ch01	1618475	A	A	6|6	G	5|5			CA01g01050	CA01g01050:CDS	CDS	PREDICTED: putative F-box protein At3g25750-like [Solanum lycopersicum]	TGATAAATACGACTTAGTGATAATTCAGGATAAATAGATTCAATTTTTCCGTTTTCAAGATTGTAAACCCCCGTATCTTTTCCTCCAACATCTTCCATGAAGTACAATTTCTGAAACCAATCATCAGTAAAGTATATGTGATTAGGCTT[A]ATTCCGGTAAATTTAGAGGAGTCAACAGAACATGCTCCACTATTCAACCCTACAAAAATTGCTGAATCTCCCAAGGTTTTAACCTCTTCCTTTAATTCACCCTTGATTACATCTAATTCAAGGACTTTGAATTTAAAGGTCTTATGTCCA	1618421	24	55.88	CATGAAGTACAATTTCTGAAACCA	1618501	24	58.27	GTTGACTCCTCTAAATTTACCGGA	81
Pepper1.55ch01	1618688	A	A	5|5	G	3|3			CA01g01050	CA01g01050:CDS	CDS	PREDICTED: putative F-box protein At3g25750-like [Solanum lycopersicum]	GAATCTCCCAAGGTTTTAACCTCTTCCTTTAATTCACCCTTGATTACATCTAATTCAAGGACTTTGAATTTAAAGGTCTTATGTCCAGCCTCTGGATCATCTGTATAATTGGCATATCGCATAACAAATAATAGCGCATCAGATAGCTC[A]ACTATATAAAACTGAACTGAACAATGACCAAAGATACCATCTTCCGGCCAATAAAGCAAGCCTGGTTCTACAATCGGCTTGGGTGTGTTAGGCCCTGCAACTTCAAAGCTCCATAATTCACCCTCGCATGTAACGTAATAAAAATGACCC	1618662	24	57.59	ACAAATAATAGCGCATCAGATAGC	1618749	20	59.47	GCTTGCTTTATTGGCCGGAA	88
Pepper1.55ch01	1618780	G	G	6|6	T	5|5			CA01g01050	CA01g01050:CDS	CDS	PREDICTED: putative F-box protein At3g25750-like [Solanum lycopersicum]	TGGATCATCTGTATAATTGGCATATCGCATAACAAATAATAGCGCATCAGATAGCTCAACTATATAAAACTGAACTGAACAATGACCAAAGATACCATCTTCCGGCCAATAAAGCAAGCCTGGTTCTACAATCGGCTTGGGTGTGTTAG[G]CCCTGCAACTTCAAAGCTCCATAATTCACCCTCGCATGTAACGTAATAAAAATGACCCTTATAATAATTTATACTCATGGCAGCATCGGGAATTTCTTTGTTGATATAAGTCCAATGGAGATCTCTAGGTCGCCAAAAAGCCAAATGATT	1618751	21	60.34	TGGTTCTACAATCGGCTTGGG	1618830	24	59.43	TTTATTACGTTACATGCGAGGGTG	80
Pepper1.55ch01	1618841	A	A	3|3	G	5|5			CA01g01050	CA01g01050:CDS	CDS	PREDICTED: putative F-box protein At3g25750-like [Solanum lycopersicum]	ATATAAAACTGAACTGAACAATGACCAAAGATACCATCTTCCGGCCAATAAAGCAAGCCTGGTTCTACAATCGGCTTGGGTGTGTTAGGCCCTGCAACTTCAAAGCTCCATAATTCACCCTCGCATGTAACGTAATAAAAATGACCCTT[A]TAATAATTTATACTCATGGCAGCATCGGGAATTTCTTTGTTGATATAAGTCCAATGGAGATCTCTAGGTCGCCAAAAAGCCAAATGATTAGAACCTGCGTGATAGTTAATCATTAATACGTAATCTGATGTAATAGAAGGATTGGCAGAT	1618781	20	59.4	CCCTGCAACTTCAAAGCTCC	1618877	20	60.03	AGAAATTCCCGATGCTGCCA	97
Pepper1.55ch01	1620043	A	A	5|5	C	6|6			Intergenic				CTTTTTTCCCTTTGCCATAGAGAATCTTCTTCTTTCAAAGCGCTATGGCAGGCTGGGCAGATTTGCCTACTGATGTCCTTGCCCTTATTGCAAAGCGTGTTGAAGTGATTGAAGATTTCGTTGCTTTTGGTGCCGTTTGTACCTCTTGG[A]GAATTGCTGCCTCCAAAGATAAATTTGATGTGCTCTTTGTTAATGCTGGCTGATAAAGATAGGATTATCGAGAATTCTACTCGATTTCCAAAAAGAAAGTTTCATGCATATTCCTCCCGGAAGCTAGAGGACGATCTTCTTATCCATCAC	1619973	20	59.76	TGCCCTTATTGCAAAGCGTG	1620071	24	59.23	TCAAATTTATCTTTGGAGGCAGCA	99
Pepper1.55ch01	1621194	C	C	6|6	A	6|6			Intergenic				ATTTCTGAACTTTTCCCTTTAATTATCTTTAGTTTCAATCCAACCCACCTTTGACACCCCTAACTGAAACCAAACATACATTAAAAAAATGAATGGTGGTAAATAATTTTGTTAGCCTTGTCGTTTGTCCTTTTATTTATATGAAAGTT[C]TGTTATAAATTTGAATTTTTGAATAGATTTGAGTCGTTGAGTGATTAAATTTTTAAGTACCAAAAAACCTTTTTATACTAAATGAATTTAGACACACATGACTAAGATTTAAGATAATTTTTATGTGCATTTCAAACATAAAATTTCAAC	1621158	20	57.95	AGCCTTGTCGTTTGTCCTTT	1621240	22	55.76	AATCACTCAACGACTCAAATCT	83
Pepper1.55ch01	1749715	A	A	6|6	G	7|7			Intergenic				TGGTTCTATCTTATTGTATGCTATTTTTGAACTGATTATCGTAATTCAACTTGCATACGTCCTTTTTAAGAGCAACAAGGAGAAAAAGAGCAACAGTAATAAATGAGTATAGGCACAAAATGTTCAAAAACAACACCATTGACGCAGAT[A]GTGACTCCAGAGTCCTCTTGACCAAAAGAGTTGAGATTCAAGGATCTATTTAAGCTCCGGATAAACTGGTTGAGAAAGGAAGACATGCAAGTGTTTACAAGTTGAAAGCCGATGTAACATCAGTCAAGGGTCGGGTAATTTCAAAGGATG	1749693	20	57.51	AAACAACACCATTGACGCAG	1749785	20	55.94	ACCAGTTTATCCGGAGCTTA	93
Pepper1.55ch01	1750958	A	A	10|10	G	5|5			CA01g01080	CA01g01080:CDS	CDS	PREDICTED: F-box protein At2g26160-like isoform X4 [Solanum tuberosum]	TGGGCTTGATTCCTGGGAATTGAGAAGCTTGGACTGAAAGCGAAGCATTCGCACCTAGAAAAAAAGCTTGGTCCCCTAAATCCCTTGTTGGCATAGTTTCGCAAGCATCTAAATCGATCTGGAAAACTAGAAAACTTCTTGTCTTGTAC[A]TGTACATCTTCTCCTCATCAGCATCATCTTCACCAGGAATGTGCGTCAATGGAATCCTTTCGCGATCATCTTTGACGTACCTTATGTCAACACCATTTTGTGAAACTGCAAACAACGATCCTAGTGATTCCAGGATGTAATACTTACCAT	1750909	23	58.94	GCAAGCATCTAAATCGATCTGGA	1751006	20	59.89	TGACGCACATTCCTGGTGAA	98
Pepper1.55ch01	1751044	G	G	7|7	A	3|3			CA01g01080	CA01g01080:CDS	CDS	PREDICTED: F-box protein At2g26160-like isoform X4 [Solanum tuberosum]	GTTGGCATAGTTTCGCAAGCATCTAAATCGATCTGGAAAACTAGAAAACTTCTTGTCTTGTACATGTACATCTTCTCCTCATCAGCATCATCTTCACCAGGAATGTGCGTCAATGGAATCCTTTCGCGATCATCTTTGACGTACCTTAT[G]TCAACACCATTTTGTGAAACTGCAAACAACGATCCTAGTGATTCCAGGATGTAATACTTACCATCAATCCATGGTGCTAGTTGTGCTACTATAAGACTTTTAGTGTGTTCGGAGCCATCAATATCACAAACATGGACACATCCATCATAA	1750988	20	59.89	TCACCAGGAATGTGCGTCAA	1751131	20	59.31	AGCACAACTAGCACCATGGA	144
Pepper1.55ch01	1751365	T	T	7|7	C	3|3			CA01g01080	CA01g01080:CDS	CDS	PREDICTED: F-box protein At2g26160-like isoform X4 [Solanum tuberosum]	TTGAAATATACCACATCACTAGTATCTGGGAAATAAACCGGTTTGTTTATCCTAGTCCATAACAAATCTGCTGGTCTCCAAAAACTAAGGAACTGATAATGTCCCTCAATGACCATGAGAACATAATCAGACGTACAAGAAGGATTAGC[T]GACAGAACTGCTTTCTGAACAAACGTCCACGGAACAGGAGTCTGGTTGAATTCATAATGATCCGTTGTAATTTGATGCGGCAATTGGATTTCAACATTGGAGAAGGGATGCAACAGACTGATTTCACCCTCGTCTTTTCCTACTGTGATA	1751315	21	58.45	TGTCCCTCAATGACCATGAGA	1751409	20	60.04	CAGACTCCTGTTCCGTGGAC	95
Pepper1.55ch01	1753641	A	A	7|7	G	7|7			Intergenic				TGCTCCATTATCACTAGCAAATTTGCAATACAAGTTACAAGTAAATAGACCTGCAAAATTGTAAAGTAATTAAGAGTAACAGGACATTTTGATCCACAGATCCTTTCGATTACCCAAAGGAGTTCGTTGGGATTAACAGTAATATGATC[A]CATTGTCCCACTGTAGCTAACACAACGAGATAAGTTAAAGTTAGATACTAGCAAAGCAACATTATCAATCCTGCTTGTAAATAGAGCAGTTAAACTACTGCATGTTTTAGTGTTGAGCAGCAAAACTAACTACACTAGATGTGTAGCTGA	1753585	23	60.12	CCACAGATCCTTTCGATTACCCA	1753668	21	58.93	CGTTGTGTTAGCTACAGTGGG	84
Pepper1.55ch01	1754698	G	G	3|3	A	7|7			Intergenic				GAATCAGGATATAGCTTTAAAAAGGAACAGACAGTTGCGCACCCCTGGCAGATTAAATCCTCAAATTGAGGCTCCCCTTTATCATCCCTTGGAACCTGTAAAAAGAGCATAAGGATTAGTAGCTTCTTTTAACTAATGAGTCTTAAGGG[G]TATAAAGTCTTCATGATGGACAAGAGTCAAGGAGCAATATGAATGAACACAACAATTTTCAGAACCTATAATCTCTGAATTATCTCAAACAAACTCCTTGAAACTTCATAAATCATCAAGTATTATCTCACATAAAACAAAAGGGAGTTG	1754586	20	60.68	CGCACCCCTGGCAGATTAAA	1754734	20	58.58	TGCTCCTTGACTCTTGTCCA	149
Pepper1.55ch01	1755704	G	G	3|3	A	8|8			Intergenic				CACTGGCAAACCCAAACCCAGATACAGCGTGCAGAAATCACAAACTGCTGCCGTACAACAAGAAATCCTTAGTCTTAACATTTTAAGGCAGAATGGTGACAAGGGTATTCAACATTTTCCGCTGGAAGTCCTGGGTTTTAAGAATACAA[G]CCGAAAAGTTTTAGCATTAGTGGCCTGAGATCATTAACCTAATCATTAATTATATGCAGAATAAAAGGCAAGTCCTTAGATTAGTAAATACCTCATGACCATCATGGCAAGAAAGGCTACAAGCTGTGCAAACCCCAGCATTCCCATCTG	1755678	21	55.41	GGAAGTCCTGGGTTTTAAGAA	1755821	21	59.86	GCCTTTCTTGCCATGATGGTC	144
Pepper1.55ch01	1756253	A	A	3|3	G	3|3			Intergenic				TCACACACAAAAAAAGGGAAATCCCATACTAGTTTGATGCTCCCACAAGCCATTATCTTATCACAGAATTAATGTCACTTGAGAAAATCAACAGTACTCAACAATTAAAAAATGAAAGCATTTAGTGAAAAGCCAGAGAGTACAAATCC[A]AGTAGGCAGCATATTAAAAAAGAGGTGAAAATGCTCCCAAGGCTCCTGGAGCTTTAAGCAGGAACCAAATCACGTGCTTCTTCGAAGCTAATGTACATAAAAGAAAAATAACGCAAAAAAAAAAAGGTCCATGGGGCACAATTGCTTTCT	1756221	24	59.54	GCATTTAGTGAAAAGCCAGAGAGT	1756301	20	60.32	CAGGAGCCTTGGGAGCATTT	81
Pepper1.55ch01	1756533	A	A	8|8	G	7|7			Intergenic				ATGGGGCACAATTGCTTTCTGTAATAGTGAGCACAAGTATACTAGTCCAAATGTAGCAGACCATCTTGGGATTCATCTAGAGTCTTGCTATGTAGCAATAAGACTCTGCATATGCTTTCTTGACTTTGCAGAAGATGAAAGGACTCTAC[A]ACTAAGTATTAGTGTGTTCAAGACTTGAGCAAATTTCCTTCTAGAAATACTTTAAGGAGGCCCTTTAAAGTGAACTCGACACTTTAACTCAATCGCCTCAAAGAACCAATTCACTGCTCAAATTTGACGGTGACTAGCCAGTGTGTAGCA	1756496	23	59.05	TGCTTTCTTGACTTTGCAGAAGA	1756612	22	59.63	TCGAGTTCACTTTAAAGGGCCT	117
Pepper1.55ch01	1757196	C	C	9|9	A	9|9			Intergenic				ATTCCTGCCTATATGTTCATCGTCATCTAGACATTATCACTTCAAACTCAATCTAGTTGTGACCAGCTATATGAACTATCAGTATCGTTCTACTTAGTTTTTTGAGAAGAAATATTCTACTTTGTTTTCAATATTAAGAAGATTAATCA[C]AAAACTGAGCATAACCTTACCAAAACAGAAAAACCGTCTTACTTTAACCAAGCTTGAGATCAGCAATACCTACCTATAAATTATATAACAACAACAACAACAACCTATAAATTATATTAACATATTAAAATTTGCATTTGCTCCAGTACA	1757092	23	59.42	ACTCAATCTAGTTGTGACCAGCT	1757233	24	59.54	ACGGTTTTTCTGTTTTGGTAAGGT	142
Pepper1.55ch01	1757355	G	G	5|5	T	7|7			Intergenic				CATAACCTTACCAAAACAGAAAAACCGTCTTACTTTAACCAAGCTTGAGATCAGCAATACCTACCTATAAATTATATAACAACAACAACAACAACCTATAAATTATATTAACATATTAAAATTTGCATTTGCTCCAGTACAGTAGAACC[G]ATCTTAAATTTACATGTAAACAGTAGGCTGGTCTCAAACCTATCTTAAACCTATCTATGCATGAGCAGAAAGAAAATTAGCCCAAATTGCATGTTCAAGCAATCCTTAATTTTCCTTGGTACGGAATATGGACCTAGAGTCTCAAAAAGT	1757329	20	57.43	TGCATTTGCTCCAGTACAGT	1757455	21	59.53	GCTTGAACATGCAATTTGGGC	127
Pepper1.55ch01	1758421	C	C	3|3	T	6|6			Intergenic				TTCACAAATGGCTACCTACACGCCACCCTCCTTAGACCCCACTTGTGGGATTACACCAGGCATGTAGTTATTACTAAATTATTTGCATCTTAGGGTAAATTAGGAATTCTCTTATTCTCACACTTGTCTCTAACATTTCACTGACTATG[C]ACATATCTTTGCGGAATTCCATAATTGAATAAATGTCTTTGTGACTCCAAACTCTACCAACAAACAGAAGATACACATGATTCCATATACTATTCTTCCCCAATTCTATTACTCAGTTTCAATTTGTTTATCTAATTTCAATTTTGCAAC	1758389	24	57.16	TCACACTTGTCTCTAACATTTCAC	1758483	23	59.55	TGTTGGTAGAGTTTGGAGTCACA	95
Pepper1.55ch01	1759528	C	C	11|11	T	5|5			Intergenic				ACTCTCCAATTGAAACAGTATTCTCAGCATCTTCTTCAAATGCATCCGCCATTTTGTTCAACCCGGAAAAATAAGCTTATCAAACTTAATTCAACCCTAAAAAGTAGCTGCAAATTACAAAAAACCCGAACACACGAAACCCTAACGGG[C]CAAAGAAGAAAGGTATCTATACGAATTGGTAAAGTTTACTGAAATTATCCATAGGGAAAATTGAAGAGAGAATAGGGAAAATGGGCTAGGGTTTTATTATTTGATTGAAAAGGGGCTGTAAGGACATTTTCCCGCCATTTTGAGCTACAA	1759425	20	60.67	CGCCATTTTGTTCAACCCGG	1759572	24	55.25	TTTCAGTAAACTTTACCAATTCGT	148
Pepper1.55ch01	1766688	T	T	6|6	G	3|3			CA01g01100	CA01g01100:Intron	Intron	Ring finger protein%2C putative	CTGTACTACTTATCCACATTGAGTGTTAATGTCAAACCAACTAATTTAACCTTGAAGTAACAATACATATATCACTTGATCAATGTGTGTATGATCGACATATTTCTTTCATTAATTAGTTTAATGTATATATTGGAAACATTTAAATT[T]CCATCTTGATTAAGTTTTGCTAGCATAGATATTGAAATTGGATGACATTTTTGCCCATCAATTCTTAAGCTTCATTTATAGAAAGAAAGGTTGCATACAATACACCCTTGTGGCGGGGCCTTTCCCGGACCCTGCACATAGTGGAAGCTT	1766615	24	58.34	TGATCAATGTGTGTATGATCGACA	1766714	24	55.15	ATGCTAGCAAAACTTAATCAAGAT	100
Pepper1.55ch01	1767330	C	C	4|4	T	5|5			CA01g01100	CA01g01100:Intron	Intron	Ring finger protein%2C putative	CTCTGATATTTAGAAAAAGGTTTAAAGGGGGTACTAATAAAAGTTTTCATAAAAGGGAAATTAGATTTATCTTTTTAACAAAATGTCTTTACAAAATTTCCAATTTGATTCTTGGTGGGGGTGGTTGAACTTTATAGATGGCATGTCAT[C]TGTAGAGTGTCTTAATCACTAGTGCTACATAGTCCATGTGCATGTCATGTTACATCATATAAACTAATTCATAGTTGATGAAGTACCAATTAAAAATTGGCAAATATTTTATGTGGGGTCTAATAATTGTAGCTTACCTAATGAAGTGGA	1767296	20	56.62	TGGGGGTGGTTGAACTTTAT	1767380	20	57.5	ACATGACATGCACATGGACT	85
Pepper1.55ch01	1767703	A	A	10|10	C	4|4			CA01g01100	CA01g01100:Intron	Intron	Ring finger protein%2C putative	AAGAAGGAGAAAATTAAGGCTTTTAGTCCCTCGAAAATTAACAAATCTTAATTTCGATCCTTGTAATTTATGATTAAGTACATGAACCTCCACCAGTTTAATGAATTTGTAAGTGCTAAATCATTCAATTAGTAAGATGTCAATTAGTA[A]GATGTAAATGTTGAATTTGTACTGTTATTCATATTCGAGGATAATATATTAATATAGTTGGAAATAGTTTAAATATCACATAATCCCTATATTAAGAGATCAAAACTACATATTTTAATTAATTGAAGGTAGCATATTTAACCAACTATT	1767633	20	56.95	ACATGAACCTCCACCAGTTT	1767744	24	55.22	TCCTCGAATATGAATAACAGTACA	112
Pepper1.55ch01	1780645	G	G	7|7	T	6|6			CA01g01110	CA01g01110:Intron	Intron	Inner membrane protein	GTAGAAGAAGCATGATTTAACTCTGTTAGTCCCTTTATTCAATATATATATACATCTTTTAACTGAAGGACTTCATAGAACCTTCAGATATAGAGGTTTAAGTGCATATTTTGGATTGACCTATTTTATGTGCTTTTAAGCTAAAATAA[G]TTTTAAACAGTTTTGTAGTGTTTGGGTAAAATAAAGAAGTGCTTTTAAGCACTTGTTTTTTAAGCCAAAACAAAAAAAATAAGCCAAAAGCCATAGGTTAGAACTCCTAACTTATGACGTTTGGCTTATAAGTTATTAGTCAAAAGCCCA	1780562	22	55.93	AGGACTTCATAGAACCTTCAGA	1780672	21	55.83	ACCCAAACACTACAAAACTGT	111
Pepper1.55ch01	1780870	C	C	4|4	T	3|3			CA01g01110	CA01g01110:Intron	Intron	Inner membrane protein	AAAATAAGCCAAAAGCCATAGGTTAGAACTCCTAACTTATGACGTTTGGCTTATAAGTTATTAGTCAAAAGCCCATCCAAACAGGCTCTAAGTTGAGGTTATCATTGGAATTTAGTAGCATCTCACATGTACTCAATTTGGCTTGAAGA[C]TTCTTTTATACTCTGCATAAACTTAGTTGGGCTCCGAAGCTGCAAATCTATTTCATTTGAAATACTTGAAATTGCGTGGAGTTAATGTTGGTAGTAGTAGTAGGTCAAGGAAGTTGGTGACCTAATGACAGAGGAGCCGGTGAGCGAAGC	1780801	20	56.07	ACAGGCTCTAAGTTGAGGTT	1780910	20	60.04	GCTTCGGAGCCCAACTAAGT	110
Pepper1.55ch01	1781011	T	T	8|8	C	8|8			CA01g01110	CA01g01110:Intron	Intron	Inner membrane protein	CTTGAAGACTTCTTTTATACTCTGCATAAACTTAGTTGGGCTCCGAAGCTGCAAATCTATTTCATTTGAAATACTTGAAATTGCGTGGAGTTAATGTTGGTAGTAGTAGTAGGTCAAGGAAGTTGGTGACCTAATGACAGAGGAGCCGG[T]GAGCGAAGCCCTGTGAGCGGCAGCTGTAACTATAATGGTAGTAGTTCTTGTTTGAGAGATATGCTTGGAAGTTTGAGTTTTGCATTTTAGCTGAAATACTTTAGAACCTTTAGGTCCTTAAGGGTTACTCTCTCTCTCTCTCTCACACAC	1780988	21	58.89	TGACCTAATGACAGAGGAGCC	1781095	23	60.06	TGCAAAACTCAAACTTCCAAGCA	108
Pepper1.55ch01	1782430	G	G	3|3	T	11|11			CA01g01110	CA01g01110:Intron	Intron	Inner membrane protein	ATACGCGCCTGATTGTAAGTTAAGTGATAAAGCTGCAGTAGCTTCGAGAATACGAGGATGAAAACTTTTTATTTAGAAAACTAATGACTCATATTATTTCATTGACCCAGCCTCTTGTTCATTAGGAGCCAAAAAGTTCACTCCGTGTT[G]TTAAAAGTGCGCTTGATCCCTGAAGTTAGATACATCGCAGTTTCGTCATGTTTAGGTGACATTTCAATCTTGCAGTTACACATGCACCTTAGTCTCCATGGGTTCTGAAGATAGAAACAATGATGTAGCTGAAAAAACAATATATTGTAT	1782405	21	59.73	GGAGCCAAAAAGTTCACTCCG	1782487	22	59.52	ACCTAAACATGACGAAACTGCG	83
Pepper1.55ch01	1782569	A	A	4|4	G	4|4			CA01g01110	CA01g01110:Intron	Intron	Inner membrane protein	ACTCCGTGTTGTTAAAAGTGCGCTTGATCCCTGAAGTTAGATACATCGCAGTTTCGTCATGTTTAGGTGACATTTCAATCTTGCAGTTACACATGCACCTTAGTCTCCATGGGTTCTGAAGATAGAAACAATGATGTAGCTGAAAAAAC[A]ATATATTGTATCATGCACGTATGTTATTGATTTAGGATTTAGGACTAGGAAACTAGAAATCCACATGTAACTGAGTCTCACTAAAATAGTCAACTGCATTTTCACATCTGGATCAAACATGCAGAATAGTTTCTTAAACTTGATTGACAT	1782543	24	55.54	AGAAACAATGATGTAGCTGAAAAA	1782692	22	58.31	TGCATGTTTGATCCAGATGTGA	150
Pepper1.55ch01	1782918	G	G	10|10	A	7|7			CA01g01110	CA01g01110:Intron	Intron	Inner membrane protein	TTGTATTGCATATATATCTTTGTTTTCTTCATTTGTGTCTTTCTTTAAAAAATGCTTGTTTCAATTCCGTTTTGCGTTTAAAGCCCCTAGATCTTGCAACCCTTGATATGTTATGACTTTGACAAGCTAGTTTCACTGAATTTGAATCA[G]TTCAGGTTAAGTTTTGTATGCCAAAAATAAATTTCTCCCCAAACTTCAGGAAATGGGAAAAGGATGTTCCAACATTTAGTATGCTGTTTATACAGCAGGCAGATCTGTTCCGTTGTGATATAAGTTCAAAGTTGTGCTTGACGGTTGATT	1782883	24	58.26	GACTTTGACAAGCTAGTTTCACTG	1782962	24	55.39	GTTTGGGGAGAAATTTATTTTTGG	80
Pepper1.55ch01	1783409	G	G	10|10	A	4|4			CA01g01110	CA01g01110:CDS	CDS	Inner membrane protein	AAACTATACATGGAAATACTGGTAATTTTCCTTCCAAGGTCTCTCTGCTCCACTTTGTCGTGGTTTTCACTGATCTCCATTTCTTTTGCATGTCTTGTGCAGCTTCTGAGACCAAAGTTGGAAGAGATTAAAGATGAGATGCAAAATAA[G]GTAGGTTGATACAAGTCTCCTCTCATTTTTGTTCCTGTTTGATTGAGCTAGGCAATCACTAAATTTTTTACCTCTCATGTAGGCTATAGAAATGACATCTGAAGCAATATTATTTATGTGGTCCAGTCACTGTGTATCCGATGCTGCTTT	1783355	20	59.53	TGTGCAGCTTCTGAGACCAA	1783463	22	59.69	TGCCTAGCTCAATCAAACAGGA	109
Pepper1.55ch01	1783609	T	T	9|9	C	4|4			CA01g01110	CA01g01110:Intron	Intron	Inner membrane protein	GGCAATCACTAAATTTTTTACCTCTCATGTAGGCTATAGAAATGACATCTGAAGCAATATTATTTATGTGGTCCAGTCACTGTGTATCCGATGCTGCTTTGAAATTCATTGATGATTACACTTCGTGTGTTTATGTTCTGTTCACGGTT[T]TTAGACTCTAAAACCTTCCCTAGTATATCTCTAAGTAACTAATCCATGCATGGACATGTCCACACTCACATGGCTTCTCTACTGTCAGAGTTTTTGCCTCAAATTATGTTGTGTTTCCTTCCCTTCTGTAGGCAAGAATTATGTGGTTAT	1783582	24	60.03	TCGTGTGTTTATGTTCTGTTCACG	1783685	20	59.53	AAGCCATGTGAGTGTGGACA	104
Pepper1.55ch01	1784081	C	C	7|7	T	4|4			CA01g01110	CA01g01110:Intron	Intron	Inner membrane protein	TCTTGAAGAACTTGACTAGCTTCTCATATGAAATCCTTGTGTATATAATTACCCCATACCTCTCCTTCTCAAAGAATAATTACCCTGTACCTCTACTGGTTGGAGGATAGAGGTACTTGGTGGAATAGTCGGGTTCCTCTAGAGCTGGC[C]TGGACATCTGCCATTTTTAGAAAAGTTATCTAGCTTCTCATATGGATAAATCCACCAATTATTTCTTTTTCTTGTAGTGTTGTAGTTTTCTTTCCTTTCTCGAGCCTGTCTGTATCTACTTTGAGCTGCATATCTACCCATTGGCATACC	1783982	21	59.35	ACCCCATACCTCTCCTTCTCA	1784107	24	56.17	ACTTTTCTAAAAATGGCAGATGTC	126
Pepper1.55ch01	1785568	T	T	7|7	C	8|8			CA01g01110	CA01g01110:Intron	Intron	Inner membrane protein	ATCCTAATGGACCAATGGTCCAGTGGATTATTATTCTGGATGTCTGGCGATCATTTGATGTTGTGTTGGATTAAACTGGAGAAGATATCTGATATGTACTGTTACAGAAAGAAGACTGTGTAAATCAGTCAAACCATAAAACTTCAAAG[T]TATTGTAAGAAATATCCGTTATCTTATAGAATTATTAAAGACATTTGTTCAGATTGCACCAGAGCGGTAAAGGAAATAGACAGGGAGAGAGAGAAAGAAAGAAGGAACAAAAGAGAGAAAGGATGACGGAATCAGTGACTGTAAATATGC	1785542	24	55.21	ATCAGTCAAACCATAAAACTTCAA	1785634	20	59.55	CGCTCTGGTGCAATCTGAAC	93
Pepper1.55ch01	1787239	G	G	6|6	A	4|4			CA01g01110	CA01g01110:CDS	CDS	Inner membrane protein	GGCGCTCCCATTTTTCGAAACACTCAAGAAATATGCAGCAGCACAACAGCACATAGCAGCACAGCAGCACGCAGCAAAGCAGAACGCAGAGGCATCACAGCAACCGGCTGTATCATCGCCTCCTGTGGAAGAATCAAGATCCACGAGTC[G]ACGAATACCAGCATCATCGGTTCTTAGTCAGAGGATCAGAAGTTTAGAGAAAGAAGTGAAAGGGAGAAAGAAGAACAAGAAGAGGTAATAAGAGGAAGGATATTGGTAAAAGCTCGAATTCTAGTTATAGGTTATCGCTAGCGCATACAT	1787161	20	60.11	CAGCAAAGCAGAACGCAGAG	1787267	22	59.5	ACTAAGAACCGATGATGCTGGT	107
Pepper1.55ch01	1797437	T	T	3|3	G	3|3			Intergenic				AAACCGGATATTCAAGTGGAGAAGGGTGAGGGACAGGGCCGTTATCTACTGAGTTTCTAACTGTGCGCCAGCTGATCCTTGGGGTGTTGAAAATATAATTACATAATTAAAGTATGCTCTCTCCAACAATATAATTAAGTAAATTTAAA[T]GTGCGCTCTCTAACAACTTAAGTTTTAGATGAGATGGTCATACACTTCATCATGGTTGCGAGCTAGGCCCACCCAATTCTTTATTCACCCGATGTTAAGCCCCCATCTTATATTAATCCTGCTTCAGATGTCCAGTCCAGTCCTAGGCAT	1797396	22	55.43	AAAGTATGCTCTCTCCAACAAT	1797493	22	57.16	ACCATGATGAAGTGTATGACCA	98
Pepper1.55ch01	1798363	A	A	8|8	G	7|7			Intergenic				GACCAATCCTCATTGTCCGTGTCTGTTCTAGTAAAAACTAATCTGGCACTTTGTCAGAACCTGCAGCTATTTCTTTTAGTCAATAAATATGCATGTAGAAACTTGTCAGTGTGCAGTGTGCACAAATTACTATTCCATTATAAGCTAAT[A]GCACATCTGATAGACATTTTCTTATCTATATCGCAGTATGTCAGTGGAGAAATATCCTAACAATCGGATGCTTGGACGCCGTGAGATTGTAGATGGAAAAGTACGTAGTTACCATGCATAGTTTTTGCATAAGTTATAACCCTTACCACC	1798315	20	59.97	CTTGTCAGTGTGCAGTGTGC	1798413	20	58.17	TCTCCACTGACATACTGCGA	99
Pepper1.55ch01	1798761	T	T	7|7	C	9|9			CA01g01120	CA01g01120:Intron	Intron	Putative long-chain acyl-CoA synthetase	AAGTTTATGACATTGTGATTAAAGTAGGAAATTCCATCCGGAGCATTGGTGTGGATGTGGTGAGTTCCTATATTCTGTATGATACACTTTGCTAAAGCTTGGTTCTCTGCGAGAACAATGCCACCAAATAAGTGCCTATAACTACTTTC[T]AGTGTTTGAGCTGTGTCTTCAAATTCTGCAGACGGCGTTGCCTTCTTTGTGCTTGTCAAGATTCATTTCTTTCCTAGTTCTATTAGGAGCAATGAAAAGCTAGGTTCACTTTAGACTCTTTAAAAGTCATCTCCTTAACAATGGATAGAC	1798717	20	60.96	TCTGCGAGAACAATGCCACC	1798797	21	59.19	GCCGTCTGCAGAATTTGAAGA	81
Pepper1.55ch01	1798798	G	G	11|11	A	6|6			CA01g01120	CA01g01120:Intron	Intron	Putative long-chain acyl-CoA synthetase	CCGGAGCATTGGTGTGGATGTGGTGAGTTCCTATATTCTGTATGATACACTTTGCTAAAGCTTGGTTCTCTGCGAGAACAATGCCACCAAATAAGTGCCTATAACTACTTTCTAGTGTTTGAGCTGTGTCTTCAAATTCTGCAGACGGC[G]TTGCCTTCTTTGTGCTTGTCAAGATTCATTTCTTTCCTAGTTCTATTAGGAGCAATGAAAAGCTAGGTTCACTTTAGACTCTTTAAAAGTCATCTCCTTAACAATGGATAGACTTTTTGGCACCTTTCAGCTTATGTCTGGTTTATGAAT	1798770	22	58.78	AGCTGTGTCTTCAAATTCTGCA	1798866	21	57.27	ACCTAGCTTTTCATTGCTCCT	97
Pepper1.55ch01	1798906	A	A	7|7	G	9|9			CA01g01120	CA01g01120:Intron	Intron	Putative long-chain acyl-CoA synthetase	TTTCTAGTGTTTGAGCTGTGTCTTCAAATTCTGCAGACGGCGTTGCCTTCTTTGTGCTTGTCAAGATTCATTTCTTTCCTAGTTCTATTAGGAGCAATGAAAAGCTAGGTTCACTTTAGACTCTTTAAAAGTCATCTCCTTAACAATGG[A]TAGACTTTTTGGCACCTTTCAGCTTATGTCTGGTTTATGAATTTTAAGTCATTTTCATGCTGTGACATTTTATGATATTTAGTTATTTGTATCGACAAACTAGATTTCACTTATTTTTTGGAAGTTAGTATGTGCTCTGTGTCTATATTA	1798800	20	58.24	TGCCTTCTTTGTGCTTGTCA	1798937	22	59.96	AGACATAAGCTGAAAGGTGCCA	138
Pepper1.55ch01	1799433	A	A	8|8	G	5|5			CA01g01120	CA01g01120:Intron	Intron	Putative long-chain acyl-CoA synthetase	GCCTTTAAACAGAACTAAGGACTTCAGTTACTAATTTTTGGAGTACTTTATTCATATAATTATTTCCTAGCTGATGATGAGGAACATAGCAGCCATGTACACCACATTTAATATTAGATGTATTGATCATAGTAGTCTTGGTATCTTCG[A]CACTCAGAATGTCTATTTTCGTTTTCTTGTTGAGCTAATATCTCTTTGTTGAATCATTGGCCTTACAGTTCTTCGAGTTCTAACAACTATACATACATTTGTTTCGTATAGAACACATAATTGAGTATGACAGACAGAACTATGATTAAA	1799370	20	59.02	TAGCAGCCATGTACACCACA	1799511	21	59.03	ACTCGAAGAACTGTAAGGCCA	142
Pepper1.55ch01	1799640	C	C	10|10	T	5|5			CA01g01120	CA01g01120:Intron	Intron	Putative long-chain acyl-CoA synthetase	TGGCCTTACAGTTCTTCGAGTTCTAACAACTATACATACATTTGTTTCGTATAGAACACATAATTGAGTATGACAGACAGAACTATGATTAAAAAGAAAAAGGTTGCTTATTGTTGACTTTTTGTAAGCATTGTGTGGGGTTAAGAGGT[C]AGTTGGGACTCATATATGGGGATATGTCTTATCTTTTCACCTCCAAATTAGGATATAAGTAAAAAGGACTGCATGTCAACTAACTATGAGATATGAAAGTAGTTTGAACTTTTCGCTAATCTTGCTCCTAGTCCACTTTGTATCTATATG	1799613	20	57.63	TGTAAGCATTGTGTGGGGTT	1799729	22	55.2	TCATAGTTAGTTGACATGCAGT	117
Pepper1.55ch01	1801826	A	A	5|5	G	6|6			CA01g01120	CA01g01120:Intron	Intron	Putative long-chain acyl-CoA synthetase	GAGATGGTTCCATGGAAATCCATTTATAGGAGTATTAAGGTCATTGCTTCAGAAGTTATACTAAATATTCTGGAGATTAAAAAGAAACTAATAATATAGCCGTAGGTAGTAGACATGGATTAGGATACAAGTTTAGTAGGTAGTAGAGC[A]TTTCTTCACTCTCCTTCCATACTATAGCCGTAGTTTTTCTCTTGTCGTTTCTCATCCTTCAAGTTTTGTTACTATCTACTGTCGCTTGTACTTCGAATATCACACCATTTAGTTGTACTTACTGTTCTTTTTTTCAGAATGCTTTGTCGT	1801713	21	55.69	AAGGTCATTGCTTCAGAAGTT	1801856	24	59.84	CGGCTATAGTATGGAAGGAGAGTG	144
Pepper1.55ch01	1803163	G	G	9|9	A	8|8			CA01g01120	CA01g01120:CDS	CDS	Putative long-chain acyl-CoA synthetase	CTGGAGTAAGGCGTTTCCTTGGGAGCGTGGATGAGTCGGTAATGAATTATTTGCTGTTTATTTTCTCGCCTTTTGACGTAATGCATATCTAGGTATAGATCGTCTGACCTTTTCATGTTGCAGTTGAATGTGGACGATGTGTATCTTTC[G]TATCTTCCCCTGGCACATATCTTTGATCGAGTGATTGAAGAGTGTTTCATTCATCATGGTGCCTCGATAGGATTTTGGCGAGGGGTAAGTTGTTCAGATTTTCAGCTAAACCATGGTAGAGCTTATATTTATGCATTCTTATTCATGTCG	1803129	21	59.67	TGTTGCAGTTGAATGTGGACG	1803230	21	59.51	TCGAGGCACCATGATGAATGA	102
Pepper1.55ch01	1804257	T	T	10|10	C	7|7			CA01g01120	CA01g01120:Intron	Intron	Putative long-chain acyl-CoA synthetase	TGACCATATGCGGACCATTAACCTAGAATACGGGCTTTTCTCACCGAGATGTTTATGCTTCCAATTTCCACTCCCGCCATTTTTTGATTAACTCGCTCTTTATTTTGGTCCATCCCTAAAAGTTGACGTCTAACAAAAATTTTCCCCTC[T]TATATTTCAGATCAGTGTACTGCTTTTGTGGATAATCAACATGCTGACATCTTTCTCTTGGCTGAAACTTTTCTCCTCCTATGTTTACTTTTGTGGATAATCAACAAAGAACTAATAAACGATTTTCTATTTATAAAAAAGATCATATTA	1804214	22	58.99	GGTCCATCCCTAAAAGTTGACG	1804306	23	58.41	TGTCAGCATGTTGATTATCCACA	93
Pepper1.55ch01	1806428	G	G	6|6	A	3|3			CA01g01120	CA01g01120:Intron	Intron	Putative long-chain acyl-CoA synthetase	GAGTACATACTTCGAGAGCTAACAAAAACCGGAAAAGAAAAGAAGGTTTGTTCTCCGCTTTGTTGTTTTTGCTTCATCAATTGTGCGATTGTAGTGTTTGAGAAAGCGTACGAAAAAGCAGCCAGTGCGTCCTATTGAGATATATAAAC[G]CAATCTACTTTTTGCAGTTGAAGGGCTTTGAGTTCCTAAAAGCGGTACACCTTGATCCTGTGCCATTCGACATGGAACGAGACCTTCTAACTCCGACATTCAAGAAGAAAAGACCCCAATTGCTCAAATACTACAAGGTAATTTCTCTTT	1806397	20	60.11	CAGCCAGTGCGTCCTATTGA	1806489	20	59.75	ACAGGATCAAGGTGTACCGC	93
Pepper1.55ch01	1806995	G	G	10|10	A	7|7			CA01g01120	CA01g01120:Intron	Intron	Putative long-chain acyl-CoA synthetase	AACATCAAAAACAACATACCCAGTGTAATCCCACAAAGTGGGGGTCTGGGAAGGGCAAAGTGTACACGGTCCATATCACTGCCTCAGATGAAGTAGAGATGTTGTTCCGGATAGACCCTGGCTTAGGACAAAAAACAGTATAAAAAGAC[G]TAATAAAAATATAAAACAAGATGGAATAACACACCGATAGAGAATAACATAAACTAGACACGGCACATAGTAGTACTATAAACTATCTATTTGAAATCGCAAATATCACCAAAACACTACGAACAAGAAACTACAAGACACTTAACGTAA	1806950	20	60.33	TTCCGGATAGACCCTGGCTT	1807032	22	57.72	TCGGTGTGTTATTCCATCTTGT	83
Pepper1.55ch01	1807346	C	C	6|6	T	4|4			Intergenic				AAAGATATCTGTTGCCTTTTTTTTTAAAACAAAAAAAGATTTCGTGTTTGTTTACATGTTCTTTTTCTGGTTTTAATTTTACATTTTGCAGGATGTGATTGACAGCATGTACAAGGGTACCAAGTGAACCTAACAGCTGAAATTACCTG[C]CTCTTATTTAACATTTGATGTTTCAATCTTAATTTATCTTTTTGTTTCTGTTTTTGCTCTTTGCACTGTATATAACATATGGAGATGAAATTGTTTTATCAAATTGGATTTGACTGTACAAGTGAATTTGTTTTTTGTATGCTCAAGTAT	1807283	21	60.27	TGCAGGATGTGATTGACAGCA	1807410	22	56.81	GCAAAGAGCAAAAACAGAAACA	128
Pepper1.55ch01	1809170	G	G	3|3	A	5|5			CA01g01130	CA01g01130:CDS	CDS	cDNA%2C clone: J100063E16%2C full insert sequence	AGGGTTGAATACATAAAGTCCCGAATCGGTGAGCACGCCATCACGAATCCCCAGGGTTATCAAACTTCTAATAGATGACAACTGATGCAAAGTGGTGTCAGTAAGGGAACCACTTCGTAAAAATAAATAGCTCAATTTACGAAAGCTCG[G]TAAAGGAGCCAAAGCTGAATCCTTGATTCGAGTCTCCTCCAAATCCAATCTCTCCAAATGATCAAGACTAGACAACTCAGACAGTGACGAAACACAATTAGGATCAGAGTCCGCCTCATTGGAAATACCTGACATTGTGGTAGATTACGC	1809059	20	59.74	CATCACGAATCCCCAGGGTT	1809199	23	59.55	GAATCAAGGATTCAGCTTTGGCT	141
Pepper1.55ch01	1809420	T	T	5|5	C	7|7			CA01g01130	CA01g01130:Intron	Intron	cDNA%2C clone: J100063E16%2C full insert sequence	GGATCAGAGTCCGCCTCATTGGAAATACCTGACATTGTGGTAGATTACGCAACAATGTGAGTTAAGAGAGAAGAGACAAATGTTATTCTAACCCTACAGGAAAACAGATCTCCCTAAACAGGCAAACTGAACTGCTACTTCAAGTTCCA[T]TCTACTTAATCTTTGGTTGGATAAGGCATAAGATGCATCCAGCTACGATCACATCTCTGAAAATTAATTTCAAACTCAACTTGGATCTTATAATAAAAGATTTTCATCACAACGTTGAAATTCCACAAATTCATTGGACTACTGTCCCAA	1809374	21	58.45	ACAGATCTCCCTAAACAGGCA	1809453	24	57.93	TCTTATGCCTTATCCAACCAAAGA	80
Pepper1.55ch01	1809921	G	G	8|8	T	3|3			CA01g01130	CA01g01130:CDS	CDS	cDNA%2C clone: J100063E16%2C full insert sequence	TACCTCTGATATTCGTACCACTCAGATTGATGCATTTTAGCAAAGGCATGGTGCTCATGAAGGGGATAGCAGAATCATCAATGGCCGTATAAGATAACAATAAAGTTTCAAGATTTGGAACAAAACCAGCTAAGGTTCCCAGTCCTGCA[G]AGCTTAATTTTGTCCGGCTGAGATTTAGATGATGTAAATTTTGACCTACTAATGCGATGTGTTCAACTGATTCATCTCCTACAGATGTACCACTGAGATCTAAATCTGATATCGCACTCATATATGGCAAGAAACAGTATGAATTAAGAG	1809897	20	59.75	CCAGCTAAGGTTCCCAGTCC	1809986	24	60.08	TGAACACATCGCATTAGTAGGTCA	90
Pepper1.55ch01	1809988	C	C	6|6	T	6|6			CA01g01130	CA01g01130:CDS	CDS	cDNA%2C clone: J100063E16%2C full insert sequence	AGCAGAATCATCAATGGCCGTATAAGATAACAATAAAGTTTCAAGATTTGGAACAAAACCAGCTAAGGTTCCCAGTCCTGCAGAGCTTAATTTTGTCCGGCTGAGATTTAGATGATGTAAATTTTGACCTACTAATGCGATGTGTTCAA[C]TGATTCATCTCCTACAGATGTACCACTGAGATCTAAATCTGATATCGCACTCATATATGGCAAGAAACAGTATGAATTAAGAGATGAATTGGAAAGATCCAGGAGACAGAGGGAAGATGTTTCAAGGTGTAGGAAAGCTTCAGAGACATC	1809923	22	59.25	GCTTAATTTTGTCCGGCTGAGA	1810019	24	59.77	TCTCAGTGGTACATCTGTAGGAGA	97
Pepper1.55ch01	1810379	G	G	3|3	A	3|3			CA01g01130	CA01g01130:CDS	CDS	cDNA%2C clone: J100063E16%2C full insert sequence	TTTAGACATGCAAGAGAAGGAAGACCCGGCAACATAGTGACCTTGGTCCAGGCCAAATTCAGAGATCTCAATCTTGGGAACCATTTAAGATGAGATGCTCCTTTGTTTGATACTTCACTCCCCCAAAGATCCAAATGTTGTAGTTTTCC[G]AGAACCTTCCAGAACCATAAAAATTGTCATTGATCTTGAAAAAGTCAAGCATTCTAAATAAGTAACGGGCGAAATGATTGAAGAAACAATTCAAAACAGTTTAGTCCAGTGGTTACACTAAGCTTTAAGCATCTGTTGTCACTGTGTGCT	1810269	20	59.81	ACCTTGGTCCAGGCCAAATT	1810406	24	57.01	ACAATTTTTATGGTTCTGGAAGGT	138
Pepper1.55ch01	1810616	C	C	9|9	A	5|5			CA01g01130	CA01g01130:Intron	Intron	cDNA%2C clone: J100063E16%2C full insert sequence	AATTCAAAACAGTTTAGTCCAGTGGTTACACTAAGCTTTAAGCATCTGTTGTCACTGTGTGCTTCTCTGTAACCAAGGGAAAAGTAAATGAAAGGAGGAAAGCTGTGCTCTATCCTCTTGTTTGGTTTTAAAGGAAAGAGAACTGTTAG[C]TGATCTCTTTCAAAATCAAAAGAAATGCTTCCAAATGGTAAGCAATCTCACTCCTCTGCTACTATTTTTTACTTTTTACCTTTTCTGCAAATCAAAAAAAAGGAGAAAATTTCAAGCTTTTCCTCAATTGCTCTAGCTTGATGAAATCAA	1810558	20	58.94	AAGGAGGAAAGCTGTGCTCT	1810655	24	58.07	ACCATTTGGAAGCATTTCTTTTGA	98
Pepper1.55ch01	1810949	A	A	4|4	G	7|7			CA01g01130	CA01g01130:Intron	Intron	cDNA%2C clone: J100063E16%2C full insert sequence	TTTTCTATTCCCTGATTTGCAAACAAAGAGCTAGTTCGTGGGCAGGCGATAAATGCGACGAGTAATTCTGTAAAGGAAACTAAATATAGAATAGAGAGAAATAAGGCATGACACACTGCAAACTCTCAACCTCACACTCCCACGGTTAA[A]GAGATATGCAGCTTTAATACATCATAAATAAACGGTGTGGGAGAAGAAAGACGAGATATTAAAGAAATGTGAAGAATAGATGGTCTACCTTAAGTTTACATAGTGCTGAATCAGATACATGCAGGCCTCCCAAATCTAACAAAGACAAGT	1810924	20	60.32	CTCAACCTCACACTCCCACG	1811003	21	59.66	TCGTCTTTCTTCTCCCACACC	80
Pepper1.55ch01	1811015	A	A	3|3	C	6|6			CA01g01130	CA01g01130:Intron	Intron	cDNA%2C clone: J100063E16%2C full insert sequence	TCTGTAAAGGAAACTAAATATAGAATAGAGAGAAATAAGGCATGACACACTGCAAACTCTCAACCTCACACTCCCACGGTTAAAGAGATATGCAGCTTTAATACATCATAAATAAACGGTGTGGGAGAAGAAAGACGAGATATTAAAGA[A]ATGTGAAGAATAGATGGTCTACCTTAAGTTTACATAGTGCTGAATCAGATACATGCAGGCCTCCCAAATCTAACAAAGACAAGTTGGTTAACGAAGTCAGGAGTATCACACCATCAGCTGTGACACCTGTTTCTGGAATCCACAACTTTT	1810976	21	56.94	AATAAACGGTGTGGGAGAAGA	1811055	24	55.08	GCACTATGTAAACTTAAGGTAGAC	80
Pepper1.55ch01	1811342	A	A	10|10	C	3|3			Intergenic				TAAGTCCAGCATCAGTAATCTTCGAGCACCTGGAAAGATCAAGCTCCTTTAAGTTTGTCATTCCTGATGAAAACAAAAACATACCTCTATAAGTAAACATTTGAAGTGCATAATTAATAGTGAACCGAGTTCAAAAAATAAAGAAACAA[A]AAATTTAGAGGAGAATATAACAAGAGCTTAGCTAGGTTAGCTACATTTATCAAAAGAATATGAGGTCCAATAAAAGGTTACCTGTAATAGCCCAAATGGCTGAATTGTTAATTTTGTTACAATCTGATAAATTTAGAGAACACAAGTGGT	1811234	24	58.36	AGCTCCTTTAAGTTTGTCATTCCT	1811382	22	55.29	CTAACCTAGCTAAGCTCTTGTT	149
Pepper1.55ch01	1813303	G	G	7|7	T	4|4			Intergenic				CATTACTTTTTGTCACATGCTAGCATATTATTTTGTTGTACTTATCGTCCTATTACTATATGCTATTTTTGCTACTATATGTTGTTTCTTGTACTTGTATTGCTTCATTTTGAGGACTGTTATGAACTATTCTTTCCCTTGAGCCAAGG[G]TCTATCATAAACAGTCTCTCTACCTTGTGGGATTATACGGGGTATGTTACTTTGTTGTTGCCATATTTGTTCATCAATTATCTACACAGTAGACTCTTCCGCCATCTCCAATCAACATTTTCCCTTTTAAACTATCAAATATTACCAAAC	1813276	24	59.96	TGAACTATTCTTTCCCTTGAGCCA	1813406	20	59.11	GGCGGAAGAGTCTACTGTGT	131
Pepper1.55ch01	1816571	A	A	9|9	G	7|7			Intergenic				CGAATCTAAATATTTTATAGAGATATATTGGTGATTTGAATCTAAACATCTAACTTAATTTATACAAAGACATTTATGTTATTTTAGATATGTTCATTAGCCTACGATTGATCAATCTCATTATCGATTTCTCCCATCTTTTCTATTTA[A]GAGTTCTCCTTCTCAAATATGAAATATCAATTAGCAATACAACCAAAACATAAAAAGTTTGAGTGATTAAAGAATGTAATGTTTAATAATTTGTTGAATCAATAAAATTCACAAGAAGAAAGAAGGGATCAAAAAAACATATAAGTTTAA	1816537	24	57.08	TCTCATTATCGATTTCTCCCATCT	1816621	24	55.78	TGTTTTGGTTGTATTGCTAATTGA	85
Pepper1.55ch01	1838616	A	A	5|5	C	8|8			CA01g01140	CA01g01140:Intron	Intron	Protein phosphatase 2c%2C putative	GTGGCTGGTTGGCTGAGTAGGACGTTACTGACACGTGTCGCTCCCACCTCATTTTGTATTCATCACTTCTATGGCACTGTTGGAATAGTTTATTAGGACAATGTATTACTTGACTCGAACCATAGACATTATTGACTTGTTTAATCTCG[A]ATTGATGTATTTCTTCAATTAAACAGGTGATCATTGTCTAAAACCATTCCTGATACCAGAGCCAGAAGTGACAGTGTATAAACGTAACGAATGGGACGAATTCCTAGTAATCGGGACAAATGGTTTGTGGGACGTCGTGTCCAATGAGGT	1838574	21	56.41	ACTTGACTCGAACCATAGACA	1838662	24	58.37	TGGTTTTAGACAATGATCACCTGT	89
Pepper1.55ch01	1840556	C	C	4|4	T	7|7			CA01g01150	CA01g01150:CDS	CDS	Endo-1%2C4-beta-glucanase	ACTCTACCTTGGGAGGTAGAGAGATTGTTTCCGATAGACCCTCAATTGGTCGAAATAATACATTGACAGACGAATAGCAAGTGAGAATACCTGGGACTGGAAGTACTCTTGGCCTTGGAGCTGGAGTTACTCTGGGTCTAGGAGCTGGC[C]TTGGCGTTGGCTTTGGGACAGGAACAACTGTAAGAAGCACACAATTAAATGACTCATACGAAGATGTTACTACAACTACTGCTACTACGTCTCAATCCCAGCCAAGTTGTGGTAGGTGGACAGCTAGCTAAAACTAGTCAATTTATGATG	1840517	20	60.39	GGCCTTGGAGCTGGAGTTAC	1840662	20	60.04	CTTGGCTGGGATTGAGACGT	146
Pepper1.55ch01	1851009	A	A	3|3	G	3|3			Intergenic				TTTTTTCATTATATATTTGGAAAAAATTTAATTTTTTTTTTACATCTTGAATTTAAAGTTCATTTTTTTTTATAGTTCGTATCACCACTAGGACAGTCTAATTCTTGTTCCACTGGATGTTGGACCTTATTTCATTTTGTCAGTTGAGA[A]GTCTAGACGTTCGAGAAATGTTAGCACTCATTTGGTGAGACGACGTGTTTATCTCCTTATATAATTTTGAAAAACTCTTACCCCTTGATGTTGTAAACACGATAAAATTTATTTATTGTTACATTTTAAAATTAGCAAAAAGTTTGTTTA	1850978	24	56.1	GTTGGACCTTATTTCATTTTGTCA	1851057	21	59.93	ACACGTCGTCTCACCAAATGA	80
Pepper1.55ch01	1854912	T	T	9|9	C	7|7			Intergenic				ATAAGATTATATCATTTAGTGTGCACGAGGACAGTCTTATCAATTTACTACTATTAGGAAACTTCCTAATAAATTCCTATACATATAAATTCCAATATATCAAAGGACTTAAGCCAAGATAAAAAATAGCCATGTGAAGTATGTGAAGC[T]AACACGAAATAATGAAACAAAATTGTCTTGGGATACATTAAGGGTTCAGAAAACAGATAGGCAATCACATGAGAATTTTCCATAAATTTAAAACTGTATAGTATAAATCTATCATTAATTAATAATACAATGAGAAAAATTATAAATATA	1854888	22	55.24	ATAGCCATGTGAAGTATGTGAA	1854975	23	59.67	TGCCTATCTGTTTTCTGAACCCT	88
Pepper1.55ch01	1855278	T	T	7|7	C	3|3			Intergenic				GACAGATGAGGTCCTTAAAAGGAATGTGAACAAGTGCATTATGATTAATGCAATGTCATACCAAGTTTATTAAAATTTATCAATAACGTTCTGATGGAGTGATAAATGTTCCTTTATTTTTAACAAGAGGTATCGGGTTAGAGCTCCCT[T]GTGTATGAATTTGTTAGGGAGTGATTTACCATAATGTGAGACTTCGCATGATAAATGTGAATTTAGTTGAGTCTCAATGCAAGTATCGAATATCGACTTTGGATGAGTTCTTTCTTTTCCTTTGTAATAGAACTTATAGAAGGGCCGACA	1855255	21	59.11	GAGGTATCGGGTTAGAGCTCC	1855336	24	58.82	ACATTTATCATGCGAAGTCTCACA	82
Pepper1.55ch01	1858516	G	G	3|3	A	3|3			Intergenic				TTTTTTTATTTTTTTTAAATACTTTTAAACTTTTTGACCATATATCTTTTAAAATTTCAAATAGGGAGAGTGGGAAGAGAGAGGAATACAAGAAATAAATTGTCAATCGTATCCTTATAGTGTAACGAAATATAATCATTTCATAAATT[G]TCAATGTATTTTATCGAAGGATGTGATGCAATAAATATAAAATCGTTCATCCTTAACAACAAATATCAAAATTTAGAATATACTGAAAATCGAGTCATCTTCAATAGATAACGTCAAACTTATAAGCTGATGCGCAAATCAAGCACGTGC	1858431	21	59.71	GGAGAGTGGGAAGAGAGAGGA	1858548	20	55.19	ATTGCATCACATCCTTCGAT	118
Pepper1.55ch01	1871249	A	A	8|8	G	8|8			Intergenic				CTAAGCTATCAGGCATCAACAAAAGGTGATTGATTCACAAAGAAATAGAATATATCCATGTGACGTGGTTATGTGAACAAAACGCATGAACTGTCTATAATGTTCTGTCATGGAATGTAAAACAGAAGAAATTCGTCATGGAATGTTTC[A]GCTCATAGTAATTGCAGAGATTCAGCCAATTATCTCTTATTATATAAGTCGTGTATAAGAATAAACGCGAACAGAAAGTCTTGAGCTTTCGGCTTATGATTTACTTTTTTTCCTGCTCGACTGATTGTTATTTTCCTGTAATTCAAACGT	1871171	23	60.12	TGTGAACAAAACGCATGAACTGT	1871277	22	57.77	TGGCTGAATCTCTGCAATTACT	107
Pepper1.55ch01	1871353	C	C	4|4	T	7|7			Intergenic				CTGTCATGGAATGTAAAACAGAAGAAATTCGTCATGGAATGTTTCAGCTCATAGTAATTGCAGAGATTCAGCCAATTATCTCTTATTATATAAGTCGTGTATAAGAATAAACGCGAACAGAAAGTCTTGAGCTTTCGGCTTATGATTTA[C]TTTTTTTCCTGCTCGACTGATTGTTATTTTCCTGTAATTCAAACGTTGGCTCACATGCATACTAACAAGGTGCTGACCTAGTCTTCTTCCTGCAGATGAATAATATACTGGTTTAATCACTATTCTCCGTTGTTCCGATCAGCGGATCAG	1871315	21	60.14	CGCGAACAGAAAGTCTTGAGC	1871412	20	59.97	TGCATGTGAGCCAACGTTTG	98
Pepper1.55ch01	1872457	C	C	6|6	A	6|6			Intergenic				AAAATTGCTAACGGACAACCAAGATATTATCATATTGACTAATTCTGAATCATAATCAGAAATAACTTCTCAGAGCTCCCTGAAATTCATATTGGTTTTACATAATTAACGTCATAACAGAGTTGCATTGACGAGGTGCTCAATTTTCC[C]GATCAGTCCATCCACTGCAGCTGTAGTTAACTCCAACATCTTTTTCTACTTAAATGAAAGATGGCACTTAGGGGTCATTTTGGTAGGAGGGTTAAAGGATAGCTAATCCTGGGATTAATTATAAGATAAACTTATCCCGTGTTTGGTTGG	1872429	20	59.83	GTTGCATTGACGAGGTGCTC	1872548	21	60.06	CCCTCCTACCAAAATGACCCC	120
Pepper1.55ch01	1872792	C	C	6|6	A	5|5			Intergenic				TTATCACGGGATTGTAGAGTTATTTTTATCCCTTCTTGAGGGAGGGATAACTAATCCCGGGATAATTTGTTTCCCAACCAAACGACCCCTCAACGGAAGTGGTAAGCGATAGCTAGAATTGCATCATTTTCTACTTGGATGGAAGACAG[C]ACTTTAATGGAAGTGGTAAGCCATGGCTAGAATTGCTGTCACTATTATTTTGAGAGGAAAGGGGCAAATAAGCAATCATATTCTTTTCTCTATGACAAATCATAATTATACTACAGGCAAATCCATCTTCGGGACATCAGCACTGTGGAA	1872762	24	58.49	TGCATCATTTTCTACTTGGATGGA	1872866	22	59.96	TGCTTATTTGCCCCTTTCCTCT	105
Pepper1.55ch01	1873472	G	G	3|3	T	6|6			Intergenic				AATATACGAACTAGTCGAAGGGGGTTCAACATCTACTATATATGCTTAAAAAATATTTTTAACAACGTAAAAATAGTATAAAAACAGTATAATTTTCGGTCGAAGGGGGTTCGACCTGGAGCAAATGTAGCTCCGCCCCTGGTTTCAAG[G]TGGCTACCTATTCATCATATTAAATTCAGAATGCTCTAAGATACTGCCAGTAAAGTATTGCTACCTTCCTGTTTTCCTTTCCTTGGAGTTCAATCTTGTTATGCTCCAGTTTTACAAACTTAGGAGCCATAATAGAAATGCTGGCAGTGT	1873439	20	60.74	TGGAGCAAATGTAGCTCCGC	1873538	24	59.77	AGGTAGCAATACTTTACTGGCAGT	100
Pepper1.55ch01	1875556	A	A	3|3	C	5|5			Intergenic				AAGCAAACATATCTATAAACGGAAAATACGAAGAACCACAGACACGTACCATTGCCCGGAACTCTTAGACATGCAACCAACGCCTTTTCGTCTATTGTGCAACTATACAACGAATCACATTCTTCTCCATGAAAGCTCTCCTTTCTTGT[A]GGCAATATCACCTCTCTCGACTGAATTCCATCACGCACAACCTTTCCCTTCTCCTCCTGTTTCTCGGAACTAACACCTTTCGGTTTCTCTTGTTCTTGAGCTTCTTTCATCTCCTTTTTCGCACTACTATCGTCTAACTTGTTCTGATCA	1875474	20	59.97	GACATGCAACCAACGCCTTT	1875606	20	60.11	AAGGGAAAGGTTGTGCGTGA	133
Pepper1.55ch01	1875793	A	A	4|4	C	4|4			Intergenic				TCTTGTTCTTGAGCTTCTTTCATCTCCTTTTTCGCACTACTATCGTCTAACTTGTTCTGATCACCAACATTCGCCGATTCACCAATACGTTCGCTACTATTATTCATTTTCCTTCGATCACCAACTTCCACCGGCTTCATTTTACTACT[A]AAACTATCACTATCCAATTTAACATCCTCTTTTTTACTATTCGTAATCATCGTATCTAATTTCTCATTCACATTACTACCATTACTAATCGAAATCACTGTTTTTCCACCTGTTTTTTCAGCTTCGTTGATCTAAACACACAGAATAAGC	1875701	20	60.04	TGATCACCAACATTCGCCGA	1875823	24	55.33	AGAGGATGTTAAATTGGATAGTGA	123
Pepper1.55ch01	1880506	G	G	3|3	A	3|3			Intergenic				ATTATAGTTTTCTTTAAAGGAATTTATTGTTACGCCATTTTTATTATGTTTTATTGTCATCTATTGGGAATGGAATTATGTTAATATTGCTATAGCTAGTTATATTGTTTGTCATTAACTATTTAGTTTACTTATTAATATCTCTCCTT[G]ATTCGAATTGTATCATGTCAAAAGCTATTTAGTTTCTCAGATTATTTGGATTATTTTTTTATTTTGTATTTGAGACTGAATTAGCAAGTAGTAACACCATCTAATATTGCTTTGGAGATATTTATGTTATTTATATTTTAAAATTTAAAT	1880410	22	55.12	TTGTCATCTATTGGGAATGGAA	1880532	24	57.26	AGCTTTTGACATGATACAATTCGA	123
Pepper1.55ch01	1884251	T	T	3|3	C	6|6			Intergenic				ACGTAATTTTTTATTTGTGCTATAGCGATAACTTAACTTATCCTCAAAGAGTTTGTTTATTTTCTCTGTTAGAGCTTTCAGATATAAATTAAGGAATGAAACGACCTCTCGATCTATTTACTGCAACTTCGTGAAAAAATTCGTCTAGG[T]ATCCTTGTTGCTCCAATCTCTCCTATCCCTAGAATATTTTTTGGCCCAAGAGACATAATTAGCTATTGGTTCCATTTGATTGTTTCATCCTCGTTGTTGATACCAGCAAGACCCAATCAGTGGCGGAGTCAGAATTTTCTCTAAAGGGTC	1884207	23	55.95	CTCTCGATCTATTTACTGCAACT	1884286	24	57.51	ATTCTAGGGATAGGAGAGATTGGA	80
Pepper1.55ch01	1887685	C	C	7|7	T	6|6			Intergenic				GGGGACCATATCTTGATAACACACACATACAAAAAAATAAAAAAAATAAGAAAGGGGTATTTCTAACAACTTTTTAGAAAAAGGAACTACATAATGCAAAATCCAAATGAATTCTCTAGGGTTCAAGCTGCCTATATTTATTCCAATTG[C]AACCAATATAGACAGGACACGCATTTGGCAAAAGAAATATATAATAGTAATAATAAAAATAAAATTGAATTATTGCTTCAATGATTGAAAATTTCCCATATAGTTTCAATTTACAAGTGTACGTCCCTCAACCCTTTTAAAAAATTATAA	1887637	24	57.61	TCCAAATGAATTCTCTAGGGTTCA	1887717	20	59.97	TTTGCCAAATGCGTGTCCTG	81
Pepper1.55ch01	1887967	T	T	10|10	G	9|9			Intergenic				CCTTTTAAAAAATTATAATTTAATTTAATGCAGCATAACTAGAAAAACAGGTATGTTGTTTTTATTAAAACATGCCGTTGTGTACATATGGGAATATAAATTATCTAAGTAGTATATTCTATGCATGCAAAATTCAATCAATTTATTTA[T]TTATTTTCTCAAGAATCATGACAAAATGAGCAATGAGATTAAATAATCTTTTGCATGTTTAATTTAGGTAATATAAGTACCAATATATATACATACGTATAGCTCTTAACTTCGTATAATAAGTAATTACAACAATGTAAACAAATTAAA	1887935	23	55.52	TCTATGCATGCAAAATTCAATCA	1888081	24	56.23	CGAAGTTAAGAGCTATACGTATGT	147
Pepper1.55ch01	1901550	C	C	4|4	T	7|7			CA01g01170	CA01g01170:CDS	CDS	DNA binding protein%2C putative	TCACTCGAGGCTCGGGTTTCTTCATTGATCCCTAGGAAAAAGGGACAAATTTTTTTAAGCACCCCTGTTTCCTCCTCGCCTTTGTTTTCTAATTTGATGAAGTTGTAAATGGACAAATTCCAAGAAAACAACACTATGTCTAGCATATA[C]GATGAGGGTGCTCGAATTCGATCTTCGTTATCTCAACTAATTCTAACAAGTGGTACGAACACTTTCGATACAATTTTCTCTCATTATCAAGAAACTAACCAAATGGCTAGTACTAGTCCTGTTTTTGAGCCTTTAGGTTCCTCAGTCTAC	1901511	24	57.66	GGACAAATTCCAAGAAAACAACAC	1901616	21	56.43	GAAAGTGTTCGTACCACTTGT	106
Pepper1.55ch01	1905646	C	C	11|11	T	9|9			CA01g01180	CA01g01180:Intron	Intron	DNA primase	TCTAAAGTTCCAGCATGGCAAGAGAAATACAAGGATGATTTATTTGAAGTAGTTGAGATGTACCTTGCAGGACTTTAACAGAGGTTGCAAGAAGGATTCCCTAAAGTATCGAACACAATCTCCAAGAGAGGTTCCATCCCATTCTGTCA[C]AAATTGATTCATCAAAAAGTAAAAAACCATAAATTTAAGATCAGCAAGACTAGGACAACAATAAAGAAATACATTGCAATTGTGAGACACAATAAGTAGTCATTTGGATATGAATTGAGTGATATTTCAAAAACAGTAAATATTTGATGG	1905617	21	60.2	TCCAAGAGAGGTTCCATCCCA	1905706	23	59.17	TGTTGTCCTAGTCTTGCTGATCT	90
Pepper1.55ch01	1906610	T	T	3|3	C	11|11			CA01g01180	CA01g01180:Intron	Intron	DNA primase	ATTCCTTTGATCAGGTTCAGCACCCTTTTGATCTAAGAACTACAACCAGCCTTGACCAATTGAACATTCAAGAAAACGCCAATCAGACGAGGCAGTAAAGCAGCAGTTGGATTACAAGGAAACCATTTGCTTCTGAATTGAAAATCTGG[T]AATGGAAATCTTGGGAATAGACAAGCTTAACTAATTTGGTTTTGAAAAATTCAGTTTGATCATACATGATGATAGTAACAAATACATATTTCTATATTGTCCCCTAAATGACATTACAAAACTTAATTTTTCCTATCATAAGTAACAGAT	1906560	21	58.56	GCAGCAGTTGGATTACAAGGA	1906642	24	57.63	AGTTAAGCTTGTCTATTCCCAAGA	83
Pepper1.55ch01	1907008	T	T	3|3	C	9|9			CA01g01180	CA01g01180:Intron	Intron	DNA primase	ACAGCAGAAGGATCAAATTCATCGCAGTTCTTGGGATTAATAGGAACACAAACCCGGCCTGACAGAAAGAGTAAATTCTGTTAAAACATACAGACCATAAATGAAAGCATATCCAATGATAAGGAGCGGTAACAATTCAACTATCTTTG[T]TTTTCAGGTGCATTGTGGTTCAAGCATAGAAGGAGCGAACCTGTTTTGGGGTGCACACAGAAAGGAGCCTTCAATAAGTGATTCATGTGCTTTGAGACCTGAGACATTAAAAAAGTAAACCTTCCGGTGGAATTTATGCATTAAAACATG	1906980	21	57.58	AGGAGCGGTAACAATTCAACT	1907068	20	59.9	CTGTGTGCACCCCAAAACAG	89
Pepper1.55ch01	1909918	T	T	8|8	C	4|4			CA01g01180	CA01g01180:Intron	Intron	DNA primase	AAAGCATAGAAAGAACTGCAGTATCCTTCAGAGTATATTGATACTACGGGAACAGTTTTCATGTGATTGTACTTAACAAAATGCAATTTAAAAGTTCCAACTCAAAGAGACATATAAGCAATTGTGCTCCTTGATAATCTAGGAAACCC[T]GAAGCCTAAGATCTCACGGTTTGAAACTCGATGGATAATGAACTCTCCTCTCTGCCCTTCTCCACTTAAATACCAGACATTTGTCAACACTAAAACCAAAGCCATTGGAACAAGCATATAAACAATGCTAAAACAAGCATTAAGGTAGCT	1909893	23	55.81	TGCTCCTTGATAATCTAGGAAAC	1909981	20	60.03	GGAGAAGGGCAGAGAGGAGA	89
Pepper1.55ch01	1909994	G	G	4|4	A	3|3			CA01g01180	CA01g01180:Intron	Intron	DNA primase	CAAAATGCAATTTAAAAGTTCCAACTCAAAGAGACATATAAGCAATTGTGCTCCTTGATAATCTAGGAAACCCTGAAGCCTAAGATCTCACGGTTTGAAACTCGATGGATAATGAACTCTCCTCTCTGCCCTTCTCCACTTAAATACCA[G]ACATTTGTCAACACTAAAACCAAAGCCATTGGAACAAGCATATAAACAATGCTAAAACAAGCATTAAGGTAGCTGCTGTTCGTTTCATCAACACCCTTGAATAACTATCAAGTTATATTCTAGCTCTATCAAGTTGATAAGTCACACACT	1909956	21	59.99	ATGAACTCTCCTCTCTGCCCT	1910035	21	57.95	ATGCTTGTTCCAATGGCTTTG	80
Pepper1.55ch01	1914871	A	A	7|7	G	4|4			Intergenic				ATTTATTTTCCTAAGTTATGAGTTTAGAGCTAAGTTATTTCTAATATTTTCCTTTAATTTATTGTAATCTTGGTTGGTGGATGATTTAAGAATGTTATCGCATTAAATCAATACTAATTAAGGTTTCTCTATATGATTGAGGCTTATGA[A]TTGTGATAAAAGCTATTTCAGTAAGAATTACTTAATACTATATGTTGTCTGCTTTATTCATTTACCTTTTGTTGCATTATCAAATTTATATTGATTGACTTGGTTGCTTTGACTCATGATTTAAGATCAAGGGACGACCAACGAAATTTT	1914842	24	56.99	AGGTTTCTCTATATGATTGAGGCT	1914987	21	58	TGAGTCAAAGCAACCAAGTCA	146
Pepper1.55ch01	1915789	T	T	9|9	C	3|3			Intergenic				AACCTGTGTGGAGCTGCAATCCTGCTCAAGCCTCGTGGGTGGTGCAGAGAATTTTGAGGATCAAAACATATATCCAGGAAGCAGGGAATTTACTGAAGATGACCTCATTTCTATGCAAGAGTTCTCTATCAATAAACTATATGTGGCAA[T]GAGGGGTACATATCAGAAAGTCCAATGGAGCAGAATCATATGTAACAATCAGGGGTCACCTAAATGGATTCGGTTACACACTAAAGACAGGTTGTTGAAATAGGGGTATATATCATTGATGAACAACAATGTGTTCTTTGTGATGCAGGA	1915712	22	59.08	TCCAGGAAGCAGGGAATTTACT	1915813	22	56.96	TGGACTTTCTGATATGTACCCC	102
Pepper1.55ch01	1915815	T	T	10|10	C	5|5			Intergenic				CAAGCCTCGTGGGTGGTGCAGAGAATTTTGAGGATCAAAACATATATCCAGGAAGCAGGGAATTTACTGAAGATGACCTCATTTCTATGCAAGAGTTCTCTATCAATAAACTATATGTGGCAATGAGGGGTACATATCAGAAAGTCCAA[T]GGAGCAGAATCATATGTAACAATCAGGGGTCACCTAAATGGATTCGGTTACACACTAAAGACAGGTTGTTGAAATAGGGGTATATATCATTGATGAACAACAATGTGTTCTTTGTGATGCAGGAATCGAAACAACCGAGCATTTGTTTTT	1915790	23	57.78	GAGGGGTACATATCAGAAAGTCC	1915869	24	59.06	TGTGTAACCGAATCCATTTAGGTG	80
Pepper1.55ch01	1920252	G	G	6|6	T	4|4			Intergenic				CCAAACAAATGATGATTTGTCTCCATAGTTTGCAGGTCACATGAGCAGCAATTAGAATCAGAAACTATCACTCGTTCCTTAATAACCGATTTCTTGTGGCAAGCCAGACAATAAACCTCCAGTGGCTGCAAATAGCTTTGGGTTATAGA[G]TACTTTCCACTAGTAGTCAACTGATACACGCCTCTTCTGTACCAACTGGCCATCAGATCCTTCAATGAGTTTAATTTTCTCCAGTACCAACTGCTATCCTATGGTGCTATTGTAAATTTCTATGCCCACATAATTAATTTATTTATTGGT	1920199	21	59.11	TGGCAAGCCAGACAATAAACC	1920281	24	57.25	GTGTATCAGTTGACTACTAGTGGA	83
Pepper1.55ch01	1962252	T	T	6|6	G	5|5			Intergenic				TTGGGTTATGCTTATGATCACAGAGACTACAATTATCGAGAGTTTTATTCTCTTTACAAGAAGAAAGTTTCGCCTTGTATCTCCCAGATCAAGCTAAATGGGGAAAATGTTTTTCATCAAAGGGATGGTTGATCTGCTTCTTGCAAAGT[T]CATAGGAGATTAGGTTGTTGAATCCTTTCTCTCATAACAAAATTCAGCTTCCTCCCAGAAAAAACTTATGGTCTTTACAAGGTTACGAAGAAGGACCCGACGGGAACGAGGCAGCACTTCATAAACAAAGTTGTTTTATCTGCCAACCCT	1962185	22	59.82	CCCAGATCAAGCTAAATGGGGA	1962277	22	55.51	GGATTCAACAACCTAATCTCCT	93
Pepper1.55ch01	1962455	T	T	3|3	C	6|6			Intergenic				CCCAGAAAAAACTTATGGTCTTTACAAGGTTACGAAGAAGGACCCGACGGGAACGAGGCAGCACTTCATAAACAAAGTTGTTTTATCTGCCAACCCTTCTGTTACATCTGATTATGCATTGAGGTTAGCTATTATGTACCTGGTCTTAA[T]GGTTTGATAGGTTATAATTGTTTGGCCTTTTGGCGACATAGAGACCTCAACTGGACTATAATTGATAGCAGAAATTTGGGTGAAGTAACCTCTATAAATTACTATAAGGGGAAATTTTATTTTGTCACATCGTCGGGCCATGTCTATTGT	1962355	20	60.67	GGAACGAGGCAGCACTTCAT	1962492	20	60.18	GTCGCCAAAAGGCCAAACAA	138
Pepper1.55ch01	1964800	T	T	7|7	G	3|3			Intergenic				GTTTCGTAGCAACTCTCTTTCTCATAGTAAGATTTTTCATATTCAGAGTTCGAGTATGTAGTTGGTTTTTGGTTACCATAGTTATAGTAATCGAACTCTTTGCCTTCTTCTTTGTAGCAATGCATTGAAGCCATAATGGATTTTTCTTT[T]TGTAATTTGATATGTAAGAATGTGTGTTGTTTGGTGTTTTTGATGGCTTGAGGAAAATGAATTGGGATAGATAGGTATTTATACAAGTCATATAGCTTAGTGGGATTCTCTAATTTCCTCCATTATTTGATGAAGAGCTAAGAAGAATTT	1964763	21	58.83	TGTAGCAATGCATTGAAGCCA	1964853	22	59.64	CCTCAAGCCATCAAAAACACCA	91
Pepper1.55ch01	1978498	G	G	3|3	A	3|3			Intergenic				TAACGTCCATATAATTTTTTTAATAAACTATTTTCATTTTATAGTTTTACAGAAATCTAAATTTTTAATAAATAGTCGTTCGATCCCCTCTTTACATTTTAACAAATTATAATCACATGACACATTTTTTTTTTCTATTTTAGAATAAT[G]TAAGAACACTGTGCTAGAACTTTTTAGTGCACCAACAAAAAAGTTTTAAGAGATAAGGTCCAATAGAACATTAACTTTAAGGGCAAACAAGAAACTCATATTTTACAAAAAGTCTTTAACAAATTGTGTGGACATATAAGTTTGATGCGT	1978422	20	58.44	AGTCGTTCGATCCCCTCTTT	1978531	24	59.73	GGTGCACTAAAAAGTTCTAGCACA	110
Pepper1.55ch01	1984001	T	T	3|3	C	3|3			CA01g01210	CA01g01210:Intron	Intron	PREDICTED: abscisic acid receptor PYL8-like [Citrus sinensis]	TTTCTTGCTCAGATCTTTGTGTGATTGGTCTTTTGTTGGGATTCTCTCAGATGGGGTTTATTCAATTTCCATAGTGAAAGTGAGTGTTGGAGTGACTGGTAAAGTTGCTGCCATGCCATGTGATCAGGAGGTCACGGGTGTGAAACACC[T]TCTTGAGGCTGTTTACTATAGACCTTTGTGGTCCGGCCCTTCCTTGGACCCTGCTTATAGCGGGATAGTTAGTGCACCGGGCTGTTTTTTTTCTCACTTGATTCCATTTCCTTAGTCTTGAAAGGAAAAATATCGTGTGTTAGCCCCAAT	1983961	20	60.47	GCCATGCCATGTGATCAGGA	1984082	20	59.89	CCCGGTGCACTAACTATCCC	122
Pepper1.55ch01	1991453	A	A	10|10	G	5|5			Intergenic				TCTTATTTTAGTTGGGGGTTTTCTCGAATTTTTTCTTCTTCACTCTTAACAAGCAAAAAAAGAAAGGATATTTTGCTTACCCTTTTGCTTAATGTTCAGTAATCACTATTAGCTCATGCAGACAAATTATTGAGTATTTGAAAAAAGTA[A]TTTTTTTGTTTTTCAAAGCGAAAAGTGATAATTACATTTGAAAATTGTATTTGTATTTGGTCATGAATACAAATTGGAGTTGTTTTTTTAAAAAAAAATAAAAATTGTGAGTAATTTGAAGTGAAAAAAAATAAAAAAAGCCTTTTGGTG	1991406	22	56.99	TCACTATTAGCTCATGCAGACA	1991489	24	55.4	TGTAATTATCACTTTTCGCTTTGA	84
Pepper1.55ch01	1991678	T	T	9|9	C	3|3			Intergenic				GGAGTTGTTTTTTTAAAAAAAAATAAAAATTGTGAGTAATTTGAAGTGAAAAAAAATAAAAAAAGCCTTTTGGTGTTCTTCAAATTCTTGAAAATTACGGAATTTTATGGACAAACGTGTTTTACGGAAAAAGTAAAAAAATTTCATGG[T]CAAATGCCCCCTTATAGTTCTAGCCAAACTGATATGGAATTGAGTTGTTGCTGTTATTGTGAATGGTTATTCTTGTAAAAAGTTTTGATAATAAAAGAAGTTCCTTTTTTTCTGAAATTTGATTAATCTTGTGTAATATTGGTGCTTAAG	1991625	24	59.72	ACGGAATTTTATGGACAAACGTGT	1991704	21	58.66	TGGCTAGAACTATAAGGGGGC	80
Pepper1.55ch01	1992217	T	T	6|6	C	7|7			Intergenic				TTGAACACTTGAAGAGGAGGGGTGGAACTTTGCTTTACATACCTCCTGGTGTATACTTGACCGGTCCATTTAATCTTACCAGTCGAATGACTCTTTATTTAGCCGGTGGTGCTGTTATCAAAGCTACTCAGGTATAATTCCAACATTGC[T]GCTGTTTCTTACTTATACTTAATTCTTCATATATGTACTTTATAACATTAGAATGATATCATTTTATCATTCGACTCATTCAGCCATGAATGCAAGAATTTTCTTGAAATTTTATAAATGTAGTTTTTAAAACCTTTTTCCAAGTATGAT	1992167	20	59.82	TAGCCGGTGGTGCTGTTATC	1992303	20	56.94	TGGCTGAATGAGTCGAATGA	137
Pepper1.55ch01	1992768	G	G	11|11	A	9|9			Intergenic				TCCATGTGATGGTATTTAAAATATTAGGGATTGTGTACAGCCATGGGGATTATTGAACTATTTAATGGTCTTCATCACCCTAAAACAAATAATTGATTATAACAATGAAAGCCAATTTGATCTTTGTCTCGTTATAGTCTTATTTTTCA[G]TTATATGCTTGTAACTGTGAAGTAATCTCTGAACAGAACTGCGGTTAATCAAACAAGAATTTACATCTCACAATAAAAAGAAAACAAGAATGTAAAACATTGGGCTACTTTTCAGCAAGATAAGTAGATAACCATTTCTTGTTCGTCTAA	1992728	23	58.93	AGCCAATTTGATCTTTGTCTCGT	1992813	20	58.96	ACCGCAGTTCTGTTCAGAGA	86
Pepper1.55ch01	1992913	G	G	10|10	A	4|4			Intergenic				TTCAGTTATATGCTTGTAACTGTGAAGTAATCTCTGAACAGAACTGCGGTTAATCAAACAAGAATTTACATCTCACAATAAAAAGAAAACAAGAATGTAAAACATTGGGCTACTTTTCAGCAAGATAAGTAGATAACCATTTCTTGTTC[G]TCTAACTCCACATGGTCATCCCACAATCTTTTATGATAAACTGAAAATAGTATGACATGCCATGGAAGAAAAAGAAATATAGACGGTTACGCTGGTGAGATTCCTGTTGTACTCTTGGACCTTCGTTTAATCCTTCAGTTTCAAACCATT	1992857	23	55.02	AATGTAAAACATTGGGCTACTTT	1992936	20	58.63	TGGGATGACCATGTGGAGTT	80
Pepper1.55ch01	1993081	T	T	3|3	C	4|4			Intergenic				TCCCACAATCTTTTATGATAAACTGAAAATAGTATGACATGCCATGGAAGAAAAAGAAATATAGACGGTTACGCTGGTGAGATTCCTGTTGTACTCTTGGACCTTCGTTTAATCCTTCAGTTTCAAACCATTAGAGCCTTTATTCAGAT[T]GACTATCTTTAGCTAGATTCATTCTTTGCATATACTGTAGACTGCAACAGTTTATGCATCTACCTCAGAGTGCTTTGTACCAATCCGTAGCTTACCCTTCTTATAGGAGAGGTAGTTTGATAGTGGGTGCTGGAGGGGTTTAGATATGTA	1992995	20	59.83	GACGGTTACGCTGGTGAGAT	1993142	23	58.67	AGATGCATAAACTGTTGCAGTCT	148
Pepper1.55ch01	1993770	A	A	4|4	G	5|5			CA01g01220	CA01g01220:CDS	CDS	Polygalacturonase%2C putative	TATGAACCTCCTAACTTTATTGTAATGACATTCAAGGCCTTGTTTAATGTGGTTCGGCTGAAGTATTAAATTGATTTTTCAGGTGAGAATGGTACTATTGATGGCCAGGGTGATGTTTGGTGGAATATGTGGAGGCAAAGAACTCTTCA[A]TATACACGACCTCATCTCGTTGAACTAATGAACTCCAGAGGCATAATCTTTTCTAATGTCATTTTCAAGAACTCTCCCTTTTGGAATATCCACCCTGTTTATTGCAGGTATAAGTTTGTGAAGCATGTAAAAAAATCTGAAAAACAGCTG	1993717	20	59.37	ATTGATGGCCAGGGTGATGT	1993796	20	57.36	AGTTCAACGAGATGAGGTCG	80
Pepper1.55ch01	1993952	T	T	8|8	C	8|8			CA01g01220	CA01g01220:Intron	Intron	Polygalacturonase%2C putative	CTCCAGAGGCATAATCTTTTCTAATGTCATTTTCAAGAACTCTCCCTTTTGGAATATCCACCCTGTTTATTGCAGGTATAAGTTTGTGAAGCATGTAAAAAAATCTGAAAAACAGCTGCAGCCGTATAGCTTGTCTATAGAGGTCTAGT[T]TAATTTGTTTATTTGTTCATCTGGCAGCAACGTTGTCATTCGACATGTCACCATATTGGCTCCAGCTGATTCACCAAACACTGATGGAATCGATCCAGGTAAAGCAAAGCAGTATTCTGAAATCAACTTCCTAAAGGGACTGGACTCTTT	1993903	22	58.61	AAATCTGAAAAACAGCTGCAGC	1993982	20	56.2	TTGCTGCCAGATGAACAAAT	80
Pepper1.55ch01	1993983	C	C	7|7	T	10|10			CA01g01220	CA01g01220:CDS	CDS	Polygalacturonase%2C putative	TTCAAGAACTCTCCCTTTTGGAATATCCACCCTGTTTATTGCAGGTATAAGTTTGTGAAGCATGTAAAAAAATCTGAAAAACAGCTGCAGCCGTATAGCTTGTCTATAGAGGTCTAGTTTAATTTGTTTATTTGTTCATCTGGCAGCAA[C]GTTGTCATTCGACATGTCACCATATTGGCTCCAGCTGATTCACCAAACACTGATGGAATCGATCCAGGTAAAGCAAAGCAGTATTCTGAAATCAACTTCCTAAAGGGACTGGACTCTTTGTTTCTTACACTGAACCTTTTTATTTATGTT	1993958	23	58.19	TGTTTATTTGTTCATCTGGCAGC	1994044	22	58.93	CGATTCCATCAGTGTTTGGTGA	87
Pepper1.55ch01	1994352	T	T	6|6	C	9|9			CA01g01220	CA01g01220:Intron	Intron	Polygalacturonase%2C putative	CAAGTCTTCAGAGTCCCCTTTTATTGTTGCATTTCGTTATGGTAACTTGTGCTTAAATGAGTTAGTGCAAAATATTTGGCAGAAATCCTTGAACTGTTCAGAGTTGAGATAGTCTTCTTCTTTTTTGATGTGGTAGTGTGCAGAAGAGA[T]ATCATATTGAGATTATCATTGCCCTGTACAATATAACCAATGACCTTCAACCTTCTAATTTGATGCAACATTGGAGTGAATGAAATAAACTTTCATTTAGCATCGCTTTTGTTTGGAAACAAAGACGACTGCTAAACAATTTTCTGGACA	1994328	22	59.37	TGATGTGGTAGTGTGCAGAAGA	1994408	21	57.12	AGAAGGTTGAAGGTCATTGGT	81
Pepper1.55ch01	1994411	T	T	5|5	G	5|5			CA01g01220	CA01g01220:Intron	Intron	Polygalacturonase%2C putative	AGTTAGTGCAAAATATTTGGCAGAAATCCTTGAACTGTTCAGAGTTGAGATAGTCTTCTTCTTTTTTGATGTGGTAGTGTGCAGAAGAGATATCATATTGAGATTATCATTGCCCTGTACAATATAACCAATGACCTTCAACCTTCTAA[T]TTGATGCAACATTGGAGTGAATGAAATAAACTTTCATTTAGCATCGCTTTTGTTTGGAAACAAAGACGACTGCTAAACAATTTTCTGGACATATATTTATCCATTGACCTTTCATAAAGAAGTTAATTACTCTCTGTAGAAGTTTGGTTT	1994358	22	55.53	ATTGAGATTATCATTGCCCTGT	1994437	22	57.07	TTTCATTCACTCCAATGTTGCA	80
Pepper1.55ch01	1995275	G	G	4|4	A	6|6			CA01g01220	CA01g01220:CDS	CDS	Polygalacturonase%2C putative	AAAGGTTTTGCAGGCTGGTTTGATTCGTGGCATAAAGAATTCCCCTTTCTCCGGGATTTGTCTCTCCAATATCAACCTTCATGGCAACCCTGGACCACGAAAGTTACCTTGGAAATGCTCAGATGTTAGAGGGGCTGCAATTCAAGTCA[G]CCCTTGGCCTTGCTCAGAACTCACCAGCAGCCAACAAACCGGTGCATGCTCTACCTACTTCTGAGTATCTTGTAGTGATTCTTTGTTTCCAATTCAATTCAGTAAATTACAAAAAAGAAATGAAGAATTTTGTTCCGGTTCTAAGTAAAA	1995167	20	59.67	CCCCTTTCTCCGGGATTTGT	1995314	20	59.97	GTTTGTTGGCTGCTGGTGAG	148
Pepper1.55ch01	1996398	C	C	6|6	T	10|10			CA01g01230	CA01g01230:CDS	CDS	Detected protein of unknown function	TGGTTACATAATCGCGAAGGACGCTTAGGTCTGACCCGGAAATGGCGGTTGATAGGACGAAGCCGGACAAGCGTCAAAGGTAATGCTTTAATCTTCTTGCCCTTAGGTTCGGGAAGATGATCTTGATTCTCTTGAACATGTTGAATCTC[C]TTGTCAAACTGGTTCGTCGAGGTGGCATCGGATTCCGGGTGACTCTCAGGAAGTTTGATGTGAGGGATATCGTTTTCTTCTTGTGTTAACGGTGTGCGAGCTAATGAGAAGGTGAAAAACAGGAAGAAAATAGCAATGAGGAGTTTGTCC	1996359	24	57.14	GGGAAGATGATCTTGATTCTCTTG	1996449	20	59.96	TCCTGAGAGTCACCCGGAAT	91
Pepper1.55ch01	1997285	G	G	6|6	A	3|3			Intergenic				ACATAATTTATCACCTCATAGTTTAATTTAATCAAGGGATTCACTCAGTCGCACTGATCACATCGTTCGAGTATTTATGACCACGAAGCCAACATGCTAGCTTTTTCTCGTGTGTTCATCTCCAAGCTATAGAAAAAGGTACTAAACTG[G]GACTCACACCATCATTCTTTCCTTTCCAGGCTCGTCTCGACAAACCATACGCATTAGTAGTGTTGTTGAGCTGAGACAATTAAAAGACGCTCTTAACATGGTGAAATATAATCCGTTTCGAGTCGAAACTATATATATGATTTTTCAAAA	1997252	24	56.49	CATCTCCAAGCTATAGAAAAAGGT	1997333	20	60.39	ATGGTTTGTCGAGACGAGCC	82
Pepper1.55ch01	2000216	G	G	9|9	A	4|4			CA01g01240	CA01g01240:Intron	Intron	Serine-threonine protein kinase%2C plant-type%2C putative	ATGAGTACGAGGAGTTCATTATAGGATTCAAACAAGATGTCCCTCTCGTATTTTTCGATGAAAACAATGATCCTAATCGTAATCATGGTAACGTCGAATCAATTTAAGTTATATATGCCGTCAGTATATAAAAAAAGTTACATTATTAG[G]TTACTTCAAGGATATCTTCAGCCTGCTAGGCAGCGGTGAATAAGAAATTTTGCTAATAATATTCAAAATATAATATAAAAGTATACTTTTCCGATGAATGTTGTTCAACTGGTCACCCTTGTTTGAAGGTAACCATTCTTAAAATGTGAG	2000143	21	56.97	TCGTAATCATGGTAACGTCGA	2000261	21	60.2	TCTTATTCACCGCTGCCTAGC	119
Pepper1.55ch01	2008907	G	G	5|5	A	5|5			Intergenic				CATGTACTGAAAAAGACTACCTAGAAATTAGGGGCGCGAGACAACTATCTCTCTATAAAATTCAACAAAAATAGCTCAAGTTCAATATTAATGTTGTTGGAGGATCCAATACCAACTCAAAATCAGCTATAGTTTTCCATCTATATCCA[G]TTGACCTTGGGAAATCCCCCTTGATTAGTGAGTCAAACCTCAAAAGTCAACCCTAACCCAAATACAGTTAACTTTCCTAAGAAGGTGGAAATTAGCCCAGAATTTAATCCAATAAACCTCCAAGATTGTGATAATCTAATTCTCTAGCTA	2008862	24	58.68	TCCAATACCAACTCAAAATCAGCT	2008942	21	57.8	TGACTCACTAATCAAGGGGGA	81
Pepper1.55ch01	2009751	G	G	8|8	A	5|5			Intergenic				TAACTTGTTTTAATTAAAGGAAAACATTAGTAATTATTTGACTTAATTCTCCACCGTTTTTTGCTTGAAAGTTCTCTGAGTTTCTAACAAAATAAAAAAATATCACATCAAAATACAGGAAATTACGCCTACTTCCCCACAAGTATACA[G]TTTTGAATTTTTATCCCCGCTAAATAAGTTTTAAAGTTTGCGTATAAGGCAGAACTTGTGGTCAATTAGACAAGTTCGCTATCTTCAATTCCTGAATGTATGTGGGGAAGAATTAGAACATTTGCTTGTGGACAATATACCTAAGTTCTA	2009727	20	59.1	CGCCTACTTCCCCACAAGTA	2009812	22	59.65	CCACAAGTTCTGCCTTATACGC	86
Pepper1.55ch01	2011582	G	G	5|5	A	5|5			CA01g01260	CA01g01260:Intron	Intron	Os05g0214400 protein	TCCATATATATAATATACTGTGTGGGGACAAAAGGTGTTGGGTTTGCGTAAATCAATAGTCAGGCCTCTGAATCCGGCCCTGTAGCTTAGGTCCGCCTACCTGAGTTACTTAAACTAGCAGTTTCTACATTAAGGTAAAGGACTAGCCC[G]AGGAGGGTTGTGGTAGACTGATATCAAGCTGAAAAAAGTTTTAATATGGACATAGACATAAATTGGATTCCTATAACTAATCAGCTAATTTTGGATTTAAGGTGTGTTAGGTGTAATGGAAATCAATTATTGCAAAAGGGAAATAAACAC	2011498	20	59.61	CTCTGAATCCGGCCCTGTAG	2011604	20	56.25	ATCAGTCTACCACAACCCTC	107
Pepper1.55ch01	2011730	C	C	3|3	T	10|10			CA01g01260	CA01g01260:Intron	Intron	Os05g0214400 protein	CGAGGAGGGTTGTGGTAGACTGATATCAAGCTGAAAAAAGTTTTAATATGGACATAGACATAAATTGGATTCCTATAACTAATCAGCTAATTTTGGATTTAAGGTGTGTTAGGTGTAATGGAAATCAATTATTGCAAAAGGGAAATAAA[C]ACTATAGAAGAGTAAAATGGCTTTTGTAACTTATGGAGGGATGCCCTTTTTCGCCTTACAATTTTTCTGGCTTTTACTCCCTATCATTTGCTTCAATCGACAAATTGACATTGTTGTTATTTAATATACAAAAATATCACCAAACTATAC	2011682	21	56.28	AGGTGTGTTAGGTGTAATGGA	2011789	21	59.87	GTAAGGCGAAAAAGGGCATCC	108
Pepper1.55ch01	2011993	C	C	8|8	A	5|5			CA01g01260	CA01g01260:Intron	Intron	Os05g0214400 protein	TTGTTATTTAATATACAAAAATATCACCAAACTATACTAGGTTATTAGCCGACTTAATGATTTTGTATAGTATTTTCTTCCATGCCAGACATTTCAAGAAAGCGTGTTAGTTACTTGTAAATGGCCTTTCCAAAATTAGAGTTTTGGTA[C]ATGTTTTATAAGTAGCTTAAAGCTTATGTACTGAGTTATACAAGCTTTGTGTAGATGGAAGGAGATGTTGACCAAGGCGCTGAACACTGCTGAAGTTGTAACCTTTGACTATCCATGTAAGATTATGTGTCATTCCACATATTACTGATA	2011927	22	60.03	GCCAGACATTTCAAGAAAGCGT	2012072	20	60.04	CGCCTTGGTCAACATCTCCT	146
Pepper1.55ch01	2012277	A	A	4|4	G	5|5			CA01g01260	CA01g01260:CDS	CDS	Os05g0214400 protein	CCACATATTACTGATACACCTATATAGTACATACTTTTTTGCTGAATTTTATGGACTCTGGCAGACATGTCTGGTGGAAAGAAGAGAGCTCCCCCCAAGGCAGAAAAGTTGGTTGATTTTCACTCTAATATTGTCAAAGAGGTGGCTGC[A]AAATACCCTGGGCATCCGCTGATATTGGCAGGGAAGTCAATGGGTTCAAGGTAATAACCATTGCATGCGTTCAGAACACCATGTATCACCATCAATATCTGAATATTTCTCTCAGTAGAGTACCTACTATAAGTGTTACTTCATTCTTAT	2012203	20	59.46	GGAAAGAAGAGAGCTCCCCC	2012303	20	59.96	AATATCAGCGGATGCCCAGG	101
Pepper1.55ch01	2013225	T	T	6|6	C	3|3			CA01g01260	CA01g01260:CDS	CDS	Os05g0214400 protein	TCTAGTGTATTTAATGTCTTGATGCACCTGAGAATTGATAAAGTGCAAGCTAATGCCCCTTATTCCATACTAATACATGCAACAAATGTCCTCTTTCGGTGTAGGGTTAGCTGCATGGTAGCTGTTAATGGCATCGCTTCTTCAGCTAT[T]GTTTGCTTGGGGTATCCATTAAAGGTTATCTATTTTCCAGATAAAACTCCTGTCCATCTCACCAATCTGTATTTCATCTCTAATTCCTGTTGTTCACTTTTGATGCATGTAAATGTATATTTTTTTTTGTTTACTTCAAACTGGAGTGTT	2013172	20	59.82	CGGTGTAGGGTTAGCTGCAT	2013256	23	55.21	AGATAACCTTTAATGGATACCCC	85
Pepper1.55ch01	2013274	C	C	5|5	A	4|4			CA01g01260	CA01g01260:Intron	Intron	Os05g0214400 protein	CTAATGCCCCTTATTCCATACTAATACATGCAACAAATGTCCTCTTTCGGTGTAGGGTTAGCTGCATGGTAGCTGTTAATGGCATCGCTTCTTCAGCTATTGTTTGCTTGGGGTATCCATTAAAGGTTATCTATTTTCCAGATAAAACT[C]CTGTCCATCTCACCAATCTGTATTTCATCTCTAATTCCTGTTGTTCACTTTTGATGCATGTAAATGTATATTTTTTTTTGTTTACTTCAAACTGGAGTGTTTTGATGATTGATTTGGAAGATTTATGTCTAATCCTTTTAAAGCTTAGAA	2013226	20	55.96	GTTTGCTTGGGGTATCCATT	2013305	24	56.27	GAGATGAAATACAGATTGGTGAGA	80
Pepper1.55ch01	2014511	C	C	7|7	A	4|4			CA01g01260	CA01g01260:CDS	CDS	Os05g0214400 protein	ATACCATAAATTTTGTTGCTTGGGAGGGCGCAATTATAAATGTTCTGGCCTCTTTTCATGTAGGGAAGCAAAGATGGGCTTTGTCCACTGGAGAAGCTGGACGCTGTAAGAAAGAAAATGAAGTGTGCTAATGAATTATATGTGATTGA[C]GGTGGTGATCACTCCTTCAAAATTGGCAAAAAGCACTTGCAGTTGGCTGAGTCCACCCAAGAGGAAGCTGAAAAGCTTGCTGTTCATGCTATTGCAACTTTTGTTTCTAATCATGTGAAATAGGGGGTCCAGGTTGCACAAAGATGGTTC	2014444	20	60.04	GTCCACTGGAGAAGCTGGAC	2014551	20	56.57	GCAAGTGCTTTTTGCCAATT	108
Pepper1.55ch01	2014597	A	A	4|4	G	9|9			CA01g01260	CA01g01260:CDS	CDS	Os05g0214400 protein	ACTGGAGAAGCTGGACGCTGTAAGAAAGAAAATGAAGTGTGCTAATGAATTATATGTGATTGACGGTGGTGATCACTCCTTCAAAATTGGCAAAAAGCACTTGCAGTTGGCTGAGTCCACCCAAGAGGAAGCTGAAAAGCTTGCTGTTC[A]TGCTATTGCAACTTTTGTTTCTAATCATGTGAAATAGGGGGTCCAGGTTGCACAAAGATGGTTCGTGAATGCTTCCTTGTAGTGTATAGGATTTCTTCCTTTTGTTTTTGGAGGGGGGTTTTCTATGGCATTGTTGTAGCATGTCTACAA	2014560	20	60.04	GAGTCCACCCAAGAGGAAGC	2014648	20	59.66	GCAACCTGGACCCCCTATTT	89
Pepper1.55ch01	2014842	T	T	7|7	C	6|6			Intergenic				TTCCTTTTGTTTTTGGAGGGGGGTTTTCTATGGCATTGTTGTAGCATGTCTACAAATGTTGCTCCCTGTGAAGTACTACTAGTAATTAGTATCTAAAGCTTTAGGCTCTGCTTCTTTTGCCCACCTCAAGTATATCCTCTGTGTTTATT[T]TTCTATGTTGTCATTACTTTCATGCTCATACGTTCATGCAATGGTCCTTCTGTATGAAAAATGTGGTATGTACTCACTTAAAAAGAAGTAGCAAGGTTCCTGTAAGTAGTTTCTGAATATTTTATGTGGTTTTGCTTATAACCAAGATAT	2014797	20	60.04	GCTCTGCTTCTTTTGCCCAC	2014892	21	59.19	GAAGGACCATTGCATGAACGT	96
Pepper1.55ch01	2017483	A	A	5|5	G	5|5			Intergenic				AACATTTTAGAAATTTATACCTTTAGAAAACATACAGGACCTCAATTTTTTTCGAATTAAAACACAGTAGCAGTTGTTATGCCCCTAGGCTCCAGTAAAGGATTTTTGTGTAACGGAAGAGATTTCTTATTCTCTAGTCTAAGCTCTCC[A]TCTCTTTCTTTCTGGGCATTATGAACATAGGCATTACTTATTTTGTTGTTAACTATGCATAGTCCACTAGGCCCTCATATTTTGGGTCCGGATGGTGCATCGTCTCTTTTGTAATCTCATTGCATTTTTCTTTTGGACTCAATTATCATC	2017421	24	59.72	GGCTCCAGTAAAGGATTTTTGTGT	2017516	23	59.86	TGCCTATGTTCATAATGCCCAGA	96
Pepper1.55ch01	2017896	A	A	7|7	G	5|5			Intergenic				CCTTTCTTATGTTTTCATTTTACATTTAACTACTTTCTTATTGGTTTCTGGAATTCTTATGAAGAGTTCCCTGAATGTTTTGAGCATTCCTCTTAATTCTTATCTCATTTGAATGGTTAAAAAGAAGATAAACTTGCTCAGTTACTAAC[A]ACTCCTTCAAAAACTTTGAAATCATGAAGTGTTCTGCTGCGTATAACTGAAAGCAGTGAAGTGTATCCATTCTACAGCTATTGCTGAAGAAAGTGATCATCCCATTATGATTTGACTCTTTCTTTCCTCTGTTCTTTTTCTCTTATTATC	2017869	24	55.81	AGAAGATAAACTTGCTCAGTTACT	2017951	22	59.33	TGCTTTCAGTTATACGCAGCAG	83
Pepper1.55ch01	2018465	C	C	6|6	T	6|6			Intergenic				TACATAGTTATTGAACAACAGAAGTTCATTAGTGGTACAACTTCTGTCTCTTACTTGATTATTGCAACTTATATCTTCAGCAGCTCTCCCTCTGCAAAAGCAAAATTACAATTTAGGCTTCAAGGTAAGTTGGGTAACTAGTAAAGTTG[C]TATCTTTATGAAACTAAGCATTGTGAAGGGGTTACATTAACTGAGTCTAGATCTGTTCCTTTTCACAGTTTGTGATCAATTTTGTGAAATATTTAACATTTAAATCTAAGTTTATCTTCTCTATTGTCAGTGTCCGTCAGACTATGCAGA	2018429	22	59.02	TAGGCTTCAAGGTAAGTTGGGT	2018508	22	56	CAGTTAATGTAACCCCTTCACA	80
[truncated: 306,021+ more rows]
